# Supplementary material for: Genome-scale reconstruction of Paenarthrobacter aurescens TC1 metabolic model towards the study of atrazine bioremediation
Source: Sci Rep. 2020 Aug 3;10:13019. doi: 10.1038/s41598-020-69509-7 (PMC7398907; doi:10.1038/s41598-020-69509-7)
Supplement: Supplementary file 1 — Supplementary Dataset 1. [file 41598_2020_69509_MOESM1_ESM.xlsx]

## Sheet: Sheet2
	Supplemental data 1 - Genome-Scale reconstruction of Paenarthrobacter aurescens TC1 metabolic model towards the study of atrazine bioremediation Shany Ofaim, Raphy Zarecki, Seema Porob, Daniella Gat, Tamar Lahav, Yechezkel Kashi, Radi Aly, Hanan Eizenberg, Zeev Ronen & Shiri Freilich

## Sheet: Reactions
reaction_id	name	formula_by_cpd	formula by_names	Gene_assoc	reversible
rxn02004	Trehalose-6-phosphate phosphohydrolase	-1.0 cpd00001_c0 -1.0 cpd00523_c0 <==> +1.0 cpd00009_c0 +1.0 cpd00794_c0 +1.0 cpd00067_c0	-1.0 H2O_c0_H2O -1.0 Trehalose_6-phosphate_c0_C12H22O14P <==> +1.0 Phosphate_c0_HO4P +1.0 TRHL_c0_C12H22O11 +1.0 H_c0_H	(kb|g.684.peg.3966 or kb|g.684.peg.4042)	TRUE
rxn08433	fatty-acyl-ACP hydrolase	-1.0 cpd00001_c0 -1.0 cpd11474_c0 <==> +1.0 cpd11493_c0 +1.0 cpd01107_c0 +1.0 cpd00067_c0	-1.0 H2O_c0_H2O -1.0 Decanoyl-ACP_c0_C21H39N2O8PRS <==> +1.0 ACP_c0_C11H21N2O7PRS +1.0 Decanoate_C10H19O2 +1.0 H_c0_H		TRUE
rxn06848	Endotoxin Synthesis (myristoyl transferase)	-1.0 cpd11466_c0 -1.0 cpd03736_c0 <==> +1.0 cpd11493_c0 +1.0 cpd03587_c0	-1.0 Myristoyl-ACP_c0_C25H47N2O8PRS -1.0 Lauroyl-KDO2-lipid_IVA_c0_C96H172N2O38P2 <==> +1.0 ACP_c0_C11H21N2O7PRS +1.0 kdo2-lipid_a_c0_C110H198N2O39P2		TRUE
rxn04073	rxn04073	-1.0 cpd00033_c0 -1.0 cpd00452_c0 ==> +1.0 cpd00010_c0 +1.0 cpd03325_c0 +1.0 cpd00067_c0	-1.0 Glycine_c0_C2H5NO2 -1.0 Phenylacetyl-CoA_c0_C29H39N7O17P3S ==> +1.0 CoA_c0_C21H33N7O16P3S +1.0 Phenylacetylglycine_C10H10NO3 +1.0 H_c0_H		FALSE
rxn06258	Monocarboxylic acid amide hydro-lyase	-1.0 cpd12354_c0 ==> +1.0 cpd00001_c0 +1.0 cpd00542_c0	-1.0 Monocarboxylic acid amide_CH2NOR ==> +1.0 H2O_c0_H2O +1.0 R-CN_CNR		FALSE
rxn07585	rxn07585	-1.0 cpd14957_c0 -1.0 cpd14955_c0 <==> +1.0 cpd14954_c0 +1.0 cpd00067_c0 +1.0 cpd00018_c0	-1.0 Apoprotein_H3NR -1.0 Lipoyl-AMP_c0_C18H25N5O8PS2 <==> +1.0 Protein N6-(lipoyl)lysine_C8H14NORS2 +1.0 H_c0_H +1.0 AMP_c0_C10H13N5O7P		TRUE
rxn11609	Digalactosyl-diacylglycerol galactohydrolase	-1.0 cpd00001_c0 -1.0 cpd12813_c0 ==> +1.0 cpd12371_c0 +1.0 cpd00108_c0	-1.0 H2O_c0_H2O -1.0 DGDG_C17H26O15R2 ==> +1.0 MGDG_C11H16O10R2 +1.0 Galactose_c0_C6H12O6		FALSE
rxn03055	5-carboxymethyl-2-hydroxymuconic-semialdehyde:NAD+ oxidoreductase	-1.0 cpd00001_c0 -1.0 cpd02828_c0 -1.0 cpd00003_c0 <==> +1.0 cpd00004_c0 +2.0 cpd00067_c0 +1.0 cpd02572_c0	-1.0 H2O_c0_H2O -1.0 5-Carboxymethyl-2-hydroxymuconic_semialdehyde_c0_C8H6O6 -1.0 NAD_c0_C21H26N7O14P2 <==> +1.0 NADH_c0_C21H27N7O14P2 +2.0 H_c0_H +1.0 5-Carboxymethyl-2-hydroxymuconate_c0_C8H5O7	(kb|g.684.peg.4696 or kb|g.684.peg.3441)	TRUE
rxn00113	Carbon-dioxide:ammonia ligase	-1.0 M_cpd00013_c0 -2.0 M_cpd00002_c0 -1.0 M_cpd00011_c0 -1.0 M_cpd00001_c0 <==> +2.0 M_cpd00008_c0 +1.0 M_cpd00146_c0 +1.0 M_cpd00009_c0 +3.0 M_cpd00067_c0	-1.0 NH3_c0 -2.0 ATP_c0 -1.0 CO2_c0 -1.0 H2O_c0 <==> +2.0 ADP_c0 +1.0 Carbamoylphosphate_c0 +1.0 Phosphate_c0 +3.0 H_plus__c0	fig|6666666.440926.peg.1692	TRUE
rxn02405	CTP:3-deoxy-D-manno-octulosonate cytidylyltransferase	-1.0 cpd00875_c0 -1.0 cpd00052_c0 <==> +1.0 cpd00012_c0 +1.0 cpd02546_c0	-1.0 KDO_c0_C8H13O8 -1.0 CTP_c0_C9H13N3O14P3 <==> +1.0 PPi_c0_H2O7P2 +1.0 CMP-KDO_c0_C17H24N3O15P		TRUE
rxn08438	fatty-acyl-ACP hydrolase	-1.0 cpd00001_c0 -1.0 cpd11470_c0 <==> +1.0 cpd11493_c0 +1.0 cpd03846_c0 +1.0 cpd00067_c0	-1.0 H2O_c0_H2O -1.0 Octanoyl-ACP_c0_C19H35N2O8PRS <==> +1.0 ACP_c0_C11H21N2O7PRS +1.0 octanoate_C8H15O2 +1.0 H_c0_H		TRUE
rxn01275	ATP:D-Gluconate 6-phosphotransferase	-1.0 cpd00002_c0 -1.0 cpd00222_c0 <==> +1.0 cpd00284_c0 +1.0 cpd00008_c0	-1.0 ATP_c0_C10H13N5O13P3 -1.0 GLCN_c0_C6H11O7 <==> +1.0 6-Phospho-D-gluconate_c0_C6H11O10P +1.0 ADP_c0_C10H13N5O10P2	(kb|g.684.peg.4767 or kb|g.684.peg.1094 or kb|g.684.peg.4416)	TRUE
rxn01791	(R)-Pantoate:beta-alanine ligase (AMP-forming)	-1.0 cpd00002_c0 -1.0 cpd00085_c0 -1.0 cpd00408_c0 <==> +1.0 cpd00012_c0 +1.0 cpd00018_c0 +1.0 cpd00644_c0	-1.0 ATP_c0_C10H13N5O13P3 -1.0 beta-Alanine_c0_C3H7NO2 -1.0 Pantoate_c0_C6H11O4 <==> +1.0 PPi_c0_H2O7P2 +1.0 AMP_c0_C10H13N5O7P +1.0 PAN_c0_C9H16NO5		TRUE
rxn05351	Tetradecanoyl-[acyl-carrier protein]:malonyl-CoA	-1.0 cpd11466_c0 -1.0 cpd00006_c0 <==> +1.0 cpd00005_c0 +1.0 cpd11467_c0 +1.0 cpd00067_c0	-1.0 Myristoyl-ACP_c0_C25H47N2O8PRS -1.0 NADP_c0_C21H26N7O17P3 <==> +1.0 NADPH_c0_C21H27N7O17P3 +1.0 2E-Tetradecenoyl-acp_c0_C25H45N2O8PRS +1.0 H_c0_H	(kb|g.684.peg.1576)	TRUE
cpd00550	EX_cpd00550	-1.0 cpd00550_e0 <==>	-1.0 D-Serine_e0_C3H7NO3 <==>		TRUE
rxn01802	Glutaryl-CoA:(acceptor) 2,3-oxidoreductase (decarboxylating)	-1.0 cpd00015_c0 -1.0 cpd00067_c0 -1.0 cpd00413_c0 ==> +1.0 cpd00011_c0 +1.0 cpd00982_c0 +1.0 cpd00650_c0	-1.0 FAD_c0_C27H31N9O15P2 -1.0 H_c0_H -1.0 Glutaryl-CoA_C26H38N7O19P3S ==> +1.0 CO2_c0_CO2 +1.0 FADH2_c0_C27H33N9O15P2 +1.0 Crotonyl-CoA_c0_C25H37N7O17P3S		FALSE
rxn01807	ATP:pyridoxal 5'-phosphotransferase	-1.0 cpd00002_c0 -1.0 cpd00419_c0 <==> +1.0 cpd00493_c0 +1.0 cpd00008_c0	-1.0 ATP_c0_C10H13N5O13P3 -1.0 PM_C8H13N2O2 <==> +1.0 Pyridoxamine phosphate_C8H13N2O5P +1.0 ADP_c0_C10H13N5O10P2		TRUE
rxn08468	FMNH2-dependent monooxygenase (methanesulfonate)	-1.0 cpd01270_c0 -1.0 cpd00007_c0 -1.0 cpd08023_c0 ==> +1.0 cpd00001_c0 +1.0 cpd00050_c0 +1.0 cpd00055_c0 +1.0 cpd00081_c0	-1.0 FMNH2_c0_C17H22N4O9P -1.0 O2_c0_O2 -1.0 methanesulfonate_c0_CH3O3S ==> +1.0 H2O_c0_H2O +1.0 FMN_c0_C17H20N4O9P +1.0 Formaldehyde_c0_CH2O +1.0 Sulfite_c0_HO3S	(kb|g.684.peg.2847)	FALSE
rxn02085	4,5-Dihydro-4-oxo-5-imidazolepropanoate hydro-lyase	-1.0 cpd02311_c0 <==> +1.0 cpd00001_c0 +1.0 cpd00581_c0	-1.0 4-Imidazolone-5-propanoate_c0_C6H7N2O3 <==> +1.0 H2O_c0_H2O +1.0 Urocanate_c0_C6H5N2O2	(kb|g.684.peg.3046)	TRUE
rxn01390	ATP:L-rhamnulose 1-phosphotransferase	-1.0 cpd00002_c0 -1.0 cpd00261_c0 <==> +1.0 cpd03861_c0 +1.0 cpd00008_c0	-1.0 ATP_c0_C10H13N5O13P3 -1.0 L-Lyxulose_c0_C5H10O5 <==> +1.0 L-Xylulose_1-phosphate_c0_C5H10O8P +1.0 ADP_c0_C10H13N5O10P2	(kb|g.684.peg.3421)	TRUE
rxn10313	isopentadecanoyl-lipoteichoic acid synthesis (n=24), linked, N-acetylglucosamine substituted	-24.0 cpd00037_c0 -1.0 cpd15752_c0 <==> +1.0 cpd15770_c0 +24.0 cpd00014_c0	-24.0 UDP-N-acetylglucosamine_c0_C17H25N3O17P2 -1.0 Isopentadecanoyllipoteichoic_acid_n=24__linked__unsubstituted_c0_C117H228O135P24 <==> +1.0 Isopentadecanoyllipoteichoic_acid_n=24__linked__N-acetyl-D-glucosamine_c0_C309H540N24O255P24 +24.0 UDP_c0_C9H12N2O12P2	(kb|g.684.peg.1263)	TRUE
rxn11600	rxn11600	-1.0 cpd00003_c0 -1.0 cpd02386_c0 <==> +1.0 cpd00004_c0 +1.0 cpd00067_c0 +1.0 cpd16315_c0	-1.0 NAD_c0_C21H26N7O14P2 -1.0 2-Dehydro-3-deoxy-D-xylonate_C5H7O5 <==> +1.0 NADH_c0_C21H27N7O14P2 +1.0 H_c0_H +1.0 5-Hydroxy-2,4-dioxopentanoate_C5H5O5		TRUE
rxn02261	rxn02261	-1.0 M_cpd00745_c0 -1.0 M_cpd00010_c0 -2.0 M_cpd00067_c0 <==> +1.0 M_cpd00001_c0 +1.0 M_cpd03375_c0	-1.0 Hydracrylic_acid_c0 -1.0 CoA_c0 -2.0 H_plus__c0 <==> +1.0 H2O_c0 +1.0 3_Hydroxypropanoyl_CoA_c0	fig|6666666.440926.peg.508	TRUE
rxn03182	3-deoxy-D-manno-octulosonic acid transferase	-1.0 cpd02546_c0 -1.0 cpd02993_c0 <==> +1.0 cpd00046_c0 +1.0 cpd03585_c0	-1.0 CMP-KDO_c0_C17H24N3O15P -1.0 Lipid_IVA_c0_C68H128N2O23P2 <==> +1.0 CMP_c0_C9H13N3O8P +1.0 KDO-lipid_IVA_c0_C76H139N2O30P2		TRUE
rxn07578	3hydroxyacyl-acp dehydratase (c18:0)	-1.0 cpd14939_c0 <==> +1.0 cpd14940_c0 +1.0 cpd00001_c0	-1.0 3-Hydroxystearoyl-[acp]_C18H35O2RS <==> +1.0 (2E)-Octadecenoyl-[acp]_C18H33ORS +1.0 H2O_c0_H2O		TRUE
rxn07577	3oxoacyl-acp reductase (c18:0)	-1.0 cpd00005_c0 -1.0 cpd14938_c0 -1.0 cpd00067_c0 <==> +1.0 cpd00006_c0 +1.0 cpd14939_c0	-1.0 NADPH_c0_C21H27N7O17P3 -1.0 3-Oxostearoyl-[acp]_C18H33O2RS -1.0 H_c0_H <==> +1.0 NADP_c0_C21H26N7O17P3 +1.0 3-Hydroxystearoyl-[acp]_C18H35O2RS		TRUE
rxn07261	rxn07261	-1.0 M_cpd12606_c0 -1.0 M_cpd00046_c0 -2.0 M_cpd00067_c0 <==> +1.0 M_cpd00444_c0 +1.0 M_cpd12322_c0	-1.0 Plasmenylethanolamine_c0 -1.0 CMP_c0 -2.0 H_plus__c0 <==> +1.0 CDPethanolamine_c0 +1.0 1_Alkenyl_2_acylglycerol_c0	fig|6666666.440926.peg.1745	TRUE
rxn02421	CTP:N-methylethanolamine-phosphate cytidylyltransferase	-1.0 M_cpd00052_c0 -1.0 M_cpd00888_c0 <==> +1.0 M_cpd02200_c0 +1.0 M_cpd00012_c0	-1.0 CTP_c0 -1.0 N_Methylethanolamine_phosphate_c0 <==> +1.0 CDP_N_methylethanolamine_c0 +1.0 PPi_c0	fig|6666666.440926.peg.913	TRUE
rxn07572	rxn07572	-1.0 cpd00070_c0 -1.0 cpd00067_c0 -1.0 cpd00134_c0 ==> +1.0 cpd00010_c0 +1.0 cpd14935_c0 +1.0 cpd00011_c0	-1.0 Malonyl-CoA_c0_C24H34N7O19P3S -1.0 H_c0_H -1.0 Palmitoyl-CoA_c0_C37H63N7O17P3S ==> +1.0 CoA_c0_C21H33N7O16P3S +1.0 3-Oxostearoyl-CoA_C39H65N7O18P3S +1.0 CO2_c0_CO2		FALSE
rxn06240	N-Acyl-D-glucosamine 6-phosphate 2-epimerase	-1.0 cpd11727_c0 <==> +1.0 cpd12473_c0	-1.0 N-Acyl-D-mannosamine 6-phosphate_C7H12NO9PR <==> +1.0 N-Acyl-D-glucosamine 6-phosphate_C7H12NO9PR		TRUE
rxn07574	enoyl-coa hydratase (c18:0)	-1.0 cpd14936_c0 <==> +1.0 cpd00001_c0 +1.0 cpd14937_c0	-1.0 3-Hydroxystearoyl-CoA_C39H67N7O18P3S <==> +1.0 H2O_c0_H2O +1.0 (2E)-Octadecenoyl-CoA_C39H65N7O17P3S		TRUE
rxn07573	rxn07573	-1.0 cpd00005_c0 -1.0 cpd14935_c0 -1.0 cpd00067_c0 <==> +1.0 cpd00006_c0 +1.0 cpd14936_c0	-1.0 NADPH_c0_C21H27N7O17P3 -1.0 3-Oxostearoyl-CoA_C39H65N7O18P3S -1.0 H_c0_H <==> +1.0 NADP_c0_C21H26N7O17P3 +1.0 3-Hydroxystearoyl-CoA_C39H67N7O18P3S		TRUE
rxn12850	Gly-Phe ABC transporters	-1.0 cpd00001_c0 -1.0 cpd00002_c0 -1.0 cpd15605_e0 ==> +1.0 cpd00009_c0 +1.0 cpd15605_c0 +1.0 cpd00067_c0 +1.0 cpd00008_c0	-1.0 H2O_c0_H2O -1.0 ATP_c0_C10H13N5O13P3 -1.0 Gly-Phe_e0_C11H14N2O3 ==> +1.0 Phosphate_c0_HO4P +1.0 Gly-Phe_c0_C11H14N2O3 +1.0 H_c0_H +1.0 ADP_c0_C10H13N5O10P2	(kb|g.684.peg.1859 or kb|g.684.peg.1053 or kb|g.684.peg.2094)	FALSE
rxn08583	galactosyltransferase I (LPS core synthesis)	-1.0 cpd15479_c0 -1.0 cpd00026_c0 ==> +1.0 cpd00014_c0 +1.0 cpd15469_c0	-1.0 glucosyl-inner_core_oligosaccharide_lipid_A_c0_C151H265N2O79P4 -1.0 UDP-glucose_c0_C15H22N2O17P2 ==> +1.0 UDP_c0_C9H12N2O12P2 +1.0 galactosyl-glucosyl-inner_core_oligosaccharide_lipid_A_c0_C157H275N2O84P4		FALSE
rxn01664	2-Aminoadipate 6-semialdehyde	-1.0 cpd02522_c0 <==> +1.0 cpd00001_c0 +1.0 cpd00067_c0 +1.0 cpd00352_c0	-1.0 2-Aminoadipate_6-semialdehyde_c0_C6H11NO3 <==> +1.0 H2O_c0_H2O +1.0 H_c0_H +1.0 delta1-Piperideine-6-L-carboxylate_c0_C6H8NO2		TRUE
rxn00942	N-Ribosylnicotinamide ribohydrolase	-1.0 cpd00001_c0 -1.0 cpd02016_c0 ==> +1.0 cpd00105_c0 +1.0 cpd00133_c0 +1.0 cpd00067_c0	-1.0 H2O_c0_H2O -1.0 N-Ribosylnicotinamide_c0_C11H15N2O5 ==> +1.0 D-Ribose_c0_C5H10O5 +1.0 Nicotinamide_c0_C6H6N2O +1.0 H_c0_H		FALSE
cpd00540	EX_cpd00540	-1.0 cpd00540_e0 <==>	-1.0 BET_e0_C5H11NO2 <==>		TRUE
rxn04139	2-Octaprenyl-3-methyl-6-methoxy-1,4-benzoquinone ,NADPH2:oxygen	-1.0 cpd00005_c0 -1.0 cpd00007_c0 -1.0 cpd03448_c0 <==> +1.0 cpd00001_c0 +1.0 cpd00006_c0 +1.0 cpd03449_c0	-1.0 NADPH_c0_C21H27N7O17P3 -1.0 O2_c0_O2 -1.0 2-Octaprenyl-3-methyl-6-methoxy-1_4-benzoquinone_c0_C48H72O3 <==> +1.0 H2O_c0_H2O +1.0 NADP_c0_C21H26N7O17P3 +1.0 2-Octaprenyl-3-methyl-5-hydroxy-6-methoxy-1_4-benzoquinone_c0_C48H71O4		TRUE
rxn00946	Palmitoyl-CoA:oxygen 2-oxidoreductase	-1.0 cpd00015_c0 -1.0 cpd00134_c0 <==> +1.0 cpd00982_c0 +1.0 cpd03126_c0	-1.0 FAD_c0_C27H31N9O15P2 -1.0 Palmitoyl-CoA_c0_C37H63N7O17P3S <==> +1.0 FADH2_c0_C27H33N9O15P2 +1.0 2E-Hexadecenoyl-CoA_c0_C37H61N7O17P3S		TRUE
rxn03903	UDPMurAc(oyl-L-Ala-D-gamma-Glu-L-Lys-D-Ala-D-Ala):undecaprenyl-	-1.0 cpd00286_c0 -1.0 cpd02862_c0 <==> +1.0 cpd02948_c0 +1.0 cpd00091_c0	-1.0 Undecaprenylphosphate_c0_C55H90O4P -1.0 UDPMurAcoyl-L-Ala-D-gamma-Glu-L-Lys-D-Ala-D-Ala_c0_C40H62N9O26P2 <==> +1.0 MurAcoyl-L-Ala-D-gamma-Glu-L-Lys-D-Ala-D-Ala-diphospho-_undecaprenol_c0_C86H140N7O21P2 +1.0 UMP_c0_C9H12N2O9P	(kb|g.684.peg.902)	TRUE
rxn02788	4-oxalocrotonate tautomerase	-1.0 M_cpd01644_c0 ==> +1.0 M_cpd02183_c0	-1.0 2_Hydroxymuconate_c0 ==> +1.0 4_Oxalocrotonate_c0	fig|6666666.440926.peg.2019	FALSE
rxn02933	(2S,3S)-3-hydroxy-2-methylbutanoyl-CoA:NAD+ oxidoreductase	-1.0 cpd00003_c0 -1.0 cpd02691_c0 <==> +1.0 cpd00004_c0 +1.0 cpd00067_c0 +1.0 cpd02124_c0	-1.0 NAD_c0_C21H26N7O14P2 -1.0 2-methyl-3-hydroxy-butyryl-CoA_c0_C26H41N7O18P3S <==> +1.0 NADH_c0_C21H27N7O14P2 +1.0 H_c0_H +1.0 2-Methylacetoacetyl-CoA_c0_C26H39N7O18P3S	() and (kb|g.684.peg.673 or kb|g.684.peg.964)	TRUE
rxn07580	octanoyl-[acp]:protein N6-octanoyltransferase	-1.0 cpd14957_c0 -1.0 cpd11470_c0 <==> +1.0 cpd11493_c0 +1.0 cpd14953_c0 +1.0 cpd00067_c0	-1.0 Apoprotein_H3NR -1.0 Octanoyl-ACP_c0_C19H35N2O8PRS <==> +1.0 ACP_c0_C11H21N2O7PRS +1.0 Protein N6-(octanoyl)lysine_C8H16NOR +1.0 H_c0_H		TRUE
rxn02474	5-amino-6-(5-phosphoribitylamino)uracil:NADP+ 1'-oxidoreductase	-1.0 cpd02720_c0 -1.0 cpd00006_c0 <==> +1.0 cpd00005_c0 +1.0 cpd00931_c0 +1.0 cpd00067_c0	-1.0 5-Amino-6--5-phosphoribitylaminouracil_c0_C9H16N4O9P -1.0 NADP_c0_C21H26N7O17P3 <==> +1.0 NADPH_c0_C21H27N7O17P3 +1.0 5-Amino-6--5-phosphoribosylaminouracil_c0_C9H14N4O9P +1.0 H_c0_H	(kb|g.684.peg.68)	TRUE
rxn00740	O-Succinyl-L-homoserine succinate-lyase (adding cysteine)	-1.0 cpd00001_c0 -1.0 cpd00822_c0 <==> +1.0 cpd00036_c0 +1.0 cpd00013_c0 +1.0 cpd00094_c0 +1.0 cpd00067_c0	-1.0 H2O_c0_H2O -1.0 O-Succinyl-L-homoserine_c0_C8H12NO6 <==> +1.0 Succinate_c0_C4H4O4 +1.0 NH3_c0_H4N +1.0 2-Oxobutyrate_c0_C4H5O3 +1.0 H_c0_H	(kb|g.684.peg.4679)	TRUE
rxn08456	fatty-acid-CoA ligase (hexanoate transport via vectoral Co-A coupling)	-1.0 cpd00010_c0 -1.0 cpd00002_c0 -1.0 cpd00067_c0 -1.0 cpd01113_c0 <==> +1.0 cpd00012_c0 +1.0 cpd03124_c0 +1.0 cpd00018_c0	-1.0 CoA_c0_C21H33N7O16P3S -1.0 ATP_c0_C10H13N5O13P3 -1.0 H_c0_H -1.0 Hexanoate_C6H11O2 <==> +1.0 PPi_c0_H2O7P2 +1.0 Hexanoyl-CoA_c0_C27H43N7O17P3S +1.0 AMP_c0_C10H13N5O7P		TRUE
rxn08455	fatty-acid-CoA ligase (octadecenoate transport via vectoral Co-A coupling)	-1.0 cpd00010_c0 -1.0 cpd15269_c0 -1.0 cpd00002_c0 -1.0 cpd00067_c0 <==> +1.0 cpd00012_c0 +1.0 cpd15274_c0 +1.0 cpd00018_c0	-1.0 CoA_c0_C21H33N7O16P3S -1.0 octadecenoate_c0_C18H33O2 -1.0 ATP_c0_C10H13N5O13P3 -1.0 H_c0_H <==> +1.0 PPi_c0_H2O7P2 +1.0 Octadecenoyl-CoA_c0_C39H65N7O17P3S +1.0 AMP_c0_C10H13N5O7P		TRUE
rxn08457	fatty-acid-CoA ligase (octanoate transport via vectoral Co-A coupling)	-1.0 cpd00010_c0 -1.0 cpd00002_c0 -1.0 cpd03846_c0 -1.0 cpd00067_c0 <==> +1.0 cpd00012_c0 +1.0 cpd01335_c0 +1.0 cpd00018_c0	-1.0 CoA_c0_C21H33N7O16P3S -1.0 ATP_c0_C10H13N5O13P3 -1.0 octanoate_C8H15O2 -1.0 H_c0_H <==> +1.0 PPi_c0_H2O7P2 +1.0 Octanoyl-CoA_c0_C29H47N7O17P3S +1.0 AMP_c0_C10H13N5O7P		TRUE
rxn08452	fatty-acid-CoA ligase (hexadecanoate transport via vectoral Co-A coupling)	-1.0 cpd00010_c0 -1.0 cpd00002_c0 -1.0 cpd00214_c0 -1.0 cpd00067_c0 <==> +1.0 cpd00012_c0 +1.0 cpd00134_c0 +1.0 cpd00018_c0	-1.0 CoA_c0_C21H33N7O16P3S -1.0 ATP_c0_C10H13N5O13P3 -1.0 Palmitate_c0_C16H31O2 -1.0 H_c0_H <==> +1.0 PPi_c0_H2O7P2 +1.0 Palmitoyl-CoA_c0_C37H63N7O17P3S +1.0 AMP_c0_C10H13N5O7P		TRUE
rxn00912	5,10-Methylenetetrahydrofolate:3-methyl-2-oxobutanoate	-1.0 cpd00001_c0 -1.0 cpd00123_c0 -1.0 cpd00125_c0 <==> +1.0 cpd00087_c0 +1.0 cpd00712_c0	-1.0 H2O_c0_H2O -1.0 3-Methyl-2-oxobutanoate_c0_C5H7O3 -1.0 5-10-Methylenetetrahydrofolate_c0_C20H21N7O6 <==> +1.0 Tetrahydrofolate_c0_C19H21N7O6 +1.0 2-Dehydropantoate_c0_C6H9O4	(kb|g.684.peg.904)	TRUE
rxn08451	fatty-acid-CoA ligase (tetradecenoate transport via vectoral Co-A coupling)	-1.0 cpd00010_c0 -1.0 cpd00002_c0 -1.0 cpd15298_c0 -1.0 cpd00067_c0 <==> +1.0 cpd00012_c0 +1.0 cpd15295_c0 +1.0 cpd00018_c0	-1.0 CoA_c0_C21H33N7O16P3S -1.0 ATP_c0_C10H13N5O13P3 -1.0 tetradecenoate_c0_C14H25O2 -1.0 H_c0_H <==> +1.0 PPi_c0_H2O7P2 +1.0 Tetradecenoyl-CoA_C35H57N7O17P3S +1.0 AMP_c0_C10H13N5O7P		TRUE
rxn08454	fatty-acid-CoA ligase (octadecanoate transport via vectoral Co-A coupling)	-1.0 cpd00010_c0 -1.0 cpd00002_c0 -1.0 cpd00067_c0 -1.0 cpd01080_c0 <==> +1.0 cpd00012_c0 +1.0 cpd00327_c0 +1.0 cpd00018_c0	-1.0 CoA_c0_C21H33N7O16P3S -1.0 ATP_c0_C10H13N5O13P3 -1.0 H_c0_H -1.0 ocdca_c0_C18H35O2 <==> +1.0 PPi_c0_H2O7P2 +1.0 strcoa_c0_C39H67N7O17P3S +1.0 AMP_c0_C10H13N5O7P		TRUE
rxn08453	fatty-acid-CoA ligase (hexadecenoate transport via vectoral Co-A coupling)	-1.0 cpd00010_c0 -1.0 cpd00002_c0 -1.0 cpd00067_c0 -1.0 cpd15237_c0 <==> +1.0 cpd00012_c0 +1.0 cpd15238_c0 +1.0 cpd00018_c0	-1.0 CoA_c0_C21H33N7O16P3S -1.0 ATP_c0_C10H13N5O13P3 -1.0 H_c0_H -1.0 hexadecenoate_c0_C16H29O2 <==> +1.0 PPi_c0_H2O7P2 +1.0 Hexadecenoyl-CoA_c0_C37H61N7O17P3S +1.0 AMP_c0_C10H13N5O7P		TRUE
cpd08023	EX_cpd08023	-1.0 cpd08023_e0 <==>	-1.0 methanesulfonate_e0_CH3O3S <==>		TRUE
Transport_Private_cpd00204	Transport_Private_Carbon monoxide	-1.0 cpd00204_c0 <==> +1.0 cpd00204_e0	-1.0 Carbon monoxide_CHO <==> +1.0 Carbon monoxide_CHO		TRUE
rxn00977	Epimelibiose galactohydrolase	-1.0 cpd00001_c0 -1.0 cpd03196_c0 <==> +1.0 cpd00108_c0 +1.0 cpd00138_c0	-1.0 H2O_c0_H2O -1.0 Epimelibiose_C12H22O11 <==> +1.0 Galactose_c0_C6H12O6 +1.0 D-Mannose_c0_C6H12O6		TRUE
rxn01829	L-Arabinono-1,5-lactone lactonohydrolase	-1.0 cpd00001_c0 -1.0 cpd03201_c0 ==> +1.0 cpd00427_c0 +1.0 cpd00067_c0	-1.0 H2O_c0_H2O -1.0 L-Arabinono-1,5-lactone_C5H8O5 ==> +1.0 L-Arabinonate_C5H9O6 +1.0 H_c0_H		FALSE
rxn02359	trans-4-Hydroxy-L-proline:NAD+ oxidoreductase	-1.0 cpd00851_c0 -1.0 cpd00015_c0 <==> +1.0 cpd02625_c0 +1.0 cpd00982_c0	-1.0 trans-4-Hydroxy-L-proline_c0_C5H8NO3 -1.0 FAD_c0_C27H31N9O15P2 <==> +1.0 3-Hydroxy-L-1-pyrroline-5-carboxylate_c0_C5H6NO3 +1.0 FADH2_c0_C27H33N9O15P2	(kb|g.684.peg.4670)	TRUE
rxn01827	4-Hydroxyphenylpyruvate:oxygen oxidoreductase	-1.0 cpd00007_c0 -1.0 cpd00868_c0 ==> +1.0 cpd00426_c0 +1.0 cpd00011_c0	-1.0 O2_c0_O2 -1.0 p-hydroxyphenylpyruvate_c0_C9H7O4 ==> +1.0 Homogentisate_C8H7O4 +1.0 CO2_c0_CO2		FALSE
rxn06280	L-Tyrosine:tRNA(Tyr) ligase (AMP-forming)	-1.0 cpd11751_c0 -1.0 cpd00002_c0 -1.0 cpd00069_c0 -1.0 cpd00067_c0 ==> +1.0 cpd00012_c0 +1.0 cpd12194_c0 +1.0 cpd00018_c0	-1.0 tRNA(Tyr)_C10H12N5O3R -1.0 ATP_c0_C10H13N5O13P3 -1.0 L-Tyrosine_c0_C9H11NO3 -1.0 H_c0_H ==> +1.0 PPi_c0_H2O7P2 +1.0 L-Tyrosyl-tRNA(Tyr)_C19H22N6O5R +1.0 AMP_c0_C10H13N5O7P		FALSE
rxn05613	L-methionine S-oxide transport via ABC system	-1.0 cpd00001_c0 -1.0 cpd00002_c0 -1.0 cpd01914_e0 ==> +1.0 cpd00009_c0 +1.0 cpd00067_c0 +1.0 cpd01914_c0 +1.0 cpd00008_c0	-1.0 H2O_c0_H2O -1.0 ATP_c0_C10H13N5O13P3 -1.0 L-Methionine_S-oxide_e0_C5H11NO3S ==> +1.0 Phosphate_c0_HO4P +1.0 H_c0_H +1.0 L-Methionine_S-oxide_c0_C5H11NO3S +1.0 ADP_c0_C10H13N5O10P2	(kb|g.684.peg.2280) and (kb|g.684.peg.2516) and ()	FALSE
cpd00531	EX_cpd00531	-1.0 cpd00531_e0 <==>	-1.0 Hg2_e0_Hg <==>		TRUE
rxn05338	(3R)-3-Hydroxydecanoyl-[acyl-carrier-protein]:NADP+ oxidoreductase	-1.0 cpd11482_c0 -1.0 cpd00006_c0 <==> +1.0 cpd00005_c0 +1.0 cpd11487_c0 +1.0 cpd00067_c0	-1.0 R-3-Hydroxydecanoyl-acyl-carrier_protein_c0_C21H39N2O9PRS -1.0 NADP_c0_C21H26N7O17P3 <==> +1.0 NADPH_c0_C21H27N7O17P3 +1.0 3-oxodecanoyl-acp_c0_C21H37N2O9PRS +1.0 H_c0_H	(kb|g.684.peg.4072 or kb|g.684.peg.289 or kb|g.684.peg.3291 or kb|g.684.peg.1991 or kb|g.684.peg.3771 or kb|g.684.peg.4166 or kb|g.684.peg.1342 or kb|g.684.peg.367 or kb|g.684.peg.1440 or kb|g.684.peg.4016 or kb|g.684.peg.1216 or kb|g.684.peg.2941 or kb|g.684.peg.1969 or kb|g.684.peg.4158 or kb|g.684.peg.1055)	TRUE
rxn07113	rxn07113	-1.0 cpd05511_c0 -1.0 cpd00026_c0 ==> +1.0 cpd00014_c0 +1.0 cpd05546_c0	-1.0 Cyanidin 3-O-glucoside_C21H19O11 -1.0 UDP-glucose_c0_C15H22N2O17P2 ==> +1.0 UDP_c0_C9H12N2O12P2 +1.0 Cyanin_C27H29O16		FALSE
rxn07594	3,5-dibromo-4-hydroxybenzamide hydro-lyase (nitrile-forming)	-1.0 cpd00001_c0 -1.0 cpd02568_c0 <==> +1.0 cpd14962_c0	-1.0 H2O_c0_H2O -1.0 Bromoxynil_C7H2NOBr2 <==> +1.0 3,5-Dibromo-4-hydroxybenzamide_C7H4NO2Br2		TRUE
rxn01299	Inosine ribohydrolase	-1.0 cpd00001_c0 -1.0 cpd00246_c0 ==> +1.0 cpd00105_c0 +1.0 cpd00226_c0	-1.0 H2O_c0_H2O -1.0 Inosine_c0_C10H12N4O5 ==> +1.0 D-Ribose_c0_C5H10O5 +1.0 HYXN_c0_C5H4N4O	(kb|g.684.peg.780 or kb|g.684.peg.3408)	FALSE
rxn00122	ATP:FMN adenylyltransferase	-1.0 cpd00002_c0 -1.0 cpd00050_c0 <==> +1.0 cpd00012_c0 +1.0 cpd00015_c0	-1.0 ATP_c0_C10H13N5O13P3 -1.0 FMN_c0_C17H20N4O9P <==> +1.0 PPi_c0_H2O7P2 +1.0 FAD_c0_C27H31N9O15P2	(kb|g.684.peg.377) and (kb|g.684.peg.377)	TRUE
rxn07596	rxn07596	-1.0 cpd00001_c0 -1.0 cpd14962_c0 <==> +1.0 cpd02440_c0 +1.0 cpd00013_c0	-1.0 H2O_c0_H2O -1.0 3,5-Dibromo-4-hydroxybenzamide_C7H4NO2Br2 <==> +1.0 3,5-Dibromo-4-hydroxybenzoate_C7H2O3Br2 +1.0 NH3_c0_H4N		TRUE
rxn07111	rxn07111	-1.0 cpd05511_c0 -1.0 cpd00192_c0 ==> +1.0 cpd00010_c0 +1.0 cpd08878_c0	-1.0 Cyanidin 3-O-glucoside_C21H19O11 -1.0 4-Coumaroyl-CoA_C30H39N7O18P3S ==> +1.0 CoA_c0_C21H33N7O16P3S +1.0 Cyanidin 3-O-(6-O-p-coumaroyl)glucoside_C30H25O13		FALSE
rxn07112	rxn07112	-1.0 cpd00192_c0 -1.0 cpd05546_c0 ==> +1.0 cpd00010_c0 +1.0 cpd08879_c0	-1.0 4-Coumaroyl-CoA_C30H39N7O18P3S -1.0 Cyanin_C27H29O16 ==> +1.0 CoA_c0_C21H33N7O16P3S +1.0 Shisonin_C36H35O18		FALSE
rxn01218	2'-Deoxycytidine 5'-monophosphate phosphohydrolase	-1.0 cpd00001_c0 -1.0 cpd00206_c0 ==> +1.0 cpd00654_c0 +1.0 cpd00009_c0 +1.0 cpd00067_c0	-1.0 H2O_c0_H2O -1.0 dCMP_c0_C9H13N3O7P ==> +1.0 Deoxycytidine_c0_C9H13N3O4 +1.0 Phosphate_c0_HO4P +1.0 H_c0_H	(kb|g.684.peg.4261 or kb|g.684.peg.3916)	FALSE
rxn02945	prephytoene diphosphate:geranylgeranyl-diphosphate	-1.0 cpd02168_c0 <==> +1.0 cpd00012_c0 +1.0 cpd03211_c0	-1.0 Prephytoene_diphosphate_c0_C40H66O7P2 <==> +1.0 PPi_c0_H2O7P2 +1.0 15-cis-Phytoene_c0_C40H64	(kb|g.684.peg.2412)	TRUE
cpd15605	EX_cpd15605	-1.0 cpd15605_e0 <==>	-1.0 Gly-Phe_e0_C11H14N2O3 <==>		TRUE
rxn00616	sn-Glycerol-3-phosphate:(acceptor) 2-oxidoreductase	-1.0 M_cpd00080_c0 -1.0 M_cpd00015_c0 -1.0 M_cpd00067_c0 <==> +1.0 M_cpd00095_c0 +1.0 M_cpd00982_c0	-1.0 Glycerol_3_phosphate_c0 -1.0 FAD_c0 -1.0 H_plus__c0 <==> +1.0 Glycerone_phosphate_c0 +1.0 FADH2_c0	(fig|6666666.440926.peg.2917 or fig|6666666.440926.peg.2303)	TRUE
cpd15606	EX_cpd15606	-1.0 cpd15606_e0 <==>	-1.0 Gly-Tyr_e0_C11H14N2O4 <==>		TRUE
rxn08449	fatty-acid-CoA ligase (dodecanoate transport via vectoral Co-A coupling)	-1.0 cpd00010_c0 -1.0 cpd00002_c0 -1.0 cpd01741_c0 -1.0 cpd00067_c0 <==> +1.0 cpd00012_c0 +1.0 cpd01260_c0 +1.0 cpd00018_c0	-1.0 CoA_c0_C21H33N7O16P3S -1.0 ATP_c0_C10H13N5O13P3 -1.0 ddca_c0_C12H23O2 -1.0 H_c0_H <==> +1.0 PPi_c0_H2O7P2 +1.0 Lauroyl-CoA_c0_C33H55N7O17P3S +1.0 AMP_c0_C10H13N5O7P		TRUE
rxn00962	4-hydroxybenzoate,NADH:oxygen oxidoreductase (3-hydroxylating)	-1.0 cpd00005_c0 -1.0 cpd00007_c0 -1.0 cpd00067_c0 -1.0 cpd00136_c0 <==> +1.0 cpd00001_c0 +1.0 cpd00197_c0 +1.0 cpd00006_c0	-1.0 NADPH_c0_C21H27N7O17P3 -1.0 O2_c0_O2 -1.0 H_c0_H -1.0 4-Hydroxybenzoate_c0_C7H5O3 <==> +1.0 H2O_c0_H2O +1.0 Protocatechuate_c0_C7H5O4 +1.0 NADP_c0_C21H26N7O17P3		TRUE
cpd15603	EX_cpd15603	-1.0 cpd15603_e0 <==>	-1.0 Gly-Cys_e0_C5H10N2O3S <==>		TRUE
rxn08448	fatty-acid-CoA ligase (decanoate transport via vectoral Co-A coupling)	-1.0 cpd00010_c0 -1.0 cpd00002_c0 -1.0 cpd01107_c0 -1.0 cpd00067_c0 <==> +1.0 cpd00012_c0 +1.0 cpd03128_c0 +1.0 cpd00018_c0	-1.0 CoA_c0_C21H33N7O16P3S -1.0 ATP_c0_C10H13N5O13P3 -1.0 Decanoate_C10H19O2 -1.0 H_c0_H <==> +1.0 PPi_c0_H2O7P2 +1.0 Decanoyl-CoA_c0_C31H51N7O17P3S +1.0 AMP_c0_C10H13N5O7P		TRUE
rxn09978	beta-glucosidase (methyl-alpha-D-glucoside)	-1.0 cpd00001_c0 -1.0 cpd15584_c0 <==> +1.0 cpd00027_c0 +1.0 cpd00116_c0	-1.0 H2O_c0_H2O -1.0 alpha-Methyl-D-glucoside_c0_C7H14O6 <==> +1.0 D-Glucose_c0_C6H12O6 +1.0 Methanol_c0_CH4O	(kb|g.684.peg.1533 or kb|g.684.peg.2942 or kb|g.684.peg.4324 or kb|g.684.peg.101 or kb|g.684.peg.4715 or kb|g.684.peg.4625)	TRUE
rxn00178	Acetyl-CoA:acetyl-CoA C-acetyltransferase	-2.0 cpd00022_c0 <==> +1.0 cpd00010_c0 +1.0 cpd00279_c0	-2.0 Acetyl-CoA_c0_C23H35N7O17P3S <==> +1.0 CoA_c0_C21H33N7O16P3S +1.0 Acetoacetyl-CoA_c0_C25H37N7O18P3S	(kb|g.684.peg.518 or kb|g.684.peg.1844 or kb|g.684.peg.370 or kb|g.684.peg.2780 or kb|g.684.peg.3598 or kb|g.684.peg.2924 or kb|g.684.peg.1481)	TRUE
cpd15604	EX_cpd15604	-1.0 cpd15604_e0 <==>	-1.0 Gly-Leu_e0_C8H16N2O3 <==>		TRUE
rxn08801	Lysophospholipase L1 (2-acylglycerophosphotidate, n-C18:0) (periplasm)	-1.0 cpd00001_c0 -1.0 cpd15329_c0 <==> +1.0 cpd00080_c0 +1.0 cpd00067_c0 +1.0 cpd01080_c0	-1.0 H2O_c0_H2O -1.0 1-octadecanoyl-sn-glycerol_3-phosphate_c0_C21H42O7P <==> +1.0 Glycerol-3-phosphate_c0_C3H8O6P +1.0 H_c0_H +1.0 ocdca_c0_C18H35O2	(kb|g.684.peg.412 or kb|g.684.peg.1817)	TRUE
rxn05363	4-methyl-hexanoyl-ACP:malonyl-[acyl-carrier-protein] C-acyltransferase (decarboxylating)	-1.0 cpd11492_c0 -1.0 cpd00067_c0 -1.0 cpd11499_c0 ==> +1.0 cpd11493_c0 +1.0 cpd00011_c0 +1.0 cpd11500_c0	-1.0 Malonyl-acyl-carrierprotein-_c0_C14H22N2O10PRS -1.0 H_c0_H -1.0 4-methyl-hexanoyl-ACP_c0_C18H33N2O8PRS ==> +1.0 ACP_c0_C11H21N2O7PRS +1.0 CO2_c0_CO2 +1.0 6-methyl-3-oxo-octanoyl-ACP_c0_C20H35N2O9PRS	() and (kb|g.684.peg.1194 or kb|g.684.peg.1186)	FALSE
rxn06586	3-methylbutanoyl-CoA:enzyme N6-(dihydrolipoyl)lysine	-1.0 cpd00449_c0 -1.0 cpd01882_c0 <==> +1.0 cpd14699_c0 +1.0 cpd00010_c0	-1.0 Dihydrolipoamide_c0_C8H17NOS2 -1.0 Isovaleryl-CoA_c0_C26H41N7O17P3S <==> +1.0 S-3-Methylbutanoyl-dihydrolipoamide-E_c0_C13H25NO2S2 +1.0 CoA_c0_C21H33N7O16P3S	(kb|g.684.peg.2815 or kb|g.684.peg.564)	TRUE
rxn05649	D-serine transport in/out via proton symport	-1.0 cpd00550_e0 -1.0 cpd00067_e0 <==> +1.0 cpd00067_c0 +1.0 cpd00550_c0	-1.0 D-Serine_e0_C3H7NO3 -1.0 H_e0_H <==> +1.0 H_c0_H +1.0 D-Serine_c0_C3H7NO3	(kb|g.684.peg.4377 or kb|g.684.peg.2019 or kb|g.684.peg.3104)	TRUE
rxn03194	(S)-2-Aceto-2-hydroxybutanoate pyruvate-lyase (carboxylating)	-1.0 cpd00094_c0 -1.0 cpd03049_c0 <==> +1.0 cpd00498_c0 +1.0 cpd00056_c0	-1.0 2-Oxobutyrate_c0_C4H5O3 -1.0 2-Hydroxyethyl-ThPP_c0_C14H21N4O8P2S <==> +1.0 2-Aceto-2-hydroxybutanoate_c0_C6H9O4 +1.0 TPP_c0_C12H17N4O7P2S	(kb|g.684.peg.1373) and (kb|g.684.peg.1607)	TRUE
rxn08450	fatty-acid-CoA ligase (tetradecanoate transport via vectoral Co-A coupling)	-1.0 cpd00010_c0 -1.0 cpd00002_c0 -1.0 cpd00067_c0 -1.0 cpd03847_c0 <==> +1.0 cpd00012_c0 +1.0 cpd01695_c0 +1.0 cpd00018_c0	-1.0 CoA_c0_C21H33N7O16P3S -1.0 ATP_c0_C10H13N5O13P3 -1.0 H_c0_H -1.0 Myristic_acid_c0_C14H27O2 <==> +1.0 PPi_c0_H2O7P2 +1.0 Myristoyl-CoA_c0_C35H59N7O17P3S +1.0 AMP_c0_C10H13N5O7P		TRUE
rxn02318	D-Galactose 6-phosphate ketol-isomerase	-1.0 M_cpd00818_c0 <==> +1.0 M_cpd00805_c0	-1.0 6_Phospho_D_galactose_c0 <==> +1.0 D_Tagatose_6_phosphate_c0	fig|6666666.440926.peg.3801	TRUE
rxn00224	Protoporphyrin ferro-lyase	-1.0 cpd01476_c0 -1.0 cpd10515_c0 <==> +1.0 cpd00028_c0 +2.0 cpd00067_c0	-1.0 Protoporphyrin_c0_C34H32N4O4 -1.0 Fe2_c0_Fe <==> +1.0 Heme_c0_C34H30FeN4O4 +2.0 H_c0_H	(kb|g.684.peg.1704)	TRUE
rxn05740	cpd00155 phosphorylase	-1.0 cpd00009_c0 -1.0 cpd00155_c0 -1.0 cpd00067_c0 <==> +1.0 cpd15302_c0 +1.0 cpd00089_c0	-1.0 Phosphate_c0_HO4P -1.0 Glycogen_c0_C30H52O26 -1.0 H_c0_H <==> +1.0 glycogenn-1_c0_C24H42O21 +1.0 Glucose-1-phosphate_c0_C6H12O9P	(kb|g.684.peg.4511)	TRUE
rxn12849	Gly-Leu ABC transporters	-1.0 cpd00001_c0 -1.0 cpd15604_e0 -1.0 cpd00002_c0 ==> +1.0 cpd15604_c0 +1.0 cpd00009_c0 +1.0 cpd00067_c0 +1.0 cpd00008_c0	-1.0 H2O_c0_H2O -1.0 Gly-Leu_e0_C8H16N2O3 -1.0 ATP_c0_C10H13N5O13P3 ==> +1.0 Gly-Leu_c0_C8H16N2O3 +1.0 Phosphate_c0_HO4P +1.0 H_c0_H +1.0 ADP_c0_C10H13N5O10P2	(kb|g.684.peg.1859 or kb|g.684.peg.1053 or kb|g.684.peg.2094)	FALSE
rxn04094	N-ethylglycine:oxygen oxidoreductase (deaminating)	-1.0 cpd00001_c0 -1.0 cpd08544_c0 -1.0 cpd00007_c0 ==> +1.0 cpd00025_c0 +1.0 cpd00040_c0 +1.0 cpd00591_c0	-1.0 H2O_c0_H2O -1.0 N-Ethylglycine_C4H9NO2 -1.0 O2_c0_O2 ==> +1.0 H2O2_c0_H2O2 +1.0 Glyoxalate_c0_C2HO3 +1.0 Ethylamine_C2H8N		FALSE
rxn04093	sarcosine:oxygen oxidoreductase (deaminating)	-1.0 cpd00001_c0 -1.0 cpd00007_c0 -1.0 cpd00183_c0 ==> +1.0 cpd00025_c0 +1.0 cpd00187_c0 +1.0 cpd00040_c0	-1.0 H2O_c0_H2O -1.0 O2_c0_O2 -1.0 Sarcosine_c0_C3H7NO2 ==> +1.0 H2O2_c0_H2O2 +1.0 Methanamine_CH6N +1.0 Glyoxalate_c0_C2HO3		FALSE
rxn04092	D-alanine:oxygen oxidoreductase (deaminating)	-1.0 cpd00001_c0 -1.0 cpd00117_c0 -1.0 cpd00007_c0 ==> +1.0 cpd00025_c0 +1.0 cpd00013_c0 +1.0 cpd00020_c0	-1.0 H2O_c0_H2O -1.0 D-Alanine_c0_C3H7NO2 -1.0 O2_c0_O2 ==> +1.0 H2O2_c0_H2O2 +1.0 NH3_c0_H4N +1.0 Pyruvate_c0_C3H3O3		FALSE
rxn11612	D-Galactosyl-N-acetyl-D-galactosaminyl-(N-acetylneuraminyl)-D-	-1.0 cpd00001_c0 -1.0 cpd12640_c0 ==> +1.0 cpd02996_c0 +1.0 cpd00108_c0	-1.0 H2O_c0_H2O -1.0 GM1_C56H95N3O31R ==> +1.0 GM2_C50H85N3O26R +1.0 Galactose_c0_C6H12O6		FALSE
rxn02961	CTP:ethanolamine-phosphate cytidylyltransferase	-1.0 M_cpd02233_c0 -1.0 M_cpd00052_c0 <==> +1.0 M_cpd03379_c0 +1.0 M_cpd00012_c0 +1.0 M_cpd00067_c0	-1.0 Ciliatine_c0 -1.0 CTP_c0 <==> +1.0 CMPciliatine_c0 +1.0 PPi_c0 +1.0 H_plus__c0	fig|6666666.440926.peg.2414	TRUE
rxn03240	(S)-3-Hydroxyhexadecanoyl-CoA hydro-lyase	-1.0 cpd03113_c0 <==> +1.0 cpd00001_c0 +1.0 cpd03126_c0	-1.0 S-3-Hydroxyhexadecanoyl-CoA_c0_C37H63N7O18P3S <==> +1.0 H2O_c0_H2O +1.0 2E-Hexadecenoyl-CoA_c0_C37H61N7O17P3S	(kb|g.684.peg.2430 or kb|g.684.peg.964 or kb|g.684.peg.4055 or kb|g.684.peg.648 or kb|g.684.peg.2819)	TRUE
rxn06212	Hydorogen-peroxide:hydrogen-peroxide oxidoreductase	-2.0 cpd00483_c0 -2.0 cpd00007_c0 ==> +2.0 cpd00025_c0 +1.0 cpd03351_c0 +2.0 cpd00067_c0	-2.0 3-Hydroxyanthranilate_c0_C7H6NO3 -2.0 O2_c0_O2 ==> +2.0 H2O2_c0_H2O2 +1.0 Cinnavalininate_C14H6N2O6 +2.0 H_c0_H		FALSE
rxn03188	3-Ureidoisobutyrate amidohydrolase	-1.0 cpd00001_c0 -1.0 cpd03034_c0 -2.0 cpd00067_c0 ==> +1.0 cpd00011_c0 +1.0 cpd00013_c0 +1.0 cpd03063_c0	-1.0 H2O_c0_H2O -1.0 3-Ureidoisobutyrate_C5H9N2O3 -2.0 H_c0_H ==> +1.0 CO2_c0_CO2 +1.0 NH3_c0_H4N +1.0 3-Aminoisobutanoate_C4H9NO2		FALSE
rxn05421	8-methyl-nonanoyl-ACP:malonyl-[acyl-carrier-protein] C-acyltransferase (decarboxylating)	-1.0 cpd11492_c0 -1.0 cpd11557_c0 -1.0 cpd00067_c0 ==> +1.0 cpd11558_c0 +1.0 cpd11493_c0 +1.0 cpd00011_c0	-1.0 Malonyl-acyl-carrierprotein-_c0_C14H22N2O10PRS -1.0 8-methyl-nonanoyl-ACP_c0_C21H39N2O8PRS -1.0 H_c0_H ==> +1.0 10-methyl-3-oxo-undecanoyl-ACP_c0_C23H41N2O9PRS +1.0 ACP_c0_C11H21N2O7PRS +1.0 CO2_c0_CO2	() and (kb|g.684.peg.1194 or kb|g.684.peg.1186)	FALSE
rxn06219	UDPglucose:1,2-diacylglycerol 3-D-glucosyltransferase	-1.0 cpd11423_c0 -1.0 cpd00026_c0 <==> +1.0 cpd00014_c0 +1.0 cpd12452_c0	-1.0 1,2-Diacyl-sn-glycerol_C5H6O5R2 -1.0 UDP-glucose_c0_C15H22N2O17P2 <==> +1.0 UDP_c0_C9H12N2O12P2 +1.0 Glcbeta1-.3acyl2Gro_C11H16O10R2		TRUE
rxn01119	UDP galactose:undecaprenyl-phosphate galactose phosphotransferase	-1.0 M_cpd00286_c0 -1.0 M_cpd00043_c0 <==> +1.0 M_cpd00091_c0 +1.0 M_cpd02745_c0	-1.0 Undecaprenylphosphate_c0 -1.0 UDP_galactose_c0 <==> +1.0 UMP_c0 +1.0 alpha_D_Galactosyl_diphosphoundecaprenol_c0	(fig|6666666.440926.peg.3229 or fig|6666666.440926.peg.4233 or fig|6666666.440926.peg.2201)	TRUE
rxn10211	palmitoyl-1-acylglycerol-3-phosphate O-acyltransferase	-1.0 cpd15327_c0 -1.0 cpd00134_c0 ==> +1.0 cpd00010_c0 +1.0 cpd15524_c0	-1.0 1-hexadecanoyl-sn-glycerol_3-phosphate_c0_C19H38O7P -1.0 Palmitoyl-CoA_c0_C37H63N7O17P3S ==> +1.0 CoA_c0_C21H33N7O16P3S +1.0 1_2-dihexadecanoyl-sn-glycerol_3-phosphate_c0_C35H68O8P	(kb|g.684.peg.954 or kb|g.684.peg.1145 or kb|g.684.peg.1606 or kb|g.684.peg.878)	FALSE
rxn03014	thiomorpholine-3-carboxylate:NAD+ 5,6-oxidoreductase	-1.0 M_cpd00003_c0 -1.0 M_cpd02427_c0 <==> +1.0 M_cpd00004_c0 +1.0 M_cpd02714_c0 +1.0 M_cpd00067_c0	-1.0 NAD_c0 -1.0 Thiomorpholine_3_carboxylate_c0 <==> +1.0 NADH_c0 +1.0 3_4_Dehydrothiomorpholine_3_carboxylate_c0 +1.0 H_plus__c0	fig|6666666.440926.peg.4257	TRUE
rxn06216	(3S)-3-Hydroxyacyl-CoA hydro-lyase	-1.0 cpd11718_c0 <==> +1.0 cpd00001_c0 +1.0 cpd11722_c0	-1.0 (S)-3-Hydroxyacyl-CoA_C24H36N7O18P3RS <==> +1.0 H2O_c0_H2O +1.0 trans-2-Enoyl-CoA_C24H34N7O17P3RS		TRUE
rxn00715	ITP:uridine 5'-phosphotransferase	-1.0 cpd00249_c0 -1.0 cpd00068_c0 <==> +1.0 cpd00091_c0 +1.0 cpd00090_c0	-1.0 Uridine_c0_C9H12N2O6 -1.0 ITP_c0_C10H12N4O14P3 <==> +1.0 UMP_c0_C9H12N2O9P +1.0 IDP_c0_C10H12N4O11P2	(kb|g.684.peg.2207)	TRUE
rxn01987	Deoxyribokinase	-1.0 cpd00510_c0 -1.0 cpd00008_c0 <==> +1.0 cpd00002_c0 +1.0 cpd01242_c0	-1.0 deoxyribose-5-phosphate_c0_C5H10O7P -1.0 ADP_c0_C10H13N5O10P2 <==> +1.0 ATP_c0_C10H13N5O13P3 +1.0 Thyminose_c0_C5H10O4	(kb|g.684.peg.3785 or kb|g.684.peg.774)	TRUE
rxn00776	Uracil hydro-lyase (adding D-ribose 5-phosphate)	-1.0 cpd00101_c0 -1.0 cpd00092_c0 <==> +1.0 cpd00001_c0 +1.0 cpd00859_c0	-1.0 ribose-5-phosphate_c0_C5H10O8P -1.0 Uracil_c0_C4H4N2O2 <==> +1.0 H2O_c0_H2O +1.0 Pseudouridine_5-phosphate_c0_C9H12N2O9P	(kb|g.684.peg.2958) and (kb|g.684.peg.903)	TRUE
rxn00055	S-adenosyl-L-methionine:S-adenosyl-L-methionine	-3.0 M_cpd00017_c0 <==> +3.0 M_cpd00147_c0 +1.0 M_cpd03158_c0 +4.0 M_cpd00067_c0	-3.0 S_Adenosyl_L_methionine_c0 <==> +3.0 5_Methylthioadenosine_c0 +1.0 Nicotianamine_c0 +4.0 H_plus__c0	(fig|6666666.440926.peg.2467 or fig|6666666.440926.peg.3748)	TRUE
rxn00916	Xanthosine-5'-phosphate:ammonia ligase (AMP-forming)	-1.0 cpd00002_c0 -1.0 cpd00497_c0 -1.0 cpd00013_c0 <==> +1.0 cpd00012_c0 +1.0 cpd00067_c0 +1.0 cpd00126_c0 +1.0 cpd00018_c0	-1.0 ATP_c0_C10H13N5O13P3 -1.0 XMP_c0_C10H12N4O9P -1.0 NH3_c0_H4N <==> +1.0 PPi_c0_H2O7P2 +1.0 H_c0_H +1.0 GMP_c0_C10H13N5O8P +1.0 AMP_c0_C10H13N5O7P		TRUE
rxn01480	3-Hydroxy-2-methylpropanoate:NAD+ oxidoreductase	-1.0 cpd00003_c0 -1.0 cpd00876_c0 <==> +1.0 cpd00004_c0 +1.0 cpd00287_c0 +1.0 cpd00067_c0	-1.0 NAD_c0_C21H26N7O14P2 -1.0 3-Hydroxyisobutyrate_c0_C4H7O3 <==> +1.0 NADH_c0_C21H27N7O14P2 +1.0 3-Oxo-2-methylpropanoate_c0_C4H5O3 +1.0 H_c0_H	(kb|g.684.peg.4388)	TRUE
cpd00119	EX_cpd00119	-1.0 cpd00119_e0 <==>	-1.0 L-Histidine_e0_C6H9N3O2 <==>		TRUE
rxn06377	glycine:lipoylprotein oxidoreductase (decarboxylating and	-1.0 cpd00033_c0 -1.0 cpd12005_c0 -1.0 cpd00067_c0 ==> +1.0 cpd00011_c0 +1.0 cpd11830_c0	-1.0 Glycine_c0_C2H5NO2 -1.0 Lipoylprotein_c0_CHRS2 -1.0 H_c0_H ==> +1.0 CO2_c0_CO2 +1.0 S-Aminomethyldihydrolipoylprotein_c0_C2H7NRS2	(kb|g.684.peg.3174 or kb|g.684.peg.368)	FALSE
cpd00117	EX_cpd00117	-1.0 cpd00117_e0 <==>	-1.0 D-Alanine_e0_C3H7NO2 <==>		TRUE
cpd00118	EX_cpd00118	-1.0 cpd00118_e0 <==>	-1.0 Putrescine_e0_C4H14N2 <==>		TRUE
rxn02175	ATP:pantetheine-4'-phosphate adenylyltransferase	-1.0 cpd00002_c0 -1.0 cpd00834_c0 <==> +1.0 cpd00012_c0 +1.0 cpd00655_c0	-1.0 ATP_c0_C10H13N5O13P3 -1.0 Phosphopantetheine_c0_C11H22N2O7PS <==> +1.0 PPi_c0_H2O7P2 +1.0 Dephospho-CoA_c0_C21H33N7O13P2S	(kb|g.684.peg.1795)	TRUE
rxn03046	ATP:guanidinoethyyl-methyl-phosphate phosphotransferase	-1.0 M_cpd00002_c0 -1.0 M_cpd02519_c0 <==> +1.0 M_cpd00008_c0 +1.0 M_cpd02744_c0 +1.0 M_cpd00067_c0	-1.0 ATP_c0 -1.0 Guanidinoethyl_methyl_phosphate_c0 <==> +1.0 ADP_c0 +1.0 N_Phosphoguanidinoethyl_methyl_phosphate_c0 +1.0 H_plus__c0	fig|6666666.440926.peg.3044	TRUE
rxn06200	Phosphoenolpyruvate:protein-L-histidine N-pros-phosphotransferase	-1.0 cpd00061_c0 -1.0 cpd11712_c0 <==> +1.0 cpd00067_c0 +1.0 cpd12508_c0 +1.0 cpd00020_c0	-1.0 Phosphoenolpyruvate_c0_C3H3O6P -1.0 Protein histidine_C7H8N4O2R2 <==> +1.0 H_c0_H +1.0 Protein N-pros-phosphohistidine_C7H7N4O5PR2 +1.0 Pyruvate_c0_C3H3O3		TRUE
rxn03173	Dihydroneopterin triphosphate pyrophosphatase	-1.0 cpd00001_c0 -1.0 cpd02978_c0 ==> +1.0 cpd00012_c0 +1.0 cpd03521_c0	-1.0 H2O_c0_H2O -1.0 7_8-Dihydroneopterin_3-triphosphate_c0_C9H13N5O13P3 ==> +1.0 PPi_c0_H2O7P2 +1.0 Dihydroneopterin phosphate_C9H13N5O7P		FALSE
rxn06201	Protein-N(pai)-phosphohistidine:sugar N(pai)-phosphotransferase	-1.0 cpd00067_c0 -1.0 cpd00138_c0 -1.0 cpd12508_c0 <==> +1.0 cpd11712_c0 +1.0 cpd00235_c0	-1.0 H_c0_H -1.0 D-Mannose_c0_C6H12O6 -1.0 Protein N-pros-phosphohistidine_C7H7N4O5PR2 <==> +1.0 Protein histidine_C7H8N4O2R2 +1.0 D-mannose-6-phosphate_c0_C6H12O9P		TRUE
rxn06202	Protein-N(pai)-phosphohistidine:sugar N(pai)-phosphotransferase	-1.0 cpd00276_c0 -1.0 cpd00067_c0 -1.0 cpd12508_c0 ==> +1.0 cpd00288_c0 +1.0 cpd11712_c0	-1.0 GLUM_C6H14NO5 -1.0 H_c0_H -1.0 Protein N-pros-phosphohistidine_C7H7N4O5PR2 ==> +1.0 D-Glucosamine_phosphate_c0_C6H14NO8P +1.0 Protein histidine_C7H8N4O2R2		FALSE
rxn00441	2-Oxoglutarate:Thiamin diphosphate 2-oxidoreductase(decarboxylating	-1.0 cpd00067_c0 -1.0 cpd00024_c0 -1.0 cpd00056_c0 ==> +1.0 cpd00011_c0 +1.0 cpd03189_c0	-1.0 H_c0_H -1.0 2-Oxoglutarate_c0_C5H4O5 -1.0 TPP_c0_C12H17N4O7P2S ==> +1.0 CO2_c0_CO2 +1.0 3-Carboxy-1-hydroxypropyl-ThPP_c0_C16H22N4O10P2S	(kb|g.684.peg.1624)	FALSE
Ex_Private_cpd03962	Ex_Private_Cyanuric acid_C3H3N3O3	-1.0 cpd03962_e0 <==>	-1.0 Cyanuric acid_C3H3N3O3 <==>		TRUE
rxn08845	Lysophospholipase L2 (2-acylglycerophosphoglycerol, n-C12:0)	-1.0 cpd00001_c0 -1.0 cpd15343_c0 <==> +1.0 cpd01741_c0 +1.0 cpd00067_c0 +1.0 cpd02090_c0	-1.0 H2O_c0_H2O -1.0 2-Acyl-sn-glycero-3-phosphoglycerol_dodecanoyl_c0_C18H36O9P <==> +1.0 ddca_c0_C12H23O2 +1.0 H_c0_H +1.0 Glycerophosphoglycerol_c0_C6H14O8P	(kb|g.684.peg.412 or kb|g.684.peg.1817)	TRUE
rxn01864	4-aminobenzoate,NADPH:oxygen oxidoreductase (1-hydroxylating,	-1.0 M_cpd00443_c0 -1.0 M_cpd00007_c0 -1.0 M_cpd00005_c0 -2.0 M_cpd00067_c0 <==> +1.0 M_cpd00006_c0 +1.0 M_cpd01584_c0 +1.0 M_cpd00011_c0 +1.0 M_cpd00001_c0	-1.0 ABEE_c0 -1.0 O2_c0 -1.0 NADPH_c0 -2.0 H_plus__c0 <==> +1.0 NADP_c0 +1.0 p_Aminophenol_c0 +1.0 CO2_c0 +1.0 H2O_c0	fig|6666666.440926.peg.628	TRUE
rxn05682	allantoin transport in via proton symport	-1.0 cpd01092_e0 -1.0 cpd00067_e0 <==> +1.0 cpd01092_c0 +1.0 cpd00067_c0	-1.0 Allantoin_e0_C4H6N4O3 -1.0 H_e0_H <==> +1.0 Allantoin_c0_C4H6N4O3 +1.0 H_c0_H	(kb|g.684.peg.3258 or kb|g.684.peg.3495)	TRUE
rxn00363	Cytidine-5'-monophosphate phosphohydrolase	-1.0 cpd00001_c0 -1.0 cpd00046_c0 ==> +1.0 cpd00009_c0 +1.0 cpd00367_c0 +1.0 cpd00067_c0	-1.0 H2O_c0_H2O -1.0 CMP_c0_C9H13N3O8P ==> +1.0 Phosphate_c0_HO4P +1.0 Cytidine_c0_C9H13N3O5 +1.0 H_c0_H	(kb|g.684.peg.4261 or kb|g.684.peg.3916)	FALSE
cpd00100	EX_cpd00100	-1.0 cpd00100_e0 <==>	-1.0 Glycerol_e0_C3H8O3 <==>		TRUE
rxn02831	O-Succinylbenzoate:CoA ligase (AMP-forming)	-1.0 cpd00010_c0 -1.0 cpd01772_c0 -1.0 cpd00002_c0 -1.0 cpd00067_c0 <==> +1.0 cpd00012_c0 +1.0 cpd02021_c0 +1.0 cpd00018_c0	-1.0 CoA_c0_C21H33N7O16P3S -1.0 Succinylbenzoate_c0_C11H8O5 -1.0 ATP_c0_C10H13N5O13P3 -1.0 H_c0_H <==> +1.0 PPi_c0_H2O7P2 +1.0 Succinylbenzoyl-CoA_c0_C32H40N7O20P3S +1.0 AMP_c0_C10H13N5O7P	(kb|g.684.peg.2855)	TRUE
rxn00904	L-Valine:pyruvate aminotransferase	-1.0 cpd00156_c0 -1.0 cpd00020_c0 <==> +1.0 cpd00123_c0 +1.0 cpd00035_c0	-1.0 L-Valine_c0_C5H11NO2 -1.0 Pyruvate_c0_C3H3O3 <==> +1.0 3-Methyl-2-oxobutanoate_c0_C5H7O3 +1.0 L-Alanine_c0_C3H7NO2		TRUE
rxn05306	PHEt6	-1.0 cpd00066_e0 -1.0 cpd00067_e0 <==> +1.0 cpd00066_c0 +1.0 cpd00067_c0	-1.0 L-Phenylalanine_e0_C9H11NO2 -1.0 H_e0_H <==> +1.0 L-Phenylalanine_c0_C9H11NO2 +1.0 H_c0_H	() and (kb|g.684.peg.3951)	TRUE
rxn00649	O3-Acetyl-L-serine acetate-lyase (adding hydrogen sulfide)	-1.0 cpd00239_c0 -1.0 cpd00722_c0 <==> +1.0 cpd00029_c0 +1.0 cpd00084_c0 +1.0 cpd00067_c0	-1.0 H2S_c0_H2S -1.0 O-Acetyl-L-serine_c0_C5H9NO4 <==> +1.0 Acetate_c0_C2H3O2 +1.0 L-Cysteine_c0_C3H7NO2S +1.0 H_c0_H	(kb|g.684.peg.4257)	TRUE
rxn00908	glycine synthase	-1.0 cpd00087_c0 -1.0 cpd00033_c0 -1.0 cpd00003_c0 ==> +1.0 cpd00011_c0 +1.0 cpd00004_c0 +1.0 cpd00013_c0 +1.0 cpd00125_c0	-1.0 Tetrahydrofolate_c0_C19H21N7O6 -1.0 Glycine_c0_C2H5NO2 -1.0 NAD_c0_C21H26N7O14P2 ==> +1.0 CO2_c0_CO2 +1.0 NADH_c0_C21H27N7O14P2 +1.0 NH3_c0_H4N +1.0 5-10-Methylenetetrahydrofolate_c0_C20H21N7O6		FALSE
rxn03031	Succinyl-CoA:2,3,4,5-tetrahydropyridine-2,6-dicarboxylate	-1.0 cpd00001_c0 -1.0 cpd00078_c0 -1.0 cpd02465_c0 <==> +1.0 cpd00010_c0 +1.0 cpd02724_c0	-1.0 H2O_c0_H2O -1.0 Succinyl-CoA_c0_C25H36N7O19P3S -1.0 tetrahydrodipicolinate_c0_C7H7NO4 <==> +1.0 CoA_c0_C21H33N7O16P3S +1.0 N-Succinyl-L-2-amino-6-oxopimelate_c0_C11H12NO8	(kb|g.684.peg.2618)	TRUE
cpd00107	EX_cpd00107	-1.0 cpd00107_e0 <==>	-1.0 L-Leucine_e0_C6H13NO2 <==>		TRUE
cpd00104	EX_cpd00104	-1.0 cpd00104_e0 <==>	-1.0 BIOT_e0_C10H15N2O3S <==>		TRUE
cpd00588	EX_cpd00588	-1.0 cpd00588_e0 <==>	-1.0 Sorbitol_e0_C6H14O6 <==>		TRUE
cpd00105	EX_cpd00105	-1.0 cpd00105_e0 <==>	-1.0 D-Ribose_e0_C5H10O5 <==>		TRUE
rxn00727	Chorismate pyruvate-lyase (amino-accepting)	-1.0 cpd00216_c0 -1.0 cpd00053_c0 <==> +1.0 cpd00093_c0 +1.0 cpd00023_c0 +1.0 cpd00067_c0 +1.0 cpd00020_c0	-1.0 Chorismate_c0_C10H8O6 -1.0 L-Glutamine_c0_C5H10N2O3 <==> +1.0 Anthranilate_c0_C7H6NO2 +1.0 L-Glutamate_c0_C5H8NO4 +1.0 H_c0_H +1.0 Pyruvate_c0_C3H3O3	(kb|g.684.peg.1956) and (kb|g.684.peg.468)	TRUE
rxn03538	Adenosylcobalamin 5'-phosphate synthase	-1.0 cpd03423_c0 -1.0 cpd03920_c0 <==> +1.0 cpd00166_c0 +1.0 cpd00126_c0	-1.0 alpha-Ribazole_c0_C14H18N2O4 -1.0 Adenosylcobinamide-GDP_c0_C68H96CoN21O21P2 <==> +1.0 Calomide_c0_C72H101CoN18O17P +1.0 GMP_c0_C10H13N5O8P		TRUE
rxn05064	carbamate hydro-lyase	-1.0 cpd01101_c0 -2.0 cpd00067_c0 ==> +1.0 cpd00011_c0 +1.0 cpd00013_c0	-1.0 Carbamate_c0_CH2NO2 -2.0 H_c0_H ==> +1.0 CO2_c0_CO2 +1.0 NH3_c0_H4N		FALSE
rxn08413	3-hydroxyacyl-CoA dehydratase (3-hydroxyoctadecanoyl-CoA)	-1.0 cpd15204_c0 <==> +1.0 cpd00001_c0 +1.0 cpd14937_c0	-1.0 (S)-3-Hydroxyoctadecanoyl-CoA_C39H67N7O18P3S <==> +1.0 H2O_c0_H2O +1.0 (2E)-Octadecenoyl-CoA_C39H65N7O17P3S		TRUE
rxn08892	murein D,D-carboxypeptidase (murein5p5p) (periplasm)	-1.0 cpd00001_c0 -1.0 cpd15511_c0 <==> +1.0 cpd00117_c0 +1.0 cpd15510_c0	-1.0 H2O_c0_H2O -1.0 two linked disacharide pentapeptide murein units (uncrosslinked, middle of chain)_C80H124N16O42 <==> +1.0 D-Alanine_c0_C3H7NO2 +1.0 two linked disacharide pentapeptide and tetrapeptide murein units (uncrosslinked, middle of chain)_C77H119N15O41		TRUE
rxn08891	murein D,D-carboxypeptidase (murein5px4px4p) (periplasm)	-1.0 cpd00001_c0 -1.0 cpd15515_c0 <==> +1.0 cpd00117_c0 +1.0 cpd15508_c0	-1.0 H2O_c0_H2O -1.0 three disacharide linked murein units (pentapeptide crosslinked tetrapeptide (A2pm-.D-ala) tetrapeptide corsslinked tetrapeptide (A2pm-.D-ala)) (middle of chain)_C114H172N22O59 <==> +1.0 D-Alanine_c0_C3H7NO2 +1.0 three disacharide linked murein units (tetrapeptide crosslinked tetrapeptide (A2pm-.D-ala) . tetrapeptide corsslinked tetrapeptide (A2pm-.D-ala)) (middle of chain)_C…		TRUE
rxn04056	2-dehydro-D-gluconate:NADP+ 2-oxidoreductase	-1.0 cpd00006_c0 -1.0 cpd00480_c0 <==> +1.0 cpd00005_c0 +1.0 cpd01793_c0 +1.0 cpd00067_c0	-1.0 NADP_c0_C21H26N7O17P3 -1.0 2-Dehydro-D-gluconate_c0_C6H9O7 <==> +1.0 NADPH_c0_C21H27N7O17P3 +1.0 2,5-diketo-D-gluconate_C6H7O7 +1.0 H_c0_H		TRUE
rxn08894	murein D,D-carboxypeptidase (murein5p3p) (periplasm)	-1.0 cpd00001_c0 -1.0 cpd15509_c0 <==> +1.0 cpd00117_c0 +1.0 cpd15504_c0	-1.0 H2O_c0_H2O -1.0 two linked disacharide pentapeptide and tripeptide murein units (uncrosslinked, middle of chain)_C74H114N14O40 <==> +1.0 D-Alanine_c0_C3H7NO2 +1.0 two linked disacharide tetrapeptide and tripeptide murein units (uncrosslinked, middle of chain)_C71H109N13O39		TRUE
rxn06231	Protein-N(pai)-phosphohistidine:sugar N(pai)-phosphotransferase	-1.0 cpd00027_c0 -1.0 cpd00067_c0 -1.0 cpd12508_c0 ==> +1.0 cpd00079_c0 +1.0 cpd11712_c0	-1.0 D-Glucose_c0_C6H12O6 -1.0 H_c0_H -1.0 Protein N-pros-phosphohistidine_C7H7N4O5PR2 ==> +1.0 D-glucose-6-phosphate_c0_C6H12O9P +1.0 Protein histidine_C7H8N4O2R2		FALSE
rxn08893	murein D,D-carboxypeptidase (murein5p4p) (periplasm)	-1.0 cpd00001_c0 -1.0 cpd15510_c0 <==> +1.0 cpd00117_c0 +1.0 cpd15505_c0	-1.0 H2O_c0_H2O -1.0 two linked disacharide pentapeptide and tetrapeptide murein units (uncrosslinked, middle of chain)_C77H119N15O41 <==> +1.0 D-Alanine_c0_C3H7NO2 +1.0 two linked disacharide tetrapeptide murein units (uncrosslinked, middle of chain)_C74H114N14O40		TRUE
rxn08309	CDP-diacylglycerol synthetase (n-C16:0)	-1.0 cpd15524_c0 -1.0 cpd00052_c0 <==> +1.0 cpd00012_c0 +1.0 cpd15419_c0	-1.0 1_2-dihexadecanoyl-sn-glycerol_3-phosphate_c0_C35H68O8P -1.0 CTP_c0_C9H13N3O14P3 <==> +1.0 PPi_c0_H2O7P2 +1.0 CDP-1_2-dihexadecanoylglycerol_c0_C44H79N3O15P2	(kb|g.684.peg.833)	TRUE
rxn01517	ATP:dTMP phosphotransferase	-1.0 cpd00002_c0 -1.0 cpd00299_c0 <==> +1.0 cpd00978_c0 +1.0 cpd00008_c0	-1.0 ATP_c0_C10H13N5O13P3 -1.0 dUMP_c0_C9H12N2O8P <==> +1.0 dUDP_c0_C9H12N2O11P2 +1.0 ADP_c0_C10H13N5O10P2	(kb|g.684.peg.585)	TRUE
Ex_Private_cpd04129	Ex_Private_2-Propanamine	-1.0 cpd04129_e0 <==>	-1.0 2-Propanamine_C3H10N <==>		TRUE
rxn00302	GTP 7,8-8,9-dihydrolase	-1.0 cpd00001_c0 -1.0 cpd00038_c0 <==>	-1.0 H2O_c0_H2O -1.0 GTP_c0_C10H13N5O14P3 <==>	(kb|g.684.peg.790)	TRUE
rxn03885	D-mannonate hydro-lyase	-1.0 M_cpd00403_c0 ==> +1.0 M_cpd00176_c0 +1.0 M_cpd00001_c0	-1.0 D_Mannonate_c0 ==> +1.0 2_keto_3_deoxygluconate_c0 +1.0 H2O_c0	fig|6666666.440926.peg.539	FALSE
rxn03002	S-Methyl-3-phospho-1-thio-D-glycerate phosphohydrolase	-1.0 M_cpd02688_c0 -1.0 M_cpd00001_c0 <==> +1.0 M_cpd02380_c0 +1.0 M_cpd00009_c0 +1.0 M_cpd00067_c0	-1.0 S_Methyl_3_phospho_1_thio_D_glycerate_c0 -1.0 H2O_c0 <==> +1.0 S_Methyl_1_thio_D_glycerate_c0 +1.0 Phosphate_c0 +1.0 H_plus__c0	fig|6666666.440926.peg.2130	TRUE
rxn12641	aminopeptidase	-1.0 cpd00001_c0 -1.0 cpd11585_c0 <==> +1.0 cpd00033_c0 +1.0 cpd00035_c0	-1.0 H2O_c0_H2O -1.0 L-alanylglycine_c0_C5H10N2O3 <==> +1.0 Glycine_c0_C2H5NO2 +1.0 L-Alanine_c0_C3H7NO2	(kb|g.684.peg.1789 or kb|g.684.peg.1092)	TRUE
rxn05158	sn-Glycerol ABC transport	-1.0 cpd00001_c0 -1.0 cpd00002_c0 -1.0 cpd00080_e0 ==> +1.0 cpd00009_c0 +1.0 cpd00080_c0 +1.0 cpd00067_c0 +1.0 cpd00008_c0	-1.0 H2O_c0_H2O -1.0 ATP_c0_C10H13N5O13P3 -1.0 Glycerol-3-phosphate_e0_C3H8O6P ==> +1.0 Phosphate_c0_HO4P +1.0 Glycerol-3-phosphate_c0_C3H8O6P +1.0 H_c0_H +1.0 ADP_c0_C10H13N5O10P2	(kb|g.684.peg.2526)	FALSE
rxn05395	9-methyl-trans-dec-2-enoyl-ACP:NADP+ oxidoreductase (A-specific)	-1.0 cpd00005_c0 -1.0 cpd11531_c0 -1.0 cpd00067_c0 ==> +1.0 cpd00006_c0 +1.0 cpd11532_c0	-1.0 NADPH_c0_C21H27N7O17P3 -1.0 9-methyl-trans-dec-2-enoyl-ACP_c0_C22H39N2O8PRS -1.0 H_c0_H ==> +1.0 NADP_c0_C21H26N7O17P3 +1.0 9-methyl-decanoyl-ACP_c0_C22H41N2O8PRS	(kb|g.684.peg.1576)	FALSE
rxn10223	isopentadecanoyl-phosphatidate cytidylyltransferase	-1.0 cpd15680_c0 -1.0 cpd00052_c0 <==> +1.0 cpd00012_c0 +1.0 cpd15686_c0	-1.0 1_2-diisopentadecanoyl-sn-glycerol_3-phosphate_c0_C33H64O8P -1.0 CTP_c0_C9H13N3O14P3 <==> +1.0 PPi_c0_H2O7P2 +1.0 CDP-1_2-diisopentadecanoylglycerol_c0_C42H75N3O15P2	(kb|g.684.peg.833)	TRUE
rxn06224	Protein-N(pai)-phosphohistidine:sugar N(pai)-phosphotransferase	-1.0 cpd00314_c0 -1.0 cpd00067_c0 -1.0 cpd12508_c0 ==> +1.0 cpd11712_c0 +1.0 cpd00491_c0	-1.0 D-Mannitol_C6H14O6 -1.0 H_c0_H -1.0 Protein N-pros-phosphohistidine_C7H7N4O5PR2 ==> +1.0 Protein histidine_C7H8N4O2R2 +1.0 D-mannitol-1-phosphate_c0_C6H14O9P		FALSE
rxn01975	beta-D-Glucose-6-phosphate:NADP+ 1-oxoreductase	-1.0 cpd00006_c0 -1.0 cpd00863_c0 <==> +1.0 cpd00005_c0 +1.0 cpd00911_c0 +1.0 cpd00067_c0	-1.0 NADP_c0_C21H26N7O17P3 -1.0 beta-D-Glucose_6-phosphate_c0_C6H12O9P <==> +1.0 NADPH_c0_C21H27N7O17P3 +1.0 6-phospho-D-glucono-1-5-lactone_c0_C6H10O9P +1.0 H_c0_H	(kb|g.684.peg.4419 or kb|g.684.peg.1928)	TRUE
rxn00248	(S)-malate:NAD+ oxidoreductase	-1.0 cpd00003_c0 -1.0 cpd00130_c0 <==> +1.0 cpd00004_c0 +1.0 cpd00032_c0 +1.0 cpd00067_c0	-1.0 NAD_c0_C21H26N7O14P2 -1.0 L-Malate_c0_C4H4O5 <==> +1.0 NADH_c0_C21H27N7O14P2 +1.0 Oxaloacetate_c0_C4H2O5 +1.0 H_c0_H	(kb|g.684.peg.4328)	TRUE
rxn00731	2-Aminobenzoate carboxy-lyase	-1.0 M_cpd00093_c0 -1.0 M_cpd00067_c0 <==> +1.0 M_cpd00011_c0 +1.0 M_cpd00245_c0	-1.0 Anthranilate_c0 -1.0 H_plus__c0 <==> +1.0 CO2_c0 +1.0 Aniline_c0	fig|6666666.440926.peg.813	TRUE
rxn04049	precorrin-5 C1-methyltransferase	-1.0 cpd00001_c0 -1.0 cpd00017_c0 -1.0 cpd08371_c0 <==> +1.0 cpd00071_c0 +2.0 cpd00067_c0 +1.0 cpd08372_c0 +1.0 cpd00019_c0	-1.0 H2O_c0_H2O -1.0 S-Adenosyl-L-methionine_c0_C15H23N6O5S -1.0 Cobalt-precorrin 5_C45H47CoN4O16 <==> +1.0 Acetaldehyde_c0_C2H4O +2.0 H_c0_H +1.0 Cobalt-precorrin 6_C44H46CoN4O16 +1.0 S-Adenosyl-homocysteine_c0_C14H20N6O5S		TRUE
rxn01644	L-Aspartate-4-semialdehyde hydro-lyase (adding pyruvate and	-1.0 cpd00346_c0 -1.0 cpd00020_c0 ==> +2.0 cpd00001_c0 +1.0 cpd00067_c0 +1.0 cpd02120_c0	-1.0 L-Aspartate4-semialdehyde_c0_C4H7NO3 -1.0 Pyruvate_c0_C3H3O3 ==> +2.0 H2O_c0_H2O +1.0 H_c0_H +1.0 Dihydrodipicolinate_c0_C7H5NO4	(kb|g.684.peg.270 or kb|g.684.peg.471 or kb|g.684.peg.4371 or kb|g.684.peg.3817)	FALSE
rxn05625	nitrite transport in via proton symport	-1.0 cpd00075_e0 -1.0 cpd00067_e0 <==> +1.0 cpd00075_c0 +1.0 cpd00067_c0	-1.0 Nitrite_e0_NO2 -1.0 H_e0_H <==> +1.0 Nitrite_c0_NO2 +1.0 H_c0_H	(kb|g.684.peg.832)	TRUE
rxn02187	2-Acetolactate methylmutase	-1.0 cpd00668_c0 <==> +1.0 cpd02569_c0	-1.0 ALCTT_c0_C5H7O4 <==> +1.0 2-Oxo-3-hydroxyisovalerate_c0_C5H7O4	(kb|g.684.peg.1996)	TRUE
rxn04082	L-ribulose-5-phosphate 4-epimerase	-1.0 cpd00808_c0 <==> +1.0 cpd00198_c0	-1.0 L-ribulose-5-phosphate_c0_C5H10O8P <==> +1.0 D-Xylulose5-phosphate_c0_C5H10O8P	(kb|g.684.peg.3631)	TRUE
rxn05543	Dipeptide transport via ABC system (ala-his)	-1.0 cpd00001_c0 -1.0 cpd00002_c0 -1.0 cpd11584_e0 ==> +1.0 cpd00009_c0 +1.0 cpd11584_c0 +1.0 cpd00067_c0 +1.0 cpd00008_c0	-1.0 H2O_c0_H2O -1.0 ATP_c0_C10H13N5O13P3 -1.0 Ala-His_e0_C9H14N4O3 ==> +1.0 Phosphate_c0_HO4P +1.0 Ala-His_c0_C9H14N4O3 +1.0 H_c0_H +1.0 ADP_c0_C10H13N5O10P2	(kb|g.684.peg.1859 or kb|g.684.peg.1053 or kb|g.684.peg.2094)	FALSE
rxn00650	membrane alanyl aminopeptidase	-1.0 cpd00001_c0 -1.0 cpd01017_c0 <==> +1.0 cpd00033_c0 +1.0 cpd00084_c0	-1.0 H2O_c0_H2O -1.0 Cys-Gly_c0_C5H10N2O3S <==> +1.0 Glycine_c0_C2H5NO2 +1.0 L-Cysteine_c0_C3H7NO2S	(kb|g.684.peg.1789 or kb|g.684.peg.1092)	TRUE
rxn00293	UTP:N-acetyl-alpha-D-glucosamine-1-phosphate uridylyltransferase	-1.0 cpd02611_c0 -1.0 cpd00062_c0 <==> +1.0 cpd00012_c0 +1.0 cpd00037_c0	-1.0 N-Acetyl-D-glucosamine1-phosphate_c0_C8H15NO9P -1.0 UTP_c0_C9H12N2O15P3 <==> +1.0 PPi_c0_H2O7P2 +1.0 UDP-N-acetylglucosamine_c0_C17H25N3O17P2	(kb|g.684.peg.959) and (kb|g.684.peg.959)	TRUE
rxn08310	CDP-diacylglycerol synthetase (n-C16:1)	-1.0 cpd15525_c0 -1.0 cpd00052_c0 <==> +1.0 cpd00012_c0 +1.0 cpd15418_c0	-1.0 1_2-dihexadec-9-enoyl-sn-glycerol_3-phosphate_c0_C35H64O8P -1.0 CTP_c0_C9H13N3O14P3 <==> +1.0 PPi_c0_H2O7P2 +1.0 CDP-1_2-dihexadec-9-enoylglycerol_c0_C44H75N3O15P2	(kb|g.684.peg.833)	TRUE
rxn03869	Acylamide aminohydrolase	-1.0 cpd00001_c0 -1.0 cpd06707_c0 <==> +1.0 cpd00153_c0 +1.0 cpd00013_c0	-1.0 H2O_c0_H2O -1.0 Benzamide_c0_C7H7NO <==> +1.0 Benzoate_c0_C7H5O2 +1.0 NH3_c0_H4N	(kb|g.684.peg.3824)	TRUE
rxn08890	murein D,D-carboxypeptidase (murein5px4p) (periplasm)	-1.0 cpd00001_c0 -1.0 cpd15514_c0 <==> +1.0 cpd00117_c0 +1.0 cpd15506_c0	-1.0 H2O_c0_H2O -1.0 two disacharide linked murein units, pentapeptide crosslinked tetrapeptide (A2pm-.D-ala) (middle of chain)_C77H117N15O40 <==> +1.0 D-Alanine_c0_C3H7NO2 +1.0 two disacharide linked murein units, tetrapeptide corsslinked tetrapeptide (A2pm-.D-ala) (middle of chain)_C74H112N14O39		TRUE
rxn05560	D-fructose transport via PEP:Pyr PTS	-1.0 cpd00061_c0 -1.0 cpd00082_e0 <==> +1.0 cpd00802_c0 +1.0 cpd00020_c0	-1.0 Phosphoenolpyruvate_c0_C3H3O6P -1.0 D-Fructose_e0_C6H12O6 <==> +1.0 D-fructose-1-phosphate_c0_C6H12O9P +1.0 Pyruvate_c0_C3H3O3	(kb|g.684.peg.2691 or kb|g.684.peg.3546) and (kb|g.684.peg.3442) and (kb|g.684.peg.2999 or kb|g.684.peg.2772) and (kb|g.684.peg.2999 or kb|g.684.peg.2772) and (kb|g.684.peg.2999 or kb|g.684.peg.2772)	TRUE
rxn11544	Hydrogenobyrinate <=> Hydrogenobyrinate a,c diamide	-1.0 cpd00001_c0 -2.0 cpd00002_c0 -2.0 cpd00053_c0 -1.0 cpd03832_c0 <==> +1.0 cpd00012_c0 +1.0 cpd03913_c0 +2.0 cpd00023_c0 +2.0 cpd00008_c0	-1.0 H2O_c0_H2O -2.0 ATP_c0_C10H13N5O13P3 -2.0 L-Glutamine_c0_C5H10N2O3 -1.0 Hydrogenobyrinate_c0_C45H54N4O14 <==> +1.0 PPi_c0_H2O7P2 +1.0 Hydrogenobyrinate_diamide_c0_C45H58N6O12 +2.0 L-Glutamate_c0_C5H8NO4 +2.0 ADP_c0_C10H13N5O10P2	(kb|g.684.peg.3726 or kb|g.684.peg.3893)	TRUE
rxn07883	3-hydroxy-5-methylhex-4-enoyl-CoA:NAD+ oxidoreductase	-1.0 M_cpd00003_c0 -1.0 M_cpd15173_c0 <==> +1.0 M_cpd00004_c0 +1.0 M_cpd15175_c0 +1.0 M_cpd00067_c0	-1.0 NAD_c0 -1.0 3_Hydroxy_5_methylhex_4_enoyl_CoA_c0 <==> +1.0 NADH_c0 +1.0 5_Methyl_3_oxo_4_hexenoyl_CoA_c0 +1.0 H_plus__c0	(fig|6666666.440926.peg.3327 or fig|6666666.440926.peg.1835 or fig|6666666.440926.peg.1127)	TRUE
rxn05383	3-methylbutanoyl-CoA:[acyl-carrier-protein] transferase	-1.0 cpd11493_c0 -1.0 cpd01882_c0 ==> +1.0 cpd00010_c0 +1.0 cpd11520_c0	-1.0 ACP_c0_C11H21N2O7PRS -1.0 Isovaleryl-CoA_c0_C26H41N7O17P3S ==> +1.0 CoA_c0_C21H33N7O16P3S +1.0 isovaleryl-ACP_c0_C16H29N2O8PRS		FALSE
rxn03150	alpha-ribazole 5-phosphate phosphatase	-1.0 cpd00001_c0 -1.0 cpd02904_c0 <==> +1.0 cpd00009_c0 +1.0 cpd03423_c0 +1.0 cpd00067_c0	-1.0 H2O_c0_H2O -1.0 alpha-Ribazole_5-phosphate_c0_C14H18N2O7P <==> +1.0 Phosphate_c0_HO4P +1.0 alpha-Ribazole_c0_C14H18N2O4 +1.0 H_c0_H		TRUE
rxn10218	anteisopentadecanoyl-1-acylglycerol-3-phosphate O-acyltransferase	-1.0 cpd15675_c0 -1.0 cpd11439_c0 ==> +1.0 cpd00010_c0 +1.0 cpd15681_c0	-1.0 1-anteisopentadecanoyl-sn-glycerol_3-phosphate_c0_C18H36O7P -1.0 fa4coa_c0_C36H61N7O17P3S ==> +1.0 CoA_c0_C21H33N7O16P3S +1.0 1_2-dianteisopentadecanoyl-sn-glycerol_3-phosphate_c0_C33H64O8P	(kb|g.684.peg.954 or kb|g.684.peg.1145 or kb|g.684.peg.1606 or kb|g.684.peg.878)	FALSE
rxn00554	CTP:D-fructose-6-phosphate 1-phosphotransferase	-1.0 cpd00052_c0 -1.0 cpd00072_c0 <==> +1.0 cpd00096_c0 +1.0 cpd00290_c0	-1.0 CTP_c0_C9H13N3O14P3 -1.0 D-fructose-6-phosphate_c0_C6H12O9P <==> +1.0 CDP_c0_C9H13N3O11P2 +1.0 D-fructose-1_6-bisphosphate_c0_C6H12O12P2		TRUE
rxn01404	gamma-L-Glutamyl-L-cysteinyl-glycine:spermidine amidase	-1.0 cpd03411_c0 -1.0 cpd00001_c0 <==> +1.0 cpd00042_c0 +1.0 cpd00264_c0	-1.0 Glutathionylspermidine_C17H36N6O5S -1.0 H2O_c0_H2O <==> +1.0 GSH_c0_C10H16N3O6S +1.0 Spermidine_c0_C7H22N3		TRUE
rxn03440	rxn03440	-1.0 M_cpd03588_c0 <==> +1.0 M_cpd03589_c0 +1.0 M_cpd00001_c0	-1.0 L_erythro_3_Methylmalyl_CoA_c0 <==> +1.0 Mesaconyl_CoA_c0 +1.0 H2O_c0	(fig|6666666.440926.peg.3553 or fig|6666666.440926.peg.3328 or fig|6666666.440926.peg.1100 or fig|6666666.440926.peg.1835)	TRUE
rxn00557	ITP:D-fructose-6-phosphate 1-phosphotransferase	-1.0 cpd00072_c0 -1.0 cpd00068_c0 <==> +1.0 cpd00090_c0 +1.0 cpd00290_c0	-1.0 D-fructose-6-phosphate_c0_C6H12O9P -1.0 ITP_c0_C10H12N4O14P3 <==> +1.0 IDP_c0_C10H12N4O11P2 +1.0 D-fructose-1_6-bisphosphate_c0_C6H12O12P2		TRUE
rxn01401	Spermidine:(acceptor) oxidoreductase	-1.0 cpd00001_c0 -1.0 cpd00007_c0 -1.0 cpd00264_c0 ==> +1.0 cpd00025_c0 +1.0 cpd00434_c0 +1.0 cpd00726_c0	-1.0 H2O_c0_H2O -1.0 O2_c0_O2 -1.0 Spermidine_c0_C7H22N3 ==> +1.0 H2O2_c0_H2O2 +1.0 4-Aminobutanal_c0_C4H10NO +1.0 1,3-Propanediamine_C3H12N2		FALSE
rxn00556	UTP:D-fructose-6-phosphate 1-phosphotransferase	-1.0 cpd00072_c0 -1.0 cpd00062_c0 <==> +1.0 cpd00014_c0 +1.0 cpd00290_c0	-1.0 D-fructose-6-phosphate_c0_C6H12O9P -1.0 UTP_c0_C9H12N2O15P3 <==> +1.0 UDP_c0_C9H12N2O12P2 +1.0 D-fructose-1_6-bisphosphate_c0_C6H12O12P2		TRUE
cpd00156	EX_cpd00156	-1.0 cpd00156_e0 <==>	-1.0 L-Valine_e0_C5H11NO2 <==>		TRUE
rxn00433	Sarcosine:oxygen oxidoreductase (demethylating)	-1.0 cpd00001_c0 -1.0 cpd00007_c0 -1.0 cpd00183_c0 <==> +1.0 cpd00025_c0 +1.0 cpd00033_c0 +1.0 cpd00055_c0	-1.0 H2O_c0_H2O -1.0 O2_c0_O2 -1.0 Sarcosine_c0_C3H7NO2 <==> +1.0 H2O2_c0_H2O2 +1.0 Glycine_c0_C2H5NO2 +1.0 Formaldehyde_c0_CH2O	(kb|g.684.peg.3233) and (kb|g.684.peg.3211)	TRUE
rxn08849	Lysophospholipase L2 (2-acylglycerophosphoglycerol, n-C16:1)	-1.0 cpd00001_c0 -1.0 cpd15347_c0 <==> +1.0 cpd00067_c0 +1.0 cpd15237_c0 +1.0 cpd02090_c0	-1.0 H2O_c0_H2O -1.0 2-Acyl-sn-glycero-3-phosphoglycerol_hexadec-9-enoyl_c0_C22H42O9P <==> +1.0 H_c0_H +1.0 hexadecenoate_c0_C16H29O2 +1.0 Glycerophosphoglycerol_c0_C6H14O8P	(kb|g.684.peg.412 or kb|g.684.peg.1817)	TRUE
rxn05416	6-methyl-trans-hept-2-enoyl-ACP:NADP+ oxidoreductase (A-specific)	-1.0 cpd00005_c0 -1.0 cpd11552_c0 -1.0 cpd00067_c0 ==> +1.0 cpd00006_c0 +1.0 cpd11553_c0	-1.0 NADPH_c0_C21H27N7O17P3 -1.0 6-methyl-trans-hept-2-enoyl-ACP_c0_C19H33N2O8PRS -1.0 H_c0_H ==> +1.0 NADP_c0_C21H26N7O17P3 +1.0 6-methyl-heptanoyl-ACP_c0_C19H35N2O8PRS	(kb|g.684.peg.1576)	FALSE
rxn05428	12-methyl-trans-tridec-2-enoyl-ACP:NADP+ oxidoreductase (A-specific)	-1.0 cpd00005_c0 -1.0 cpd00067_c0 -1.0 cpd11564_c0 ==> +1.0 cpd00006_c0 +1.0 cpd11565_c0	-1.0 NADPH_c0_C21H27N7O17P3 -1.0 H_c0_H -1.0 12-methyl-trans-tridec-2-enoyl-ACP_c0_C25H45N2O8PRS ==> +1.0 NADP_c0_C21H26N7O17P3 +1.0 12-methyl-tridecanoyl-ACP_c0_C25H47N2O8PRS	(kb|g.684.peg.1576)	FALSE
rxn02213	3-Dehydroquinate hydro-lyase	-1.0 cpd00699_c0 <==> +1.0 cpd00001_c0 +1.0 cpd01716_c0	-1.0 5-Dehydroquinate_c0_C7H9O6 <==> +1.0 H2O_c0_H2O +1.0 3-Dehydroshikimate_c0_C7H7O5	(kb|g.684.peg.2087)	TRUE
rxn05617	mannitol transport via PEP:Pyr PTS	-1.0 cpd00061_c0 -1.0 cpd00314_e0 <==> +1.0 cpd00491_c0 +1.0 cpd00020_c0	-1.0 Phosphoenolpyruvate_c0_C3H3O6P -1.0 D-Mannitol_e0_C6H14O6 <==> +1.0 D-mannitol-1-phosphate_c0_C6H14O9P +1.0 Pyruvate_c0_C3H3O3	(kb|g.684.peg.2691 or kb|g.684.peg.3546) and () and (kb|g.684.peg.3442) and (kb|g.684.peg.3570) and (kb|g.684.peg.3570)	TRUE
rxn09370	uricase	-2.0 cpd00001_c0 -1.0 cpd00007_c0 -1.0 cpd00300_c0 ==> +1.0 cpd01092_c0 +1.0 cpd00025_c0 +1.0 cpd00011_c0	-2.0 H2O_c0_H2O -1.0 O2_c0_O2 -1.0 Urate_c0_C5H4N4O3 ==> +1.0 Allantoin_c0_C4H6N4O3 +1.0 H2O2_c0_H2O2 +1.0 CO2_c0_CO2		FALSE
rxn05256	APSPTi	-1.0 cpd11421_c0 -1.0 cpd00193_c0 ==> +1.0 cpd00081_c0 +1.0 cpd00018_c0 +1.0 cpd11420_c0	-1.0 trdrd_c0_C6H9NO2R2S2 -1.0 APS_c0_C10H12N5O10PS ==> +1.0 Sulfite_c0_HO3S +1.0 AMP_c0_C10H13N5O7P +1.0 trdox_c0_C6H7NO2R2S2	(kb|g.684.peg.2657) and (kb|g.684.peg.2657)	FALSE
rxn00898	2,3-Dihydroxy-3-methylbutanoate hydro-lyase	-1.0 cpd02498_c0 <==> +1.0 cpd00001_c0 +1.0 cpd00123_c0	-1.0 2_3-Dihydroxy-isovalerate_c0_C5H9O4 <==> +1.0 H2O_c0_H2O +1.0 3-Methyl-2-oxobutanoate_c0_C5H7O3	(kb|g.684.peg.1316 or kb|g.684.peg.2475)	TRUE
rxn08711	heptosyltransferase II (LPS core synthesis)	-1.0 cpd03831_c0 -1.0 cpd15485_c0 <==> +1.0 cpd15484_c0 +1.0 cpd00008_c0	-1.0 ADP-L-glycero-D-manno-heptose_c0_C17H25N5O16P2 -1.0 heptosyl-kdo2-lipidA_c0_C117H210N2O45P2 <==> +1.0 heptosyl-heptosyl-kdo2-lipidA_c0_C124H222N2O51P2 +1.0 ADP_c0_C10H13N5O10P2	(kb|g.684.peg.216)	TRUE
rxn08025	Arbutin 6-phosphate glucohydrolase	-1.0 cpd00001_c0 -1.0 cpd03697_c0 <==> +1.0 cpd00079_c0 +1.0 cpd00415_c0	-1.0 H2O_c0_H2O -1.0 Arbutin-6P_c0_C12H16O10P <==> +1.0 D-glucose-6-phosphate_c0_C6H12O9P +1.0 Quinol_C6H6O2		TRUE
rxn01816	O-Succinyl-L-homoserine succinate-lyase (adding cysteine)	-1.0 cpd00036_c0 -1.0 cpd00424_c0 -1.0 cpd00067_c0 <==> +1.0 cpd00822_c0 +1.0 cpd00084_c0	-1.0 Succinate_c0_C4H4O4 -1.0 Cystathionine_c0_C7H14N2O4S -1.0 H_c0_H <==> +1.0 O-Succinyl-L-homoserine_c0_C8H12NO6 +1.0 L-Cysteine_c0_C3H7NO2S	(kb|g.684.peg.4679)	TRUE
rxn02720	Lauroyl-CoA:(acceptor) 2,3-oxidoreductase	-1.0 cpd01260_c0 -1.0 cpd00015_c0 <==> +1.0 cpd02060_c0 +1.0 cpd00982_c0	-1.0 Lauroyl-CoA_c0_C33H55N7O17P3S -1.0 FAD_c0_C27H31N9O15P2 <==> +1.0 2E-Dodecenoyl-CoA_c0_C33H53N7O17P3S +1.0 FADH2_c0_C27H33N9O15P2		TRUE
rxn01873	Glutaryl-CoA:dihydrolipoamide S-succinyltransferase	-1.0 cpd00449_c0 -1.0 cpd00413_c0 <==> +1.0 cpd00010_c0 +1.0 cpd03672_c0	-1.0 Dihydrolipoamide_c0_C8H17NOS2 -1.0 Glutaryl-CoA_C26H38N7O19P3S <==> +1.0 CoA_c0_C21H33N7O16P3S +1.0 S-Glutaryldihydrolipoamide_C13H22NO4S2		TRUE
rxn00497	L-Phenylalanine carboxy-lyase	-1.0 cpd00066_c0 -1.0 cpd00067_c0 ==> +1.0 cpd03161_c0 +1.0 cpd00011_c0	-1.0 L-Phenylalanine_c0_C9H11NO2 -1.0 H_c0_H ==> +1.0 Phenethylamine_c0_C8H12N +1.0 CO2_c0_CO2	(kb|g.684.peg.4518)	FALSE
rxn01255	5-O-(1-Carboxyvinyl)-3-phosphoshikimate phosphate-lyase	-1.0 cpd00932_c0 <==> +1.0 cpd00216_c0 +1.0 cpd00009_c0 +1.0 cpd00067_c0	-1.0 5-O--1-Carboxyvinyl-3-phosphoshikimate_c0_C10H10O10P <==> +1.0 Chorismate_c0_C10H8O6 +1.0 Phosphate_c0_HO4P +1.0 H_c0_H	(kb|g.684.peg.1261)	TRUE
rxn02727	(5-Glutamyl)-peptide:amino-acid 5-glutamyltransferase	-1.0 cpd00001_c0 -1.0 cpd01465_c0 <==> +1.0 cpd03540_c0 +1.0 cpd00023_c0	-1.0 H2O_c0_H2O -1.0 Leukotriene C4_C30H45N3O9S <==> +1.0 LTD4_C25H39N2O6S +1.0 L-Glutamate_c0_C5H8NO4		TRUE
rxn02728	3-Maleylpyruvate cis-trans-isomerase	-1.0 cpd01466_c0 <==> +1.0 cpd01653_c0	-1.0 Maleylpyruvate_C7H4O6 <==> +1.0 3-Fumarylpyruvate_C7H4O6		TRUE
rxn02277	7,8-Diaminononanoate:carbon-dioxide cyclo-ligase	-1.0 cpd00011_c0 -1.0 cpd00002_c0 -1.0 cpd00764_c0 <==> +1.0 cpd00009_c0 +3.0 cpd00067_c0 +1.0 cpd01311_c0 +1.0 cpd00008_c0	-1.0 CO2_c0_CO2 -1.0 ATP_c0_C10H13N5O13P3 -1.0 7-8-Diaminononanoate_c0_C9H21N2O2 <==> +1.0 Phosphate_c0_HO4P +3.0 H_c0_H +1.0 Dethiobiotin_c0_C10H17N2O3 +1.0 ADP_c0_C10H13N5O10P2	(kb|g.684.peg.634)	TRUE
rxn04908	Trichloroethanol:NAD+ oxidoreductase	-1.0 cpd00004_c0 -1.0 cpd04248_c0 -1.0 cpd00067_c0 ==> +1.0 cpd04661_c0 +1.0 cpd00001_c0 +1.0 cpd00003_c0	-1.0 NADH_c0_C21H27N7O14P2 -1.0 Chloral hydrate_C2H3O2Cl3 -1.0 H_c0_H ==> +1.0 Trichloroethanol_C2H3OCl3 +1.0 H2O_c0_H2O +1.0 NAD_c0_C21H26N7O14P2		FALSE
rxn02729	(S)-Methylmalonate semialdehyde:NAD+ oxidoreductase	-1.0 cpd00001_c0 -1.0 cpd00287_c0 -1.0 cpd00003_c0 ==> +1.0 cpd00004_c0 +2.0 cpd00067_c0 +1.0 cpd01468_c0	-1.0 H2O_c0_H2O -1.0 3-Oxo-2-methylpropanoate_c0_C4H5O3 -1.0 NAD_c0_C21H26N7O14P2 ==> +1.0 NADH_c0_C21H27N7O14P2 +2.0 H_c0_H +1.0 Methylmalonate_C4H4O4		FALSE
rxn05297	GLUt2	-1.0 cpd00023_e0 -1.0 cpd00067_e0 <==> +1.0 cpd00023_c0 +1.0 cpd00067_c0	-1.0 L-Glutamate_e0_C5H8NO4 -1.0 H_e0_H <==> +1.0 L-Glutamate_c0_C5H8NO4 +1.0 H_c0_H	(kb|g.684.peg.853)	TRUE
rxn05371	8-methyl-decanoyl-ACP:malonyl-[acyl-carrier-protein] C-acyltransferase (decarboxylating)	-1.0 cpd11492_c0 -1.0 cpd11507_c0 -1.0 cpd00067_c0 ==> +1.0 cpd11493_c0 +1.0 cpd00011_c0 +1.0 cpd11508_c0	-1.0 Malonyl-acyl-carrierprotein-_c0_C14H22N2O10PRS -1.0 8-methyl-decanoyl-ACP_c0_C22H41N2O8PRS -1.0 H_c0_H ==> +1.0 ACP_c0_C11H21N2O7PRS +1.0 CO2_c0_CO2 +1.0 10-methyl-3-oxo-dodecanoyl-ACP_c0_C24H43N2O9PRS	() and (kb|g.684.peg.1194 or kb|g.684.peg.1186)	FALSE
rxn10161	Octadecanoate transport via proton symport	-1.0 cpd01080_e0 -1.0 cpd00067_e0 ==> +1.0 cpd00067_c0 +1.0 cpd01080_c0	-1.0 ocdca_e0_C18H35O2 -1.0 H_e0_H ==> +1.0 H_c0_H +1.0 ocdca_c0_C18H35O2		FALSE
cpd00149	EX_cpd00149	-1.0 cpd00149_e0 <==>	-1.0 Co2_e0_Co <==>		TRUE
rxn05555	iron (II) transport via ABC system	-1.0 cpd00001_c0 -1.0 cpd00002_c0 -1.0 cpd10515_e0 ==> +1.0 cpd00009_c0 +1.0 cpd00067_c0 +1.0 cpd10515_c0 +1.0 cpd00008_c0	-1.0 H2O_c0_H2O -1.0 ATP_c0_C10H13N5O13P3 -1.0 Fe2_e0_Fe ==> +1.0 Phosphate_c0_HO4P +1.0 H_c0_H +1.0 Fe2_c0_Fe +1.0 ADP_c0_C10H13N5O10P2		FALSE
rxn08976	NADH dehydrogenase (demethylmenaquinone-8 & 0 protons)	-1.0 cpd00004_c0 -1.0 cpd15352_c0 -1.0 cpd00067_c0 ==> +1.0 cpd15353_c0 +1.0 cpd00003_c0	-1.0 NADH_c0_C21H27N7O14P2 -1.0 2-Demethylmenaquinone_8_c0_C50H70O2 -1.0 H_c0_H ==> +1.0 2-Demethylmenaquinol_8_c0_C50H72O2 +1.0 NAD_c0_C21H26N7O14P2	(kb|g.684.peg.4267 or kb|g.684.peg.866)	FALSE
rxn00117	ATP:nucleoside-diphosphate phosphatransferase	-1.0 cpd00002_c0 -1.0 cpd00014_c0 <==> +1.0 cpd00062_c0 +1.0 cpd00008_c0	-1.0 ATP_c0_C10H13N5O13P3 -1.0 UDP_c0_C9H12N2O12P2 <==> +1.0 UTP_c0_C9H12N2O15P3 +1.0 ADP_c0_C10H13N5O10P2	(kb|g.684.peg.1765)	TRUE
rxn02201	2-Amino-4-hydroxy-6-hydroxymethyl-7,8-dihydropteridine-	-1.0 cpd02920_c0 -1.0 cpd00443_c0 <==> +1.0 cpd00012_c0 +1.0 cpd00683_c0	-1.0 2-Amino-4-hydroxy-6-hydroxymethyl-7-8-dihydropteridinediphosphate_c0_C7H9N5O8P2 -1.0 ABEE_c0_C7H6NO2 <==> +1.0 PPi_c0_H2O7P2 +1.0 Dihydropteroate_c0_C14H13N6O3	(kb|g.684.peg.99)	TRUE
rxn00575	alpha-D-Glucoside glucohydrolase	-1.0 cpd00076_c0 -1.0 cpd00001_c0 ==> +1.0 cpd00082_c0 +1.0 cpd00027_c0	-1.0 Sucrose_c0_C12H22O11 -1.0 H2O_c0_H2O ==> +1.0 D-Fructose_c0_C6H12O6 +1.0 D-Glucose_c0_C6H12O6		FALSE
rxn03137	10-Formyltetrahydrofolate:5'-phosphoribosyl-5-amino-4-	-1.0 cpd02851_c0 -1.0 cpd00201_c0 <==> +1.0 cpd00087_c0 +1.0 cpd02884_c0	-1.0 AICAR_c0_C9H14N4O8P -1.0 10-Formyltetrahydrofolate_c0_C20H21N7O7 <==> +1.0 Tetrahydrofolate_c0_C19H21N7O6 +1.0 FAICAR_c0_C10H14N4O9P	(kb|g.684.peg.782) and (kb|g.684.peg.782)	TRUE
rxn00547	ATP:D-fructose 6-phosphotransferase	-1.0 cpd00002_c0 -1.0 cpd00082_c0 <==> +1.0 cpd00072_c0 +1.0 cpd00008_c0	-1.0 ATP_c0_C10H13N5O13P3 -1.0 D-Fructose_c0_C6H12O6 <==> +1.0 D-fructose-6-phosphate_c0_C6H12O9P +1.0 ADP_c0_C10H13N5O10P2	(kb|g.684.peg.4527 or kb|g.684.peg.3132 or kb|g.684.peg.1614 or kb|g.684.peg.4274)	TRUE
rxn01513	ATP:dTMP phosphotransferase	-1.0 cpd00002_c0 -1.0 cpd00298_c0 <==> +1.0 cpd00297_c0 +1.0 cpd00008_c0	-1.0 ATP_c0_C10H13N5O13P3 -1.0 dTMP_c0_C10H14N2O8P <==> +1.0 dTDP_c0_C10H14N2O11P2 +1.0 ADP_c0_C10H13N5O10P2	(kb|g.684.peg.933 or kb|g.684.peg.4517)	TRUE
rxn01424	2-Oxoadipate:lipoamde 2-oxidoreductase(decarboxylating and	-1.0 cpd00269_c0 -1.0 cpd00213_c0 -1.0 cpd00067_c0 ==> +1.0 cpd00011_c0 +1.0 cpd03672_c0	-1.0 2-Oxoadipate_C6H6O5 -1.0 Lipoamide_c0_C8H15NOS2 -1.0 H_c0_H ==> +1.0 CO2_c0_CO2 +1.0 S-Glutaryldihydrolipoamide_C13H22NO4S2		FALSE
rxn05485	N-Acetyl-D-glucosamine transport via PEP:Pyr PTS	-1.0 cpd00061_c0 -1.0 cpd00122_e0 <==> +1.0 cpd00293_c0 +1.0 cpd00020_c0	-1.0 Phosphoenolpyruvate_c0_C3H3O6P -1.0 N-Acetyl-D-glucosamine_e0_C8H15NO6 <==> +1.0 N-Acetyl-D-glucosamine_6-phosphate_c0_C8H15NO9P +1.0 Pyruvate_c0_C3H3O3	() and (kb|g.684.peg.2691 or kb|g.684.peg.3546) and (kb|g.684.peg.3442) and ()	TRUE
rxn04938	S-(hydroxymethyl)glutathione:NADP+ oxidoreductase	-1.0 cpd00006_c0 -1.0 cpd09879_c0 <==> +1.0 cpd00005_c0 +1.0 cpd00759_c0 +1.0 cpd00067_c0	-1.0 NADP_c0_C21H26N7O17P3 -1.0 S-(Hydroxymethyl)glutathione_C11H18N3O7S <==> +1.0 NADPH_c0_C21H27N7O17P3 +1.0 S-Formylglutathione_C11H16N3O7S +1.0 H_c0_H		TRUE
rxn03607	4-Methylcatechol:oxygen 2,3-oxidoreductase(decyclizing)	-1.0 cpd00007_c0 -1.0 cpd04117_c0 <==> +1.0 cpd00067_c0 +1.0 cpd04139_c0	-1.0 O2_c0_O2 -1.0 4-Methylcatechol_C7H8O2 <==> +1.0 H_c0_H +1.0 2-Hydroxy-5-methyl-cis,cis-muconic semialdehyde_C7H7O4		TRUE
rxn01406	S-Adenosylmethioninamine:putrescine 3-aminopropyltransferase	-1.0 M_cpd00837_c0 -1.0 M_cpd00118_c0 ==> +1.0 M_cpd00264_c0 +1.0 M_cpd00147_c0 +1.0 M_cpd00067_c0	-1.0 S_Adenosylmethioninamine_c0 -1.0 Putrescine_c0 ==> +1.0 Spermidine_c0 +1.0 5_Methylthioadenosine_c0 +1.0 H_plus__c0	fig|6666666.440926.peg.2526	FALSE
rxn09395	L-sorbitol dehydrogenase (L-sorbose-producing)	-1.0 cpd01187_c0 -1.0 cpd00003_c0 <==> +1.0 cpd00004_c0 +1.0 cpd00067_c0 +1.0 cpd00212_c0	-1.0 D-Gulitol_C6H14O6 -1.0 NAD_c0_C21H26N7O14P2 <==> +1.0 NADH_c0_C21H27N7O14P2 +1.0 H_c0_H +1.0 L-Sorbose_C6H12O6		TRUE
cpd00137	EX_cpd00137	-1.0 cpd00137_e0 <==>	-1.0 Citrate_e0_C6H5O7 <==>		TRUE
rxn01639	N-Formimino-L-glutamate formiminohydrolase	-1.0 cpd00023_c0 -1.0 cpd00378_c0 <==> +1.0 cpd00001_c0 +1.0 cpd00344_c0	-1.0 L-Glutamate_c0_C5H8NO4 -1.0 Formamide_c0_CH3NO <==> +1.0 H2O_c0_H2O +1.0 N-Formimino-L-glutamate_c0_C6H9N2O4	(kb|g.684.peg.3562)	TRUE
cpd00138	EX_cpd00138	-1.0 cpd00138_e0 <==>	-1.0 D-Mannose_e0_C6H12O6 <==>		TRUE
rxn03407	Undecaprenyl-diphospho-N-acetylmuramoyl-(N-acetylglucosamine)-	-1.0 cpd00002_c0 -1.0 cpd00013_c0 -1.0 cpd03491_c0 <==> +1.0 cpd00009_c0 +1.0 cpd03492_c0 +1.0 cpd00067_c0 +1.0 cpd00008_c0	-1.0 ATP_c0_C10H13N5O13P3 -1.0 NH3_c0_H4N -1.0 Undecaprenyl-diphospho-N-acetylmuramoyl-N-acetylglucosamine-L-alanyl-gamma-D-glutamyl-L-lysyl-D-alanyl-D-alanine_c0_C94H153N8O26P2 <==> +1.0 Phosphate_c0_HO4P +1.0 Undecaprenyl-diphospho-N-acetylmuramoyl-N-acetylglucosamine-L-alanyl-D-isoglutaminyl-L-lysyl-D-alanyl-D-alanine_c0_C94H155N9O25P2 +1.0 H_c0_H +1.0 ADP_c0_C10H13N5O10P2	(kb|g.684.peg.435 or kb|g.684.peg.378)	TRUE
rxn01499	3-Hydroxy-L-tyrosine carboxy-lyase	-1.0 M_cpd00291_c0 -1.0 M_cpd00067_c0 <==> +1.0 M_cpd02357_c0 +1.0 M_cpd00011_c0	-1.0 L_Dopa_c0 -1.0 H_plus__c0 <==> +1.0 Dopamine_c0 +1.0 CO2_c0	fig|6666666.440926.peg.775	TRUE
rxn00560	Urea:carbon-dioxide ligase (ADP-forming)	-1.0 cpd00002_c0 -1.0 cpd00073_c0 -1.0 cpd00242_c0 <==> +1.0 cpd00009_c0 +1.0 cpd00742_c0 +1.0 cpd00067_c0 +1.0 cpd00008_c0	-1.0 ATP_c0_C10H13N5O13P3 -1.0 Urea_c0_CH4N2O -1.0 H2CO3_c0_CHO3 <==> +1.0 Phosphate_c0_HO4P +1.0 Allophanate_c0_C2H3N2O3 +1.0 H_c0_H +1.0 ADP_c0_C10H13N5O10P2		TRUE
rxn07199	thiol-containing-reductant:hydroperoxide oxidoreductase	-2.0 cpd11849_c0 -1.0 cpd14475_c0 <==> +1.0 cpd00001_c0 +1.0 cpd11848_c0 +1.0 cpd14474_c0	-2.0 RSH_HRS -1.0 ROOH_HO2R <==> +1.0 H2O_c0_H2O +1.0 ROH_HOR +1.0 R-S-S-R_R2S2		TRUE
rxn10363	glycogen phosphorylase	-1.0 cpd15413_c0 -1.0 cpd00009_c0 -1.0 cpd00067_c0 <==> +1.0 cpd15301_c0 +1.0 cpd00089_c0	-1.0 branching glycogen_C30H52O26 -1.0 Phosphate_c0_HO4P -1.0 H_c0_H <==> +1.0 glycogen(n-1)branch_C24H42O21 +1.0 Glucose-1-phosphate_c0_C6H12O9P		TRUE
rxn14264	dimethylallyl-diphosphate:naringenin 8-dimethylallyltransferase	-1.0 M_cpd00398_c0 -1.0 M_cpd00202_c0 <==> +1.0 M_cpd18006_c0 +1.0 M_cpd00012_c0 +1.0 M_cpd00067_c0	-1.0 Naringenin_c0 -1.0 DMAPP_c0 <==> +1.0 Flavaprenin_c0 +1.0 PPi_c0 +1.0 H_plus__c0	fig|6666666.440926.peg.3346	TRUE
rxn03174	2-Amino-4-hydroxy-6-(erythro-1,2,3-trihydroxypropyl)	-1.0 cpd03666_c0 <==> +1.0 cpd00001_c0 +1.0 cpd02978_c0	-1.0 2_5-Diamino-6-5-triphosphoryl-3_4-trihydroxy-2-oxopentyl-_amino-4-oxopyrimidine_c0_C9H15N5O14P3 <==> +1.0 H2O_c0_H2O +1.0 7_8-Dihydroneopterin_3-triphosphate_c0_C9H13N5O13P3	(kb|g.684.peg.790)	TRUE
rxn02749	(R)-2-Methylmalate hydro-lyase	-1.0 cpd01700_c0 <==> +1.0 cpd00001_c0 +1.0 cpd01502_c0	-1.0 D-Citramalate_C5H6O5 <==> +1.0 H2O_c0_H2O +1.0 Citraconate_C5H4O4		TRUE
cpd00122	EX_cpd00122	-1.0 cpd00122_e0 <==>	-1.0 N-Acetyl-D-glucosamine_e0_C8H15NO6 <==>		TRUE
rxn01418	2-Oxoadipate:lipoamde 2-oxidoreductase(decarboxylating and	-1.0 cpd00010_c0 -1.0 cpd00269_c0 -1.0 cpd00003_c0 ==> +1.0 cpd00011_c0 +1.0 cpd00004_c0 +1.0 cpd00413_c0	-1.0 CoA_c0_C21H33N7O16P3S -1.0 2-Oxoadipate_C6H6O5 -1.0 NAD_c0_C21H26N7O14P2 ==> +1.0 CO2_c0_CO2 +1.0 NADH_c0_C21H27N7O14P2 +1.0 Glutaryl-CoA_C26H38N7O19P3S		FALSE
rxn02339	4-Hydroxy-L-glutamate:2-oxoglutarate aminotransferase	-1.0 cpd00024_c0 -1.0 cpd01974_c0 <==> +1.0 cpd00023_c0 +1.0 cpd00830_c0	-1.0 2-Oxoglutarate_c0_C5H4O5 -1.0 4-Hydroxy-L-glutamate_c0_C5H8NO5 <==> +1.0 L-Glutamate_c0_C5H8NO4 +1.0 4-Hydroxy-2-oxoglutarate_c0_C5H4O6	(kb|g.684.peg.4126 or kb|g.684.peg.914 or kb|g.684.peg.3064 or kb|g.684.peg.1315 or kb|g.684.peg.2493 or kb|g.684.peg.1824 or kb|g.684.peg.1680 or kb|g.684.peg.2599 or kb|g.684.peg.2494)	TRUE
rxn02747	4-Carboxymethylenebut-2-en-4-olide lactonohydrolase	-1.0 cpd00001_c0 -1.0 cpd02705_c0 <==> +1.0 cpd00067_c0 +1.0 cpd01498_c0	-1.0 H2O_c0_H2O -1.0 4-Carboxymethylenebut-2-en-4-olide_C6H3O4 <==> +1.0 H_c0_H +1.0 Maleylacetate_C6H4O5		TRUE
rxn00371	Formate:NAD+ oxidoreductase	-1.0 cpd00047_c0 -1.0 cpd00003_c0 <==> +1.0 cpd00011_c0 +1.0 cpd00004_c0	-1.0 Formate_c0_CHO2 -1.0 NAD_c0_C21H26N7O14P2 <==> +1.0 CO2_c0_CO2 +1.0 NADH_c0_C21H27N7O14P2	(kb|g.684.peg.4086 or kb|g.684.peg.1374 or kb|g.684.peg.572)	TRUE
rxn01416	thiosulfate:cyanide sulfurtranserase	-1.0 cpd00150_c0 -1.0 cpd00268_c0 <==> +1.0 cpd01211_c0 +1.0 cpd00081_c0	-1.0 HCN_CHN -1.0 H2S2O3_c0_O3S2 <==> +1.0 Thiocyanate_CNS +1.0 Sulfite_c0_HO3S		TRUE
cpd00121	EX_cpd00121	-1.0 cpd00121_e0 <==>	-1.0 L-Inositol_e0_C6H12O6 <==>		TRUE
rxn08087	1-hexadec-7-enoyl-sn-glycerol 3-phosphate O-acyltransferase (n-C16:1)	-1.0 cpd15326_c0 -1.0 cpd15239_c0 ==> +1.0 cpd11493_c0 +1.0 cpd15525_c0	-1.0 1-hexadec-9-enoyl-sn-glycerol_3-phosphate_c0_C19H36O7P -1.0 Hexadecenoyl-ACP_c0_C27H49N2O8PRS ==> +1.0 ACP_c0_C11H21N2O7PRS +1.0 1_2-dihexadec-9-enoyl-sn-glycerol_3-phosphate_c0_C35H64O8P	(kb|g.684.peg.954 or kb|g.684.peg.1145 or kb|g.684.peg.1606 or kb|g.684.peg.878)	FALSE
rxn05547	Dipeptide transport via ABC system (gly-gln)	-1.0 cpd00001_c0 -1.0 cpd11580_e0 -1.0 cpd00002_c0 ==> +1.0 cpd00009_c0 +1.0 cpd11580_c0 +1.0 cpd00067_c0 +1.0 cpd00008_c0	-1.0 H2O_c0_H2O -1.0 Gly-Gln_e0_C7H13N3O4 -1.0 ATP_c0_C10H13N5O13P3 ==> +1.0 Phosphate_c0_HO4P +1.0 Gly-Gln_c0_C7H13N3O4 +1.0 H_c0_H +1.0 ADP_c0_C10H13N5O10P2	(kb|g.684.peg.1859 or kb|g.684.peg.1053 or kb|g.684.peg.2094)	FALSE
rxn01013	D-Glycerate:NADP+ 2-oxidoreductase	-1.0 M_cpd00223_c0 -1.0 M_cpd00006_c0 <==> +1.0 M_cpd00005_c0 +1.0 M_cpd00145_c0 +1.0 M_cpd00067_c0	-1.0 Glycerate_c0 -1.0 NADP_c0 <==> +1.0 NADPH_c0 +1.0 Hydroxypyruvate_c0 +1.0 H_plus__c0	(fig|6666666.440926.peg.1989 or fig|6666666.440926.peg.1989)	TRUE
rxn00735	rxn00735	-1.0 M_cpd00004_c0 -1.0 M_cpd00094_c0 -1.0 M_cpd00011_c0 <==> +1.0 M_cpd00003_c0 +1.0 M_cpd03593_c0	-1.0 NADH_c0 -1.0 2_Oxobutyrate_c0 -1.0 CO2_c0 <==> +1.0 NAD_c0 +1.0 D_erythro_3_Methylmalate_c0	fig|6666666.440926.peg.2548	TRUE
rxn00830	Isopentenyl-diphosphate delta3-delta2-isomerase	-1.0 cpd00113_c0 <==> +1.0 cpd00202_c0	-1.0 Isopentenyldiphosphate_c0_C5H10O7P2 <==> +1.0 DMAPP_c0_C5H10O7P2	(kb|g.684.peg.2217)	TRUE
cpd00129	EX_cpd00129	-1.0 cpd00129_e0 <==>	-1.0 L-Proline_e0_C5H8NO2 <==>		TRUE
rxn01116	D-Ribulose-5-phosphate 3-epimerase	-1.0 cpd00171_c0 <==> +1.0 cpd00198_c0	-1.0 D-Ribulose5-phosphate_c0_C5H10O8P <==> +1.0 D-Xylulose5-phosphate_c0_C5H10O8P	(kb|g.684.peg.706)	TRUE
rxn00503	L-1-Pyrroline-5-carboxylate:NAD+ oxidoreductase	-2.0 cpd00001_c0 -1.0 cpd00003_c0 -1.0 cpd02431_c0 <==> +1.0 cpd00004_c0 +1.0 cpd00023_c0 +1.0 cpd00067_c0	-2.0 H2O_c0_H2O -1.0 NAD_c0_C21H26N7O14P2 -1.0 1-Pyrroline-5-carboxylate_c0_C5H6NO2 <==> +1.0 NADH_c0_C21H27N7O14P2 +1.0 L-Glutamate_c0_C5H8NO4 +1.0 H_c0_H	(kb|g.684.peg.4670)	TRUE
rxn11649	rxn11649	-1.0 cpd00730_c0 -1.0 cpd03871_c0 <==> +1.0 cpd00001_c0 +1.0 cpd02024_c0 +1.0 cpd12878_c0	-1.0 Aquacobalamin_C62H90CoN13O15P -1.0 2-Hydroxypropylphosphonate_C3H7O4P <==> +1.0 H2O_c0_H2O +1.0 Phosphonoacetaldehyde_C2H3O4P +1.0 Methylcobalamin_C63H92CoN13O14P		TRUE
rxn00780	ATP:D-glyceraldehyde 3-phosphotransferase	-1.0 M_cpd00448_c0 -1.0 M_cpd00002_c0 <==> +1.0 M_cpd00008_c0 +1.0 M_cpd00102_c0 +1.0 M_cpd00067_c0	-1.0 D_Glyceraldehyde_c0 -1.0 ATP_c0 <==> +1.0 ADP_c0 +1.0 Glyceraldehyde3_phosphate_c0 +1.0 H_plus__c0	(fig|6666666.440926.peg.4264 or fig|6666666.440926.peg.3592 or fig|6666666.440926.peg.69)	TRUE
rxn10793	dihydroorotic acid dehydrogenase (menaquinone 6)	-1.0 cpd00282_c0 -1.0 cpd15995_c0 ==> +1.0 cpd15994_c0 +1.0 cpd00247_c0	-1.0 S-Dihydroorotate_c0_C5H5N2O4 -1.0 Menaquinone6_C41H56O2 ==> +1.0 Menaquinol6_C41H58O2 +1.0 Orotate_c0_C5H3N2O4		FALSE
rxn02000	dTDP-4-dehydro-6-deoxy-D-glucose 3,5-epimerase	-1.0 cpd00521_c0 <==> +1.0 cpd00522_c0	-1.0 dTDP-4-oxo-6-deoxy-D-glucose_c0_C16H22N2O15P2 <==> +1.0 dTDP-4-oxo-L-rhamnose_c0_C16H22N2O15P2	(kb|g.684.peg.2813 or kb|g.684.peg.1184)	TRUE
rxn06298	tRNA-uridine uracilmutase	-1.0 cpd11767_c0 ==> +1.0 cpd12182_c0	-1.0 tRNA uridine_C19H26N2O21P3R2 ==> +1.0 tRNA pseudouridine_C19H26N2O21P3R2		FALSE
rxn01840	Phenylacetaldehyde:NAD+ oxidoreductase	-1.0 cpd00001_c0 -1.0 cpd00003_c0 -1.0 cpd00464_c0 <==> +1.0 cpd00004_c0 +1.0 cpd00430_c0 +1.0 cpd00067_c0	-1.0 H2O_c0_H2O -1.0 NAD_c0_C21H26N7O14P2 -1.0 alpha-Tolualdehyde_C8H8O <==> +1.0 NADH_c0_C21H27N7O14P2 +1.0 PACT_c0_C8H8O2 +1.0 H_c0_H		TRUE
rxn01279	D-Gluconate:(acceptor) 2-oxidoreductase	-1.0 cpd00222_c0 -1.0 cpd00015_c0 <==> +1.0 cpd00982_c0 +1.0 cpd00480_c0	-1.0 GLCN_c0_C6H11O7 -1.0 FAD_c0_C27H31N9O15P2 <==> +1.0 FADH2_c0_C27H33N9O15P2 +1.0 2-Dehydro-D-gluconate_c0_C6H9O7	(kb|g.684.peg.2366)	TRUE
rxn00513	ITP diphosphohydrolase	-1.0 cpd00001_c0 -1.0 cpd00068_c0 ==> +1.0 cpd00009_c0 +1.0 cpd00090_c0 +1.0 cpd00067_c0	-1.0 H2O_c0_H2O -1.0 ITP_c0_C10H12N4O14P3 ==> +1.0 Phosphate_c0_HO4P +1.0 IDP_c0_C10H12N4O11P2 +1.0 H_c0_H		FALSE
rxn00512	Glycolate:NAD+ oxidoreductase	-1.0 cpd00139_c0 -1.0 cpd00003_c0 <==> +1.0 cpd00004_c0 +1.0 cpd00040_c0 +1.0 cpd00067_c0	-1.0 Glycolate_c0_C2H3O3 -1.0 NAD_c0_C21H26N7O14P2 <==> +1.0 NADH_c0_C21H27N7O14P2 +1.0 Glyoxalate_c0_C2HO3 +1.0 H_c0_H		TRUE
rxn05567	Galactitol transport via PEP:Pyr PTS	-1.0 cpd00061_c0 -1.0 cpd01171_e0 <==> +1.0 cpd03752_c0 +1.0 cpd00020_c0	-1.0 Phosphoenolpyruvate_c0_C3H3O6P -1.0 Dulcose_e0_C6H14O6 <==> +1.0 Galactitol_1-phosphate_c0_C6H14O9P +1.0 Pyruvate_c0_C3H3O3	() and (kb|g.684.peg.2691 or kb|g.684.peg.3546) and (kb|g.684.peg.3442) and () and ()	TRUE
rxn00514	Inosine 5'-triphosphate pyrophosphohydrolase	-1.0 cpd00001_c0 -1.0 cpd00068_c0 ==> +1.0 cpd00012_c0 +1.0 cpd00114_c0	-1.0 H2O_c0_H2O -1.0 ITP_c0_C10H12N4O14P3 ==> +1.0 PPi_c0_H2O7P2 +1.0 IMP_c0_C10H12N4O8P		FALSE
rxn00517	ITP:pyruvate O2-phosphotransferase	-1.0 cpd00068_c0 -1.0 cpd00020_c0 <==> +1.0 cpd00061_c0 +1.0 cpd00090_c0	-1.0 ITP_c0_C10H12N4O14P3 -1.0 Pyruvate_c0_C3H3O3 <==> +1.0 Phosphoenolpyruvate_c0_C3H3O6P +1.0 IDP_c0_C10H12N4O11P2		TRUE
rxn00519	ITP:oxaloacetate carboxy-lyase (transphosphorylating)	-1.0 cpd00032_c0 -1.0 cpd00067_c0 -1.0 cpd00068_c0 <==> +1.0 cpd00011_c0 +1.0 cpd00061_c0 +1.0 cpd00090_c0	-1.0 Oxaloacetate_c0_C4H2O5 -1.0 H_c0_H -1.0 ITP_c0_C10H12N4O14P3 <==> +1.0 CO2_c0_CO2 +1.0 Phosphoenolpyruvate_c0_C3H3O6P +1.0 IDP_c0_C10H12N4O11P2		TRUE
rxn03080	6,7-Dimethyl-8-(1-D-ribityl)lumazine:6,7-dimethyl-8-(1-D-ribityl)	-1.0 cpd11225_c0 -1.0 cpd02882_c0 <==> +2.0 cpd00001_c0 +1.0 cpd00009_c0 +1.0 cpd02656_c0 +1.0 cpd00067_c0	-1.0 3-4-dihydroxy-2-butanone4-phosphate_c0_C4H8O6P -1.0 4--1-D-Ribitylamino-5-aminouracil_c0_C9H16N4O6 <==> +2.0 H2O_c0_H2O +1.0 Phosphate_c0_HO4P +1.0 6-7-Dimethyl-8--1-D-ribityllumazine_c0_C13H18N4O6 +1.0 H_c0_H	(kb|g.684.peg.546)	TRUE
rxn00747	D-Glyceraldehyde-3-phosphate ketol-isomerase	-1.0 cpd00102_c0 <==> +1.0 cpd00095_c0	-1.0 Glyceraldehyde3-phosphate_c0_C3H6O6P <==> +1.0 Glycerone-phosphate_c0_C3H6O6P	(kb|g.684.peg.1761)	TRUE
rxn10319	isoheptadecanoyl-lipoteichoic acid synthesis (n=24), unlinked, D-alanine substituted	-24.0 cpd00002_c0 -24.0 cpd00117_c0 -1.0 cpd15749_c0 ==> +24.0 cpd00012_c0 +1.0 cpd15776_c0 +24.0 cpd00018_c0	-24.0 ATP_c0_C10H13N5O13P3 -24.0 D-Alanine_c0_C3H7NO2 -1.0 Isoheptadecanoyllipoteichoic_acid_n=24__linked__unsubstituted_c0_C121H236O135P24 ==> +24.0 PPi_c0_H2O7P2 +1.0 Isoheptadecanoyllipoteichoic_acid_n=24__linked__D-alanine_substituted_c0_C193H356N24O159P24 +24.0 AMP_c0_C10H13N5O7P		FALSE
rxn10318	stearoyl-lipoteichoic acid synthesis (n=24), unlinked, D-alanine substituted	-24.0 cpd00002_c0 -24.0 cpd00117_c0 -1.0 cpd15748_c0 ==> +24.0 cpd00012_c0 +1.0 cpd15775_c0 +24.0 cpd00018_c0	-24.0 ATP_c0_C10H13N5O13P3 -24.0 D-Alanine_c0_C3H7NO2 -1.0 Stearoyllipoteichoic_acid_n=24__linked__unsubstituted_c0_C123H240O135P24 ==> +24.0 PPi_c0_H2O7P2 +1.0 Stearoyllipoteichoic_acid_n=24__linked__D-alanine_substituted_c0_C195H360N24O159P24 +24.0 AMP_c0_C10H13N5O7P		FALSE
rxn07670	hydroxycinnamoyl-CoA:anthocyanidin 3,5-diglucoside	-1.0 M_cpd05630_c0 -1.0 M_cpd00192_c0 <==> +1.0 M_cpd15065_c0 +1.0 M_cpd00010_c0	-1.0 Pelargonin_c0 -1.0 4_Coumaroyl_CoA_c0 <==> +1.0 Pelargonidin_3_O_beta_D_glucoside_5_O_6_coumaroyl_beta_D_glucoside_c0 +1.0 CoA_c0	fig|6666666.440926.peg.1372	TRUE
rxn06098	Phosphatidylcholine:sterol O-acyltransferase	-1.0 M_cpd11624_c0 -1.0 M_cpd00301_c0 <==> +1.0 M_cpd02601_c0 +1.0 M_cpd11979_c0	-1.0 Lecithin_c0 -1.0 Sterol_c0 <==> +1.0 2_Lysolecithin_c0 +1.0 Steryl_ester_c0	fig|6666666.440926.peg.1110	TRUE
rxn08799	Lysophospholipase L1 (2-acylglycerophosphotidate, n-C16:0) (periplasm)	-1.0 cpd00001_c0 -1.0 cpd15327_c0 <==> +1.0 cpd00214_c0 +1.0 cpd00080_c0 +1.0 cpd00067_c0	-1.0 H2O_c0_H2O -1.0 1-hexadecanoyl-sn-glycerol_3-phosphate_c0_C19H38O7P <==> +1.0 Palmitate_c0_C16H31O2 +1.0 Glycerol-3-phosphate_c0_C3H8O6P +1.0 H_c0_H	(kb|g.684.peg.412 or kb|g.684.peg.1817)	TRUE
rxn00988	Acetoacetate:CoA ligase (AMP-forming)	-1.0 cpd00010_c0 -1.0 cpd00002_c0 -1.0 cpd00067_c0 -1.0 cpd00142_c0 ==> +1.0 cpd00012_c0 +1.0 cpd00279_c0 +1.0 cpd00018_c0	-1.0 CoA_c0_C21H33N7O16P3S -1.0 ATP_c0_C10H13N5O13P3 -1.0 H_c0_H -1.0 Acetoacetate_c0_C4H5O3 ==> +1.0 PPi_c0_H2O7P2 +1.0 Acetoacetyl-CoA_c0_C25H37N7O18P3S +1.0 AMP_c0_C10H13N5O7P	(kb|g.684.peg.2904)	FALSE
rxn00920	Guanosine 3',5'-cyclic phosphate 5'-nucleotidohydrolase	-1.0 M_cpd00697_c0 -1.0 M_cpd00001_c0 <==> +1.0 M_cpd00126_c0 +1.0 M_cpd00067_c0	-1.0 cGMP_c0 -1.0 H2O_c0 <==> +1.0 GMP_c0 +1.0 H_plus__c0	fig|6666666.440926.peg.687	TRUE
rxn10302	anteisoheptadecanoyl-lipoteichoic acid synthesis (n=24), linked, glucose substituted	-1.0 cpd15750_c0 -24.0 cpd00026_c0 <==> +1.0 cpd15759_c0 +24.0 cpd00014_c0	-1.0 Anteisoheptadecanoyllipoteichoic_acid_n=24__linked__unsubstituted_c0_C121H236O135P24 -24.0 UDP-glucose_c0_C15H22N2O17P2 <==> +1.0 Anteisoheptadecanoyllipoteichoic_acid_n=24__linked__glucose_substituted_c0_C265H476O255P24 +24.0 UDP_c0_C9H12N2O12P2		TRUE
rxn10301	isoheptadecanoyl-lipoteichoic acid synthesis (n=24), linked, glucose substituted	-1.0 cpd15749_c0 -24.0 cpd00026_c0 <==> +1.0 cpd15758_c0 +24.0 cpd00014_c0	-1.0 Isoheptadecanoyllipoteichoic_acid_n=24__linked__unsubstituted_c0_C121H236O135P24 -24.0 UDP-glucose_c0_C15H22N2O17P2 <==> +1.0 Isoheptadecanoyllipoteichoic_acid_n=24__linked__glucose_substituted_c0_C265H476O255P24 +24.0 UDP_c0_C9H12N2O12P2		TRUE
rxn10300	stearoyl-lipoteichoic acid synthesis (n=24), linked, glucose substituted	-1.0 cpd15748_c0 -24.0 cpd00026_c0 <==> +24.0 cpd00014_c0 +1.0 cpd15757_c0	-1.0 Stearoyllipoteichoic_acid_n=24__linked__unsubstituted_c0_C123H240O135P24 -24.0 UDP-glucose_c0_C15H22N2O17P2 <==> +24.0 UDP_c0_C9H12N2O12P2 +1.0 Stearoyllipoteichoic_acid_n=24__linked__glucose_substituted_c0_C267H480O255P24		TRUE
rxn05195	Fe3+-ABC transport	-1.0 cpd00001_c0 -1.0 cpd00002_c0 -1.0 cpd10516_e0 ==> +1.0 cpd00009_c0 +1.0 cpd10516_c0 +1.0 cpd00067_c0 +1.0 cpd00008_c0	-1.0 H2O_c0_H2O -1.0 ATP_c0_C10H13N5O13P3 -1.0 fe3_e0_Fe ==> +1.0 Phosphate_c0_HO4P +1.0 fe3_c0_Fe +1.0 H_c0_H +1.0 ADP_c0_C10H13N5O10P2		FALSE
rxn06285	rxn06285	-1.0 cpd11755_c0 -1.0 cpd00017_c0 ==> +1.0 cpd12308_c0 +1.0 cpd00067_c0 +1.0 cpd00019_c0	-1.0 DNA adenine_C20H27N5O16P3R2 -1.0 S-Adenosyl-L-methionine_c0_C15H23N6O5S ==> +1.0 DNA 6-methylaminopurine_C21H29N5O16P3R2 +1.0 H_c0_H +1.0 S-Adenosyl-homocysteine_c0_C14H20N6O5S		FALSE
rxn05535	Dipeptide transport via ABC system (gly-met)	-1.0 cpd00001_c0 -1.0 cpd00002_c0 -1.0 cpd11591_e0 ==> +1.0 cpd11591_c0 +1.0 cpd00009_c0 +1.0 cpd00067_c0 +1.0 cpd00008_c0	-1.0 H2O_c0_H2O -1.0 ATP_c0_C10H13N5O13P3 -1.0 Gly-Met_e0_C7H14N2O3S ==> +1.0 Gly-Met_c0_C7H14N2O3S +1.0 Phosphate_c0_HO4P +1.0 H_c0_H +1.0 ADP_c0_C10H13N5O10P2	(kb|g.684.peg.1859 or kb|g.684.peg.1053 or kb|g.684.peg.2094)	FALSE
rxn01832	aldose reductase (methylglyoxal)	-1.0 cpd00005_c0 -1.0 cpd00428_c0 -1.0 cpd00067_c0 ==> +1.0 cpd00006_c0 +1.0 cpd03105_c0	-1.0 NADPH_c0_C21H27N7O17P3 -1.0 2-Oxopropanal_c0_C3H4O2 -1.0 H_c0_H ==> +1.0 NADP_c0_C21H26N7O17P3 +1.0 Acetol_C3H6O2		FALSE
rxn00502	3-Oxopropanoate:NADP+ oxidoreductase (decarboxylating,	-1.0 cpd00010_c0 -1.0 cpd00006_c0 -1.0 cpd00191_c0 ==> +1.0 cpd00005_c0 +1.0 cpd00011_c0 +1.0 cpd00022_c0	-1.0 CoA_c0_C21H33N7O16P3S -1.0 NADP_c0_C21H26N7O17P3 -1.0 3-Oxopropanoate_c0_C3H3O3 ==> +1.0 NADPH_c0_C21H27N7O17P3 +1.0 CO2_c0_CO2 +1.0 Acetyl-CoA_c0_C23H35N7O17P3S		FALSE
rxn00504	L-1-Pyrroline-5-carboxylate:NAD+ oxidoreductase	-2.0 cpd00001_c0 -1.0 cpd00006_c0 -1.0 cpd02431_c0 <==> +1.0 cpd00005_c0 +1.0 cpd00023_c0 +1.0 cpd00067_c0	-2.0 H2O_c0_H2O -1.0 NADP_c0_C21H26N7O17P3 -1.0 1-Pyrroline-5-carboxylate_c0_C5H6NO2 <==> +1.0 NADPH_c0_C21H27N7O17P3 +1.0 L-Glutamate_c0_C5H8NO4 +1.0 H_c0_H		TRUE
cpd03696	EX_cpd03696	-1.0 cpd03696_e0 <==>	-1.0 Ursin_e0_C12H16O7 <==>		TRUE
rxn06672	biotin-carboxyl-carrier-protein:carbon-dioxide ligase (ADP-forming)	-1.0 cpd00002_c0 -1.0 cpd00242_c0 -1.0 cpd12848_c0 <==> +1.0 cpd00009_c0 +1.0 cpd12543_c0 +1.0 cpd00067_c0 +1.0 cpd00008_c0	-1.0 ATP_c0_C10H13N5O13P3 -1.0 H2CO3_c0_CHO3 -1.0 Holo-carboxylase_c0_C17H27N5O4R2S <==> +1.0 Phosphate_c0_HO4P +1.0 Carboxybiotin-carboxyl-carrier_protein_c0_C18H26N5O6R2S +1.0 H_c0_H +1.0 ADP_c0_C10H13N5O10P2	(kb|g.684.peg.354 or kb|g.684.peg.4822) and (kb|g.684.peg.354 or kb|g.684.peg.4822) and () and (kb|g.684.peg.985)	TRUE
rxn00508	Succinate-semialdehyde:NAD+ oxidoreductase	-1.0 cpd00001_c0 -1.0 cpd00199_c0 -1.0 cpd00003_c0 <==> +1.0 cpd00004_c0 +1.0 cpd00036_c0 +2.0 cpd00067_c0	-1.0 H2O_c0_H2O -1.0 4-Oxobutanoate_c0_C4H5O3 -1.0 NAD_c0_C21H26N7O14P2 <==> +1.0 NADH_c0_C21H27N7O14P2 +1.0 Succinate_c0_C4H4O4 +2.0 H_c0_H		TRUE
rxn00507	Acetaldehyde:NADP+ oxidoreductase	-1.0 cpd00001_c0 -1.0 cpd00006_c0 -1.0 cpd00071_c0 <==> +1.0 cpd00005_c0 +1.0 cpd00029_c0 +2.0 cpd00067_c0	-1.0 H2O_c0_H2O -1.0 NADP_c0_C21H26N7O17P3 -1.0 Acetaldehyde_c0_C2H4O <==> +1.0 NADPH_c0_C21H27N7O17P3 +1.0 Acetate_c0_C2H3O2 +2.0 H_c0_H		TRUE
cpd01030	EX_cpd01030	-1.0 cpd01030_e0 <==>	-1.0 Salicin_e0_C13H18O7 <==>		TRUE
rxn00515	ATP:nucleoside-diphosphate phosphatransferase	-1.0 cpd00002_c0 -1.0 cpd00090_c0 <==> +1.0 cpd00068_c0 +1.0 cpd00008_c0	-1.0 ATP_c0_C10H13N5O13P3 -1.0 IDP_c0_C10H12N4O11P2 <==> +1.0 ITP_c0_C10H12N4O14P3 +1.0 ADP_c0_C10H13N5O10P2	(kb|g.684.peg.1765)	TRUE
rxn07430	rxn07430	-1.0 cpd00123_c0 -1.0 cpd00067_c0 -1.0 cpd00056_c0 ==> +1.0 cpd00011_c0 +1.0 cpd14700_c0	-1.0 3-Methyl-2-oxobutanoate_c0_C5H7O3 -1.0 H_c0_H -1.0 TPP_c0_C12H17N4O7P2S ==> +1.0 CO2_c0_CO2 +1.0 2-Methyl-1-hydroxypropyl-TPP_c0_C16H25N4O8P2S	(kb|g.684.peg.2066 or kb|g.684.peg.917 or kb|g.684.peg.1691) and (kb|g.684.peg.2218)	FALSE
rxn05358	2-methylbutanoyl-CoA:[acyl-carrier-protein] transferase	-1.0 cpd00760_c0 -1.0 cpd11493_c0 ==> +1.0 cpd00010_c0 +1.0 cpd11495_c0	-1.0 2-Methylbutyryl-CoA_c0_C26H41N7O17P3S -1.0 ACP_c0_C11H21N2O7PRS ==> +1.0 CoA_c0_C21H33N7O16P3S +1.0 2-methylbutyryl-ACP_c0_C16H29N2O8PRS		FALSE
rxn02883	rxn02883	-1.0 cpd03708_c0 <==> +1.0 cpd00001_c0 +1.0 cpd01960_c0	-1.0 2_4-Dihydroxyhept-2-enedioate_c0_C7H8O6 <==> +1.0 H2O_c0_H2O +1.0 2-Oxohept-3-enedioate_c0_C7H6O5	(kb|g.684.peg.3160 or kb|g.684.peg.4483)	TRUE
rxn10337	isoheptadecanoyl-cardiolipin synthase	-2.0 cpd15722_c0 <==> +1.0 cpd00100_c0 +1.0 cpd15794_c0	-2.0 Diisoheptadecanoylphosphatidylglycerol_c0_C40H78O10P <==> +1.0 Glycerol_c0_C3H8O3 +1.0 Isoheptadecanoylcardiolipin_B._subtilis_c0_C77H148O17P2	(kb|g.684.peg.3957 or kb|g.684.peg.3536)	TRUE
rxn08813	Lysophospholipase L1 (2-acylglycerophosphoglycerol, n-C16:0) (periplasm)	-1.0 cpd00001_c0 -1.0 cpd15321_c0 <==> +1.0 cpd00214_c0 +1.0 cpd00067_c0 +1.0 cpd02090_c0	-1.0 H2O_c0_H2O -1.0 1-Acyl-sn-glycero-3-phosphoglycerol_hexadecanoyl_c0_C22H44O9P <==> +1.0 Palmitate_c0_C16H31O2 +1.0 H_c0_H +1.0 Glycerophosphoglycerol_c0_C6H14O8P	(kb|g.684.peg.412 or kb|g.684.peg.1817)	TRUE
rxn11668	cis-2-Methyl-5-isopropylhexa-2,5-dienoate-CoA ligase	-1.0 cpd00010_c0 -1.0 cpd00002_c0 -1.0 cpd00067_c0 -1.0 cpd08741_c0 ==> +1.0 cpd00012_c0 +1.0 cpd08743_c0 +1.0 cpd00018_c0	-1.0 CoA_c0_C21H33N7O16P3S -1.0 ATP_c0_C10H13N5O13P3 -1.0 H_c0_H -1.0 cis-2-Methyl-5-isopropylhexa-2,5-dienoic acid_C10H15O2 ==> +1.0 PPi_c0_H2O7P2 +1.0 cis-2-Methyl-5-isopropylhexa-2,5-dienoyl-CoA_C31H47N7O17P3S +1.0 AMP_c0_C10H13N5O7P		FALSE
rxn00874	Acetyl-CoA:acetyl-CoA C-acetyltransferase	-1.0 cpd00022_c0 -1.0 cpd00120_c0 <==> +1.0 cpd00010_c0 +1.0 cpd03123_c0	-1.0 Acetyl-CoA_c0_C23H35N7O17P3S -1.0 Butyryl-CoA_c0_C25H39N7O17P3S <==> +1.0 CoA_c0_C21H33N7O16P3S +1.0 3-Oxohexanoyl-CoA_c0_C27H41N7O18P3S	(kb|g.684.peg.518 or kb|g.684.peg.1844 or kb|g.684.peg.370 or kb|g.684.peg.2780 or kb|g.684.peg.3598 or kb|g.684.peg.2924 or kb|g.684.peg.1481)	TRUE
rxn11669	trans-2-Methyl-5-isopropylhexa-2,5-dienoate-CoA ligase	-1.0 cpd00010_c0 -1.0 cpd00002_c0 -1.0 cpd00067_c0 -1.0 cpd08740_c0 ==> +1.0 cpd00012_c0 +1.0 cpd08742_c0 +1.0 cpd00018_c0	-1.0 CoA_c0_C21H33N7O16P3S -1.0 ATP_c0_C10H13N5O13P3 -1.0 H_c0_H -1.0 trans-2-Methyl-5-isopropylhexa-2,5-dienoic acid_C10H15O2 ==> +1.0 PPi_c0_H2O7P2 +1.0 trans-2-Methyl-5-isopropylhexa-2,5-dienoyl-CoA_C31H47N7O17P3S +1.0 AMP_c0_C10H13N5O7P		FALSE
rxn02895	5-Phospho-D-ribosylamine:glycine ligase (ADP-forming)	-1.0 cpd01982_c0 -1.0 cpd00002_c0 -1.0 cpd00033_c0 <==> +1.0 cpd00009_c0 +1.0 cpd00067_c0 +1.0 cpd02394_c0 +1.0 cpd00008_c0	-1.0 5-Phosphoribosylamine_c0_C5H12NO7P -1.0 ATP_c0_C10H13N5O13P3 -1.0 Glycine_c0_C2H5NO2 <==> +1.0 Phosphate_c0_HO4P +1.0 H_c0_H +1.0 GAR_c0_C7H15N2O8P +1.0 ADP_c0_C10H13N5O10P2	(kb|g.684.peg.2035)	TRUE
rxn07720	hydroxycinnamoyl-CoA:anthocyanidin 3,5-diglucoside	-1.0 M_cpd05630_c0 -1.0 M_cpd00270_c0 <==> +1.0 M_cpd00010_c0 +1.0 M_cpd15087_c0	-1.0 Pelargonin_c0 -1.0 Caffeoyl_CoA_c0 <==> +1.0 CoA_c0 +1.0 Pelargonidin_3_glucoside_5_caffeoylglucoside_c0	fig|6666666.440926.peg.1372	TRUE
rxn00532	3-Oxopropanoate:NADP+ oxidoreductase (decarboxylating,	-1.0 cpd00010_c0 -1.0 cpd00006_c0 -1.0 cpd00191_c0 <==> +1.0 cpd00005_c0 +1.0 cpd00070_c0 +1.0 cpd00067_c0	-1.0 CoA_c0_C21H33N7O16P3S -1.0 NADP_c0_C21H26N7O17P3 -1.0 3-Oxopropanoate_c0_C3H3O3 <==> +1.0 NADPH_c0_C21H27N7O17P3 +1.0 Malonyl-CoA_c0_C24H34N7O19P3S +1.0 H_c0_H		TRUE
rxn01869	Choline:(acceptor) 1-oxidoreductase	-1.0 cpd00447_c0 -1.0 cpd00001_c0 -1.0 cpd00015_c0 ==> +1.0 cpd00982_c0 +1.0 cpd00540_c0 +1.0 cpd00067_c0	-1.0 Betaine_aldehyde_c0_C5H12NO -1.0 H2O_c0_H2O -1.0 FAD_c0_C27H31N9O15P2 ==> +1.0 FADH2_c0_C27H33N9O15P2 +1.0 BET_c0_C5H11NO2 +1.0 H_c0_H		FALSE
rxn00539	Ethanolamine ammonia-lyase	-1.0 cpd00162_c0 ==> +1.0 cpd00013_c0 +1.0 cpd00071_c0	-1.0 Aminoethanol_c0_C2H8NO ==> +1.0 NH3_c0_H4N +1.0 Acetaldehyde_c0_C2H4O		FALSE
cpd00176	EX_cpd00176	-1.0 cpd00176_e0 <==>	-1.0 2-keto-3-deoxygluconate_e0_C6H9O6 <==>		TRUE
rxn03419	Formamidopyrimidine nucleoside triphosphate 7,8-8,9-dihydrolase	-1.0 cpd00001_c0 <==> +1.0 cpd03519_c0 +1.0 cpd00047_c0 +1.0 cpd00067_c0	-1.0 H2O_c0_H2O <==> +1.0 2_5-Diaminopyrimidine_nucleoside_triphosphate_c0_C9H15N5O14P3 +1.0 Formate_c0_CHO2 +1.0 H_c0_H	(kb|g.684.peg.790)	TRUE
rxn05183	D-Methionine-ABC transport	-1.0 cpd00001_c0 -1.0 cpd00002_c0 -1.0 cpd00637_e0 ==> +1.0 cpd00009_c0 +1.0 cpd00067_c0 +1.0 cpd00637_c0 +1.0 cpd00008_c0	-1.0 H2O_c0_H2O -1.0 ATP_c0_C10H13N5O13P3 -1.0 D-Methionine_e0_C5H11NO2S ==> +1.0 Phosphate_c0_HO4P +1.0 H_c0_H +1.0 D-Methionine_c0_C5H11NO2S +1.0 ADP_c0_C10H13N5O10P2	(kb|g.684.peg.2280) and (kb|g.684.peg.2516) and ()	FALSE
rxn11663	4-(phosphonooxy)threonine:NAD oxidoreductase	-1.0 cpd00003_c0 -1.0 cpd03607_c0 ==> +1.0 cpd00011_c0 +1.0 cpd00004_c0 +1.0 cpd08449_c0	-1.0 NAD_c0_C21H26N7O14P2 -1.0 4-Phosphonooxy-threonine_c0_C4H9NO7P ==> +1.0 CO2_c0_CO2 +1.0 NADH_c0_C21H27N7O14P2 +1.0 3-Amino-2-oxopropyl_phosphate_c0_C3H8NO5P		FALSE
rxn00338	L-aspartate oxidase	-1.0 cpd00041_c0 -1.0 cpd00007_c0 <==> +1.0 cpd00025_c0 +1.0 cpd00067_c0 +1.0 cpd03470_c0	-1.0 L-Aspartate_c0_C4H6NO4 -1.0 O2_c0_O2 <==> +1.0 H2O2_c0_H2O2 +1.0 H_c0_H +1.0 Iminoaspartate_c0_C4H3NO4	(kb|g.684.peg.1736)	TRUE
Ex_Private_cpd02894	Ex_Private_4-Amino-2-methyl-5-diphosphomethylpyrimidine_c0	-1.0 cpd02894_e0 <==>	-1.0 4-Amino-2-methyl-5-diphosphomethylpyrimidine_c0_C6H9N3O7P2 <==>		TRUE
cpd00179	EX_cpd00179	-1.0 cpd00179_e0 <==>	-1.0 Maltose_e0_C12H22O11 <==>		TRUE
rxn05579	betaine (glycine betaine) transport in/out via proton symport	-1.0 cpd00540_e0 -1.0 cpd00067_e0 <==> +1.0 cpd00540_c0 +1.0 cpd00067_c0	-1.0 BET_e0_C5H11NO2 -1.0 H_e0_H <==> +1.0 BET_c0_C5H11NO2 +1.0 H_c0_H	(kb|g.684.peg.4716)	TRUE
rxn00686	5,6,7,8-Tetrahydrofolate:NADP+ oxidoreductase	-1.0 cpd00006_c0 -1.0 cpd00087_c0 <==> +1.0 cpd00005_c0 +1.0 cpd00067_c0 +1.0 cpd00330_c0	-1.0 NADP_c0_C21H26N7O17P3 -1.0 Tetrahydrofolate_c0_C19H21N7O6 <==> +1.0 NADPH_c0_C21H27N7O17P3 +1.0 H_c0_H +1.0 Dihydrofolate_c0_C19H19N7O6	(kb|g.684.peg.1590 or kb|g.684.peg.2600 or kb|g.684.peg.4327 or kb|g.684.peg.280 or kb|g.684.peg.2186 or kb|g.684.peg.1302 or kb|g.684.peg.1011 or kb|g.684.peg.3758 or kb|g.684.peg.4173)	TRUE
rxn10320	anteisoheptadecanoyl-lipoteichoic acid synthesis (n=24), unlinked, D-alanine substituted	-24.0 cpd00002_c0 -24.0 cpd00117_c0 -1.0 cpd15750_c0 ==> +24.0 cpd00012_c0 +1.0 cpd15777_c0 +24.0 cpd00018_c0	-24.0 ATP_c0_C10H13N5O13P3 -24.0 D-Alanine_c0_C3H7NO2 -1.0 Anteisoheptadecanoyllipoteichoic_acid_n=24__linked__unsubstituted_c0_C121H236O135P24 ==> +24.0 PPi_c0_H2O7P2 +1.0 Anteisoheptadecanoyllipoteichoic_acid_n=24__linked__D-alanine_substituted_c0_C193H356N24O159P24 +24.0 AMP_c0_C10H13N5O7P		FALSE
rxn00256	Citrate oxaloacetate-lyase ((pro-3S)-CH2COO- -> acetyl-CoA)	-1.0 cpd00001_c0 -1.0 cpd00032_c0 -1.0 cpd00022_c0 <==> +1.0 cpd00010_c0 +1.0 cpd00067_c0 +1.0 cpd00137_c0	-1.0 H2O_c0_H2O -1.0 Oxaloacetate_c0_C4H2O5 -1.0 Acetyl-CoA_c0_C23H35N7O17P3S <==> +1.0 CoA_c0_C21H33N7O16P3S +1.0 H_c0_H +1.0 Citrate_c0_C6H5O7	(kb|g.684.peg.2638)	TRUE
rxn01211	5,10-Methenyltetrahydrofolate 5-hydrolase(decyclizing)	-1.0 cpd00001_c0 -1.0 cpd00347_c0 <==> +1.0 cpd00201_c0 +1.0 cpd00067_c0	-1.0 H2O_c0_H2O -1.0 5-10-Methenyltetrahydrofolate_c0_C20H20N7O6 <==> +1.0 10-Formyltetrahydrofolate_c0_C20H21N7O7 +1.0 H_c0_H	(kb|g.684.peg.922 or kb|g.684.peg.4404) and (kb|g.684.peg.922 or kb|g.684.peg.4404)	TRUE
cpd01012	EX_cpd01012	-1.0 cpd01012_e0 <==>	-1.0 Cd2_e0_Cd <==>		TRUE
cpd00162	EX_cpd00162	-1.0 cpd00162_e0 <==>	-1.0 Aminoethanol_e0_C2H8NO <==>		TRUE
rxn06078	O-Acetyl-L-homoserine acetate-lyase (adding methanethiol)	-1.0 cpd00268_c0 -1.0 cpd00790_c0 -1.0 cpd11421_c0 <==> +1.0 cpd00029_c0 +1.0 cpd00135_c0 +1.0 cpd00081_c0 +1.0 cpd11420_c0	-1.0 H2S2O3_c0_O3S2 -1.0 O-Acetyl-L-homoserine_c0_C6H11NO4 -1.0 trdrd_c0_C6H9NO2R2S2 <==> +1.0 Acetate_c0_C2H3O2 +1.0 Homocysteine_c0_C4H9NO2S +1.0 Sulfite_c0_HO3S +1.0 trdox_c0_C6H7NO2R2S2	(kb|g.684.peg.935)	TRUE
rxn00817	alpha-D-Glucoside glucohydrolase	-1.0 cpd00001_c0 -1.0 cpd03198_c0 ==> +1.0 cpd00027_c0 +1.0 cpd00108_c0	-1.0 H2O_c0_H2O -1.0 Melibiose_c0_C12H22O11 ==> +1.0 D-Glucose_c0_C6H12O6 +1.0 Galactose_c0_C6H12O6	(kb|g.684.peg.2504)	FALSE
cpd01017	EX_cpd01017	-1.0 cpd01017_e0 <==>	-1.0 Cys-Gly_e0_C5H10N2O3S <==>		TRUE
rxn00559	D-Mannose-6-phosphate ketol-isomerase	-1.0 cpd00235_c0 <==> +1.0 cpd00072_c0	-1.0 D-mannose-6-phosphate_c0_C6H12O9P <==> +1.0 D-fructose-6-phosphate_c0_C6H12O9P	(kb|g.684.peg.864)	TRUE
rxn08817	Lysophospholipase L2 (2-acylglycerophosphotidate, n-C12:0)	-1.0 cpd00001_c0 -1.0 cpd15350_c0 <==> +1.0 cpd00080_c0 +1.0 cpd01741_c0 +1.0 cpd00067_c0	-1.0 H2O_c0_H2O -1.0 2-dodecanoyl-sn-glycerol_3-phosphate_c0_C15H30O7P <==> +1.0 Glycerol-3-phosphate_c0_C3H8O6P +1.0 ddca_c0_C12H23O2 +1.0 H_c0_H	(kb|g.684.peg.412 or kb|g.684.peg.1817)	TRUE
rxn00379	ATP:sulfate adenylyltransferase	-1.0 cpd00002_c0 -1.0 cpd00067_c0 -1.0 cpd00048_c0 <==> +1.0 cpd00012_c0 +1.0 cpd00193_c0	-1.0 ATP_c0_C10H13N5O13P3 -1.0 H_c0_H -1.0 Sulfate_c0_O4S <==> +1.0 PPi_c0_H2O7P2 +1.0 APS_c0_C10H12N5O10PS	(kb|g.684.peg.2628)	TRUE
rxn00138	Deamino-NAD+:ammonia ligase (AMP-forming)	-1.0 cpd00002_c0 -1.0 cpd00013_c0 -1.0 cpd00638_c0 <==> +1.0 cpd00012_c0 +1.0 cpd00003_c0 +1.0 cpd00018_c0	-1.0 ATP_c0_C10H13N5O13P3 -1.0 NH3_c0_H4N -1.0 Deamido-NAD_c0_C21H24N6O15P2 <==> +1.0 PPi_c0_H2O7P2 +1.0 NAD_c0_C21H26N7O14P2 +1.0 AMP_c0_C10H13N5O7P	(kb|g.684.peg.4270)	TRUE
rxn08657	Glycolate oxidase	-1.0 cpd00139_c0 -1.0 cpd15352_c0 ==> +1.0 cpd15353_c0 +1.0 cpd00040_c0	-1.0 Glycolate_c0_C2H3O3 -1.0 2-Demethylmenaquinone_8_c0_C50H70O2 ==> +1.0 2-Demethylmenaquinol_8_c0_C50H72O2 +1.0 Glyoxalate_c0_C2HO3	() and (kb|g.684.peg.4556) and ()	FALSE
rxn01995	(S)-Methylmalonyl-CoA hydrolase	-1.0 M_cpd00001_c0 -1.0 M_cpd00519_c0 <==> +1.0 M_cpd00010_c0 +1.0 M_cpd01468_c0 +1.0 M_cpd00067_c0	-1.0 H2O_c0 -1.0 D_methylmalonyl_CoA_c0 <==> +1.0 CoA_c0 +1.0 Methylmalonate_c0 +1.0 H_plus__c0	fig|6666666.440926.peg.4212	TRUE
rxn06510	Lauroyl-CoA:acetyl-CoA C-acyltransferase	-1.0 cpd01260_c0 -1.0 cpd00022_c0 <==> +1.0 cpd00010_c0 +1.0 cpd12689_c0	-1.0 Lauroyl-CoA_c0_C33H55N7O17P3S -1.0 Acetyl-CoA_c0_C23H35N7O17P3S <==> +1.0 CoA_c0_C21H33N7O16P3S +1.0 3-Oxotetradecanoyl-CoA_c0_C35H57N7O18P3S	(kb|g.684.peg.518 or kb|g.684.peg.1844 or kb|g.684.peg.370 or kb|g.684.peg.2780 or kb|g.684.peg.3598 or kb|g.684.peg.2924 or kb|g.684.peg.1481)	TRUE
rxn00154	pyruvate:NAD+ 2-oxidoreductase (CoA-acetylating)	-1.0 cpd00010_c0 -1.0 cpd00003_c0 -1.0 cpd00020_c0 ==> +1.0 cpd00011_c0 +1.0 cpd00004_c0 +1.0 cpd00022_c0	-1.0 CoA_c0_C21H33N7O16P3S -1.0 NAD_c0_C21H26N7O14P2 -1.0 Pyruvate_c0_C3H3O3 ==> +1.0 CO2_c0_CO2 +1.0 NADH_c0_C21H27N7O14P2 +1.0 Acetyl-CoA_c0_C23H35N7O17P3S		FALSE
rxn00711	UMP:pyrophosphate phosphoribosyltransferase	-1.0 cpd00103_c0 -1.0 cpd00092_c0 <==> +1.0 cpd00012_c0 +1.0 cpd00091_c0	-1.0 PRPP_c0_C5H10O14P3 -1.0 Uracil_c0_C4H4N2O2 <==> +1.0 PPi_c0_H2O7P2 +1.0 UMP_c0_C9H12N2O9P	(kb|g.684.peg.1967 or kb|g.684.peg.4713) and (kb|g.684.peg.1967)	TRUE
rxn00952	O-Acetyl-L-homoserine acetate-lyase (adding methanethiol)	-1.0 cpd00790_c0 -1.0 cpd00239_c0 <==> +1.0 cpd00029_c0 +1.0 cpd00135_c0 +1.0 cpd00067_c0	-1.0 O-Acetyl-L-homoserine_c0_C6H11NO4 -1.0 H2S_c0_H2S <==> +1.0 Acetate_c0_C2H3O2 +1.0 Homocysteine_c0_C4H9NO2S +1.0 H_c0_H	(kb|g.684.peg.935)	TRUE
rxn01479	CTP:ethanolamine-phosphate cytidylyltransferase	-1.0 M_cpd00285_c0 -1.0 M_cpd00052_c0 <==> +1.0 M_cpd00444_c0 +1.0 M_cpd00012_c0	-1.0 Phosphoethanolamine_c0 -1.0 CTP_c0 <==> +1.0 CDPethanolamine_c0 +1.0 PPi_c0	fig|6666666.440926.peg.2414	TRUE
rxn01486	trans,trans-Farnesyl-diphosphate:isopentenyl-diphosphate	-1.0 cpd00350_c0 -1.0 cpd00113_c0 <==> +1.0 cpd00012_c0 +1.0 cpd00289_c0	-1.0 Farnesyldiphosphate_c0_C15H26O7P2 -1.0 Isopentenyldiphosphate_c0_C5H10O7P2 <==> +1.0 PPi_c0_H2O7P2 +1.0 Geranylgeranyl_diphosphate_c0_C20H34O7P2		TRUE
rxn01754	ATP:erythritol 4-phosphotransferase	-1.0 M_cpd00002_c0 -1.0 M_cpd00392_c0 <==> +1.0 M_cpd02203_c0 +1.0 M_cpd00008_c0	-1.0 ATP_c0 -1.0 Phycite_c0 <==> +1.0 D_Erythritol_4_phosphate_c0 +1.0 ADP_c0	fig|6666666.440926.peg.2301	TRUE
rxn00159	(S)-Malate:NADP+ oxidoreductase(oxaloacetate-decarboxylating)	-1.0 cpd00003_c0 -1.0 cpd00130_c0 ==> +1.0 cpd00011_c0 +1.0 cpd00004_c0 +1.0 cpd00020_c0	-1.0 NAD_c0_C21H26N7O14P2 -1.0 L-Malate_c0_C4H4O5 ==> +1.0 CO2_c0_CO2 +1.0 NADH_c0_C21H27N7O14P2 +1.0 Pyruvate_c0_C3H3O3		FALSE
rxn01647	Nicotinate D-ribonucleoside:orthophosphate ribosyltransferase	-1.0 cpd00009_c0 -1.0 cpd03471_c0 <==> +1.0 cpd00475_c0 +1.0 cpd00218_c0	-1.0 Phosphate_c0_HO4P -1.0 Nicotinate_D-ribonucleoside_c0_C11H13NO6 <==> +1.0 Ribose_1-phosphate_c0_C5H10O8P +1.0 Niacin_c0_C6H4NO2	(kb|g.684.peg.467)	TRUE
rxn05608	Maltotriose transport via ABC system	-1.0 cpd00001_c0 -1.0 cpd00002_c0 -1.0 cpd01262_e0 ==> +1.0 cpd00009_c0 +1.0 cpd01262_c0 +1.0 cpd00067_c0 +1.0 cpd00008_c0	-1.0 H2O_c0_H2O -1.0 ATP_c0_C10H13N5O13P3 -1.0 Amylotriose_e0_C18H32O16 ==> +1.0 Phosphate_c0_HO4P +1.0 Amylotriose_c0_C18H32O16 +1.0 H_c0_H +1.0 ADP_c0_C10H13N5O10P2	(kb|g.684.peg.2023 or kb|g.684.peg.4827) and (kb|g.684.peg.4246 or kb|g.684.peg.4093 or kb|g.684.peg.2212) and () and (kb|g.684.peg.4374 or kb|g.684.peg.4683 or kb|g.684.peg.2880)	FALSE
rxn07584	ATP:lipoate adenylyltransferase	-1.0 cpd00002_c0 -1.0 cpd00541_c0 -1.0 cpd00067_c0 <==> +1.0 cpd00012_c0 +1.0 cpd14955_c0	-1.0 ATP_c0_C10H13N5O13P3 -1.0 Lipoate_c0_C8H13O2S2 -1.0 H_c0_H <==> +1.0 PPi_c0_H2O7P2 +1.0 Lipoyl-AMP_c0_C18H25N5O8PS2	(kb|g.684.peg.1912 or kb|g.684.peg.1507)	TRUE
rxn01509	ATP:(d)GMP phosphotransferase	-1.0 cpd00002_c0 -1.0 cpd00296_c0 <==> +1.0 cpd00295_c0 +1.0 cpd00008_c0	-1.0 ATP_c0_C10H13N5O13P3 -1.0 dGMP_c0_C10H13N5O7P <==> +1.0 dGDP_c0_C10H13N5O10P2 +1.0 ADP_c0_C10H13N5O10P2	(kb|g.684.peg.1405)	TRUE
rxn06075	2'-Deoxyuridine 5'-diphosphate:oxidized-thioredoxin	-1.0 cpd11421_c0 -1.0 cpd00014_c0 ==> +1.0 cpd00001_c0 +1.0 cpd00978_c0 +1.0 cpd11420_c0	-1.0 trdrd_c0_C6H9NO2R2S2 -1.0 UDP_c0_C9H12N2O12P2 ==> +1.0 H2O_c0_H2O +1.0 dUDP_c0_C9H12N2O11P2 +1.0 trdox_c0_C6H7NO2R2S2	(kb|g.684.peg.1128) and (kb|g.684.peg.1791) and (kb|g.684.peg.1001)	FALSE
rxn05024	rxn05024	-1.0 cpd00067_c0 -1.0 cpd02021_c0 <==> +1.0 cpd00001_c0 +1.0 cpd11217_c0	-1.0 H_c0_H -1.0 Succinylbenzoyl-CoA_c0_C32H40N7O20P3S <==> +1.0 H2O_c0_H2O +1.0 1_4-Dihydroxy-2-naphthoyl-CoA_c0_C32H39N7O19P3S	(kb|g.684.peg.2698)	TRUE
cpd00516	EX_meso_2_6_Diaminopimelate_e0	-1.0 M_cpd00516_e0 <==>	-1.0 meso_2_6_Diaminopimelate_e0 <==>		TRUE
rxn14314	dTDP-4-oxo-2,6-dideoxy-D-glucose 5-epimerase	-1.0 cpd08719_c0 <==> +1.0 cpd04026_c0	-1.0 dTDP-4-oxo-2,6-dideoxy-D-glucose_C16H22N2O14P2 <==> +1.0 dTDP-4-oxo-2,6-dideoxy-L-glucose_C16H22N2O14P2		TRUE
rxn05540	Dipeptide transport via ABC system (ala-gln)	-1.0 cpd00001_c0 -1.0 cpd00002_c0 -1.0 cpd11587_e0 ==> +1.0 cpd00009_c0 +1.0 cpd11587_c0 +1.0 cpd00067_c0 +1.0 cpd00008_c0	-1.0 H2O_c0_H2O -1.0 ATP_c0_C10H13N5O13P3 -1.0 Ala-Gln_e0_C8H15N3O4 ==> +1.0 Phosphate_c0_HO4P +1.0 Ala-Gln_c0_C8H15N3O4 +1.0 H_c0_H +1.0 ADP_c0_C10H13N5O10P2	(kb|g.684.peg.1859 or kb|g.684.peg.1053 or kb|g.684.peg.2094)	FALSE
rxn05552	ethanesulfonate transport via ABC system	-1.0 cpd00001_c0 -1.0 cpd00002_c0 -1.0 cpd11579_e0 ==> +1.0 cpd11579_c0 +1.0 cpd00009_c0 +1.0 cpd00067_c0 +1.0 cpd00008_c0	-1.0 H2O_c0_H2O -1.0 ATP_c0_C10H13N5O13P3 -1.0 ethanesulfonate_e0_C2H5O3S ==> +1.0 ethanesulfonate_c0_C2H5O3S +1.0 Phosphate_c0_HO4P +1.0 H_c0_H +1.0 ADP_c0_C10H13N5O10P2	() and (kb|g.684.peg.957) and (kb|g.684.peg.772)	FALSE
rxn05174	Nickel-ABC transport	-1.0 cpd00001_c0 -1.0 cpd00002_c0 -1.0 cpd00244_e0 ==> +1.0 cpd00009_c0 +1.0 cpd00244_c0 +1.0 cpd00067_c0 +1.0 cpd00008_c0	-1.0 H2O_c0_H2O -1.0 ATP_c0_C10H13N5O13P3 -1.0 Ni2_e0_Ni ==> +1.0 Phosphate_c0_HO4P +1.0 Ni2_c0_Ni +1.0 H_c0_H +1.0 ADP_c0_C10H13N5O10P2	(kb|g.684.peg.1554)	FALSE
rxn03030	Acetyl-CoA:L-2,3,4,5-tetrahydrodipicolinate N2-acetyltransferase	-1.0 M_cpd00022_c0 -1.0 M_cpd02465_c0 -1.0 M_cpd00001_c0 <==> +1.0 M_cpd03289_c0 +1.0 M_cpd00010_c0	-1.0 Acetyl_CoA_c0 -1.0 tetrahydrodipicolinate_c0 -1.0 H2O_c0 <==> +1.0 L_2_Acetamido_6_oxopimelate_c0 +1.0 CoA_c0	fig|6666666.440926.peg.2083	TRUE
rxn03653	rxn03653	-1.0 cpd00010_c0 -1.0 cpd03957_c0 -1.0 cpd00003_c0 <==> +1.0 cpd00004_c0 +1.0 cpd00022_c0 +1.0 cpd00067_c0	-1.0 CoA_c0_C21H33N7O16P3S -1.0 Ethylene oxide_C2H4O -1.0 NAD_c0_C21H26N7O14P2 <==> +1.0 NADH_c0_C21H27N7O14P2 +1.0 Acetyl-CoA_c0_C23H35N7O17P3S +1.0 H_c0_H		TRUE
rxn03130	UDP-2,3-bis(3-hydroxytetradecanoyl)glucosamine diphosphatase	-1.0 cpd00001_c0 -1.0 cpd02835_c0 <==> +1.0 cpd00091_c0 +1.0 cpd02930_c0	-1.0 H2O_c0_H2O -1.0 UDP-2_3-bis3-hydroxytetradecanoylglucosamine_c0_C43H75N3O20P2 <==> +1.0 UMP_c0_C9H12N2O9P +1.0 Lipid_X_c0_C34H65NO12P		TRUE
rxn03659	Acrylonitrile aminohydrolase	-2.0 cpd00001_c0 -1.0 cpd01368_c0 <==> +1.0 cpd00400_c0 +1.0 cpd00013_c0	-2.0 H2O_c0_H2O -1.0 Vinyl cyanide_C3H3N <==> +1.0 Acrylate_c0_C3H3O2 +1.0 NH3_c0_H4N		TRUE
rxn05831	Acyl-CoA:acetyl-CoA C-acyltransferase	-1.0 cpd11611_c0 -1.0 cpd00022_c0 ==> +1.0 cpd00010_c0 +1.0 cpd11637_c0	-1.0 Acyl-CoA_C22H32N7O17P3RS -1.0 Acetyl-CoA_c0_C23H35N7O17P3S ==> +1.0 CoA_c0_C21H33N7O16P3S +1.0 3-Oxoacyl-CoA_C24H34N7O18P3RS		FALSE
rxn00149	Pyruvaldehyde:NAD+ oxidoreductase	-1.0 cpd00001_c0 -1.0 cpd00428_c0 -1.0 cpd00003_c0 ==> +1.0 cpd00004_c0 +2.0 cpd00067_c0 +1.0 cpd00020_c0	-1.0 H2O_c0_H2O -1.0 2-Oxopropanal_c0_C3H4O2 -1.0 NAD_c0_C21H26N7O14P2 ==> +1.0 NADH_c0_C21H27N7O14P2 +2.0 H_c0_H +1.0 Pyruvate_c0_C3H3O3		FALSE
rxn00314	N2-(D-1-carboxylethyl)-L-lysine:NADP+ oxidoreductase	-1.0 M_cpd00006_c0 -1.0 M_cpd02490_c0 -1.0 M_cpd00001_c0 <==> +1.0 M_cpd00020_c0 +1.0 M_cpd00039_c0 +1.0 M_cpd00005_c0 +1.0 M_cpd00067_c0	-1.0 NADP_c0 -1.0 Lysopine_c0 -1.0 H2O_c0 <==> +1.0 Pyruvate_c0 +1.0 L_Lysine_c0 +1.0 NADPH_c0 +1.0 H_plus__c0	fig|6666666.440926.peg.3399	TRUE
rxn07434	rxn07434	-1.0 cpd00067_c0 -1.0 cpd00056_c0 -1.0 cpd00508_c0 ==> +1.0 cpd00011_c0 +1.0 cpd14702_c0	-1.0 H_c0_H -1.0 TPP_c0_C12H17N4O7P2S -1.0 3MOP_c0_C6H9O3 ==> +1.0 CO2_c0_CO2 +1.0 2-Methyl-1-hydroxybutyl-TPP_c0_C17H27N4O8P2S	(kb|g.684.peg.2066 or kb|g.684.peg.917 or kb|g.684.peg.1691) and (kb|g.684.peg.2218)	FALSE
rxn09112	Phosphatidylglycerol synthase (n-C16:1)	-1.0 cpd15418_c0 -1.0 cpd00080_c0 <==> +1.0 cpd15546_c0 +1.0 cpd00046_c0	-1.0 CDP-1_2-dihexadec-9-enoylglycerol_c0_C44H75N3O15P2 -1.0 Glycerol-3-phosphate_c0_C3H8O6P <==> +1.0 Phosphatidylglycerophosphate_dihexadec-9-enoyl_c0_C38H70O13P2 +1.0 CMP_c0_C9H13N3O8P	(kb|g.684.peg.1798 or kb|g.684.peg.525 or kb|g.684.peg.983)	TRUE
rxn05392	7-methyl-octanoyl-ACP:malonyl-[acyl-carrier-protein] C-acyltransferase (decarboxylating)	-1.0 cpd11492_c0 -1.0 cpd11528_c0 -1.0 cpd00067_c0 ==> +1.0 cpd11493_c0 +1.0 cpd00011_c0 +1.0 cpd11529_c0	-1.0 Malonyl-acyl-carrierprotein-_c0_C14H22N2O10PRS -1.0 7-methyl-octanoyl-ACP_c0_C20H37N2O8PRS -1.0 H_c0_H ==> +1.0 ACP_c0_C11H21N2O7PRS +1.0 CO2_c0_CO2 +1.0 9-methyl-3-oxo-decanoyl-ACP_c0_C22H39N2O9PRS	() and (kb|g.684.peg.1194 or kb|g.684.peg.1186)	FALSE
rxn05379	12-methyl-tetra-decanoyl-ACP:malonyl-[acyl-carrier-protein] C-acyltransferase (decarboxylating)	-1.0 cpd11492_c0 -1.0 cpd00067_c0 -1.0 cpd11515_c0 ==> +1.0 cpd11493_c0 +1.0 cpd00011_c0 +1.0 cpd11516_c0	-1.0 Malonyl-acyl-carrierprotein-_c0_C14H22N2O10PRS -1.0 H_c0_H -1.0 12-methyl-tetra-decanoyl-ACP_c0_C26H49N2O8PRS ==> +1.0 ACP_c0_C11H21N2O7PRS +1.0 CO2_c0_CO2 +1.0 14-methyl-3-oxo-hexa-decanoyl-ACP_c0_C28H51N2O9PRS	() and (kb|g.684.peg.1194 or kb|g.684.peg.1186)	FALSE
rxn03680	acrylamide hydro-lyase	-1.0 cpd01150_c0 <==> +1.0 cpd00001_c0 +1.0 cpd01368_c0	-1.0 Acrylamide_c0_C3H5NO <==> +1.0 H2O_c0_H2O +1.0 Vinyl cyanide_C3H3N		TRUE
rxn02350	4-Trimethylammoniobutanal:NAD+ 1-oxidoreductase	-1.0 cpd00001_c0 -1.0 cpd00845_c0 -1.0 cpd00003_c0 ==> +1.0 cpd00004_c0 +1.0 cpd00870_c0 +2.0 cpd00067_c0	-1.0 H2O_c0_H2O -1.0 4-Trimethylammoniobutanal_C7H16NO -1.0 NAD_c0_C21H26N7O14P2 ==> +1.0 NADH_c0_C21H27N7O14P2 +1.0 gamma-butyrobetaine_C7H15NO2 +2.0 H_c0_H		FALSE
rxn02351	5,10-Methylenetetrahydrofolate:glycine hydroxymethyltransferase	-1.0 cpd00845_c0 -1.0 cpd00033_c0 ==> +1.0 cpd00923_c0	-1.0 4-Trimethylammoniobutanal_C7H16NO -1.0 Glycine_c0_C2H5NO2 ==> +1.0 3-Hydroxy-N6,N6,N6-trimethyl-L-lysine_C9H21N2O3		FALSE
rxn02356	trans-4-Hydroxy-L-proline:NAD+ 5-oxidoreductase	-1.0 cpd00851_c0 -1.0 cpd00003_c0 <==> +1.0 cpd00004_c0 +1.0 cpd02625_c0 +1.0 cpd00067_c0	-1.0 trans-4-Hydroxy-L-proline_c0_C5H8NO3 -1.0 NAD_c0_C21H26N7O14P2 <==> +1.0 NADH_c0_C21H27N7O14P2 +1.0 3-Hydroxy-L-1-pyrroline-5-carboxylate_c0_C5H6NO3 +1.0 H_c0_H		TRUE
rxn12224	2-octaprenyl-6-methoxyphenol hydroxylase	-1.0 cpd00007_c0 -1.0 cpd03446_c0 ==> +1.0 cpd00001_c0 +1.0 cpd03447_c0	-1.0 O2_c0_O2 -1.0 2-Octaprenyl-6-methoxyphenol_c0_C47H72O2 ==> +1.0 H2O_c0_H2O +1.0 2-Octaprenyl-6-methoxy-1_4-benzoquinone_c0_C47H70O3		FALSE
rxn05453	13-methyl-tetra-decanoyl-ACP:[acyl-carrier-protein] transferase	-1.0 M_cpd00010_c0 -1.0 M_cpd11540_c0 -2.0 M_cpd00067_c0 <==> +1.0 M_cpd11493_c0 +1.0 M_cpd11437_c0	-1.0 CoA_c0 -1.0 13_methyl_tetra_decanoyl_ACP_c0 -2.0 H_plus__c0 <==> +1.0 ACP_c0 +1.0 fa3coa_c0	(fig|6666666.440926.peg.2384 or fig|6666666.440926.peg.2485)	TRUE
rxn00176	Acetyl adenylate:CoA ligase (AMP-forming)	-1.0 cpd00010_c0 -1.0 cpd03566_c0 <==> +1.0 cpd00022_c0 +1.0 cpd00018_c0	-1.0 CoA_c0_C21H33N7O16P3S -1.0 Acetyl adenylate_C12H15N5O8P <==> +1.0 Acetyl-CoA_c0_C23H35N7O17P3S +1.0 AMP_c0_C10H13N5O7P		TRUE
rxn02358	trans-4-Hydroxy-L-proline:NADP+ 5-oxidoreductase	-1.0 cpd00006_c0 -1.0 cpd00851_c0 <==> +1.0 cpd00005_c0 +1.0 cpd02625_c0 +1.0 cpd00067_c0	-1.0 NADP_c0_C21H26N7O17P3 -1.0 trans-4-Hydroxy-L-proline_c0_C5H8NO3 <==> +1.0 NADPH_c0_C21H27N7O17P3 +1.0 3-Hydroxy-L-1-pyrroline-5-carboxylate_c0_C5H6NO3 +1.0 H_c0_H		TRUE
rxn01066	cholesterol ester acylhydrolase	-1.0 M_cpd01664_c0 -1.0 M_cpd00001_c0 <==> +1.0 M_cpd00160_c0 +1.0 M_cpd00049_c0 +1.0 M_cpd00067_c0	-1.0 Cholesterol_ester_c0 -1.0 H2O_c0 <==> +1.0 Cholesterol_c0 +1.0 Carboxylic_acid_c0 +1.0 H_plus__c0	fig|6666666.440926.peg.576	TRUE
rxn00288	Succinate:(acceptor) oxidoreductase	-1.0 cpd00106_c0 -1.0 cpd00982_c0 ==> +1.0 cpd00036_c0 +1.0 cpd00015_c0	-1.0 Fumarate_c0_C4H2O4 -1.0 FADH2_c0_C27H33N9O15P2 ==> +1.0 Succinate_c0_C4H4O4 +1.0 FAD_c0_C27H31N9O15P2	(kb|g.684.peg.25)	FALSE
rxn00781	D-Glyceraldehyde-3-phosphate:NAD+ oxidoreductase(phosphorylating)	-1.0 cpd00009_c0 -1.0 cpd00003_c0 -1.0 cpd00102_c0 <==> +1.0 cpd00004_c0 +1.0 cpd00203_c0	-1.0 Phosphate_c0_HO4P -1.0 NAD_c0_C21H26N7O14P2 -1.0 Glyceraldehyde3-phosphate_c0_C3H6O6P <==> +1.0 NADH_c0_C21H27N7O14P2 +1.0 1_3-Bisphospho-D-glycerate_c0_C3H6O10P2	(kb|g.684.peg.1628)	TRUE
cpd00099	EX_cpd00099	-1.0 cpd00099_e0 <==>	-1.0 Cl-_e0_Cl <==>		TRUE
rxn05539	Dipeptide transport via ABC system (cgly)	-1.0 cpd00001_c0 -1.0 cpd00002_c0 -1.0 cpd01017_e0 ==> +1.0 cpd00009_c0 +1.0 cpd00067_c0 +1.0 cpd01017_c0 +1.0 cpd00008_c0	-1.0 H2O_c0_H2O -1.0 ATP_c0_C10H13N5O13P3 -1.0 Cys-Gly_e0_C5H10N2O3S ==> +1.0 Phosphate_c0_HO4P +1.0 H_c0_H +1.0 Cys-Gly_c0_C5H10N2O3S +1.0 ADP_c0_C10H13N5O10P2	(kb|g.684.peg.1859 or kb|g.684.peg.1053 or kb|g.684.peg.2094)	FALSE
rxn14334	ditrans,tricis-hexaprenyl-diphosphate:isopentenyl-diphosphatehexaprenylcistransferase	-1.0 cpd17564_c0 -1.0 cpd00113_c0 <==> +1.0 cpd00012_c0 +1.0 cpd17566_c0	-1.0 ditrans,tricis-Hexaprenyl diphosphate_C30H52O7P2 -1.0 Isopentenyldiphosphate_c0_C5H10O7P2 <==> +1.0 PPi_c0_H2O7P2 +1.0 ditrans,tetracis-Heptaprenyl diphosphate_C35H60O7P2		TRUE
rxn14333	ditrans,dicis-pentaprenyl-diphosphate:isopentenyl-diphosphatepentaprenylcistransferase	-1.0 cpd00113_c0 -1.0 cpd17565_c0 <==> +1.0 cpd00012_c0 +1.0 cpd17564_c0	-1.0 Isopentenyldiphosphate_c0_C5H10O7P2 -1.0 ditrans,dicis-Pentaprenyl diphosphate_C25H44O7P2 <==> +1.0 PPi_c0_H2O7P2 +1.0 ditrans,tricis-Hexaprenyl diphosphate_C30H52O7P2		TRUE
rxn02789	2-Isopropylmalate hydro-lyase	-1.0 cpd01646_c0 <==> +1.0 cpd00001_c0 +1.0 cpd01710_c0	-1.0 2-Isopropylmalate_c0_C7H10O5 <==> +1.0 H2O_c0_H2O +1.0 2-Isopropylmaleate_c0_C7H8O4	(kb|g.684.peg.1550)	TRUE
rxn14335	1-O-feruloyl-beta-D-glucose:amaranthin feruloyltransferase	-1.0 cpd05444_c0 -1.0 cpd17856_c0 ==> +1.0 cpd05449_c0 +1.0 cpd00027_c0	-1.0 Amaranthin_C30H31N2O19 -1.0 1-Feruloyl-D-glucose_C16H20O9 ==> +1.0 Celosianin II_C40H39N2O22 +1.0 D-Glucose_c0_C6H12O6		FALSE
rxn00802	N-(L-Argininosuccinate) arginie-lyase	-1.0 cpd02152_c0 ==> +1.0 cpd00051_c0 +1.0 cpd00106_c0	-1.0 L-Argininosuccinate_c0_C10H17N4O6 ==> +1.0 L-Arginine_c0_C6H15N4O2 +1.0 Fumarate_c0_C4H2O4	(kb|g.684.peg.672)	FALSE
rxn00527	L-Tyrosine:2-oxoglutarate aminotransferase	-1.0 cpd00069_c0 -1.0 cpd00024_c0 <==> +1.0 cpd00023_c0 +1.0 cpd00868_c0	-1.0 L-Tyrosine_c0_C9H11NO3 -1.0 2-Oxoglutarate_c0_C5H4O5 <==> +1.0 L-Glutamate_c0_C5H8NO4 +1.0 p-hydroxyphenylpyruvate_c0_C9H7O4	(kb|g.684.peg.29) and (kb|g.684.peg.3856)	TRUE
rxn00552	D-Glucosamine-6-phosphate ketol-isomerase(deaminating)	-1.0 cpd00001_c0 -1.0 cpd00288_c0 ==> +1.0 cpd00013_c0 +1.0 cpd00072_c0	-1.0 H2O_c0_H2O -1.0 D-Glucosamine_phosphate_c0_C6H14NO8P ==> +1.0 NH3_c0_H4N +1.0 D-fructose-6-phosphate_c0_C6H12O9P	(kb|g.684.peg.577)	FALSE
rxn03919	D-glycero-D-manno-heptose 1,7-bisphosphate phosphatase	-1.0 cpd08316_c0 -1.0 cpd00001_c0 <==> +1.0 cpd00009_c0 +1.0 cpd04920_c0 +1.0 cpd00067_c0	-1.0 D-Glycero-D-manno-heptose1-7-bisphosphate_c0_C7H14O13P2 -1.0 H2O_c0_H2O <==> +1.0 Phosphate_c0_HO4P +1.0 D-Glycero-D-manno-heptose1-phosphate_c0_C7H14O10P +1.0 H_c0_H	(kb|g.684.peg.995 or kb|g.684.peg.810)	TRUE
rxn01011	D-Glycerate:NADP+ 2-oxidoreductase	-1.0 cpd00003_c0 -1.0 cpd00223_c0 <==> +1.0 cpd00004_c0 +1.0 cpd00145_c0 +1.0 cpd00067_c0	-1.0 NAD_c0_C21H26N7O14P2 -1.0 Glycerate_c0_C3H5O4 <==> +1.0 NADH_c0_C21H27N7O14P2 +1.0 Hydroxypyruvate_c0_C3H3O4 +1.0 H_c0_H		TRUE
rxn01492	ATP:D-fructose-1-phosphate 6-phosphotransferase	-1.0 cpd00002_c0 -1.0 cpd00802_c0 ==> +1.0 cpd00290_c0 +1.0 cpd00008_c0	-1.0 ATP_c0_C10H13N5O13P3 -1.0 D-fructose-1-phosphate_c0_C6H12O9P ==> +1.0 D-fructose-1_6-bisphosphate_c0_C6H12O12P2 +1.0 ADP_c0_C10H13N5O10P2		FALSE
rxn01923	2-Methylpropanoyl-CoA:oxygen 2,3-oxidoreductase	-1.0 cpd00007_c0 -2.0 cpd00481_c0 ==> +2.0 cpd00001_c0 +2.0 cpd02187_c0	-1.0 O2_c0_O2 -2.0 Isobutyryl-CoA_c0_C25H39N7O17P3S ==> +2.0 H2O_c0_H2O +2.0 Methacrylyl-CoA_c0_C25H37N7O17P3S	(kb|g.684.peg.1189)	FALSE
rxn05856	3-Acylpyruvate acylhydrolase	-1.0 cpd00001_c0 -1.0 cpd12028_c0 ==> +1.0 cpd00049_c0 +1.0 cpd00067_c0 +1.0 cpd00020_c0	-1.0 H2O_c0_H2O -1.0 3-Acylpyruvate_C4H2O4R ==> +1.0 Carboxylic acid_CO2R +1.0 H_c0_H +1.0 Pyruvate_c0_C3H3O3		FALSE
cpd00092	EX_cpd00092	-1.0 cpd00092_e0 <==>	-1.0 Uracil_e0_C4H4N2O2 <==>		TRUE
rxn05621	methanesulfonate transport via ABC system	-1.0 cpd00001_c0 -1.0 cpd00002_c0 -1.0 cpd08023_e0 ==> +1.0 cpd00009_c0 +1.0 cpd00067_c0 +1.0 cpd08023_c0 +1.0 cpd00008_c0	-1.0 H2O_c0_H2O -1.0 ATP_c0_C10H13N5O13P3 -1.0 methanesulfonate_e0_CH3O3S ==> +1.0 Phosphate_c0_HO4P +1.0 H_c0_H +1.0 methanesulfonate_c0_CH3O3S +1.0 ADP_c0_C10H13N5O10P2	() and (kb|g.684.peg.957) and (kb|g.684.peg.772)	FALSE
rxn05380	14-methyl-3-oxo-hexa-decanoyl-ACP:NADP+ oxidoreductase	-1.0 cpd00005_c0 -1.0 cpd11516_c0 -1.0 cpd00067_c0 <==> +1.0 cpd00006_c0 +1.0 cpd11517_c0	-1.0 NADPH_c0_C21H27N7O17P3 -1.0 14-methyl-3-oxo-hexa-decanoyl-ACP_c0_C28H51N2O9PRS -1.0 H_c0_H <==> +1.0 NADP_c0_C21H26N7O17P3 +1.0 14-methyl-3-hydroxy-hexa-decanoyl-ACP_c0_C28H53N2O9PRS	(kb|g.684.peg.4072 or kb|g.684.peg.289 or kb|g.684.peg.3291 or kb|g.684.peg.1991 or kb|g.684.peg.3771 or kb|g.684.peg.4166 or kb|g.684.peg.1342 or kb|g.684.peg.367 or kb|g.684.peg.1440 or kb|g.684.peg.4016 or kb|g.684.peg.1216 or kb|g.684.peg.2941 or kb|g.684.peg.1969 or kb|g.684.peg.4158 or kb|g.684.peg.1055)	TRUE
rxn00883	1D-myo-Inositol 3-phosphate phosphahydrolase	-1.0 cpd00001_c0 -1.0 cpd02484_c0 <==> +1.0 cpd00009_c0 +1.0 cpd00121_c0 +1.0 cpd00067_c0	-1.0 H2O_c0_H2O -1.0 Inositol_3-phosphate_c0_C6H12O9P <==> +1.0 Phosphate_c0_HO4P +1.0 L-Inositol_c0_C6H12O6 +1.0 H_c0_H	(kb|g.684.peg.761)	TRUE
rxn05853	Aldehyde:NAD+ oxidoreductase	-1.0 cpd11616_c0 -1.0 cpd00001_c0 -1.0 cpd00003_c0 ==> +1.0 cpd00004_c0 +1.0 cpd00049_c0 +2.0 cpd00067_c0	-1.0 RCHO_CHOR -1.0 H2O_c0_H2O -1.0 NAD_c0_C21H26N7O14P2 ==> +1.0 NADH_c0_C21H27N7O14P2 +1.0 Carboxylic acid_CO2R +2.0 H_c0_H		FALSE
rxn02596	a-galactosidase (stachyose)	-1.0 cpd00001_c0 -1.0 cpd01133_c0 ==> +1.0 cpd00382_c0 +1.0 cpd00108_c0	-1.0 H2O_c0_H2O -1.0 Stachyose_c0_C24H42O21 ==> +1.0 Melitose_c0_C18H32O16 +1.0 Galactose_c0_C6H12O6	(kb|g.684.peg.2504)	FALSE
rxn05854	Acyl phosphate phosphohydrolase	-1.0 cpd00001_c0 -1.0 cpd12031_c0 ==> +1.0 cpd00009_c0 +1.0 cpd00049_c0 +2.0 cpd00067_c0	-1.0 H2O_c0_H2O -1.0 Acyl phosphate_CHO5PR ==> +1.0 Phosphate_c0_HO4P +1.0 Carboxylic acid_CO2R +2.0 H_c0_H		FALSE
rxn01016	ATP:carbamate phosphotransferase	-1.0 cpd00002_c0 -1.0 cpd01101_c0 -1.0 cpd00067_c0 ==> +1.0 cpd00146_c0 +1.0 cpd00008_c0	-1.0 ATP_c0_C10H13N5O13P3 -1.0 Carbamate_c0_CH2NO2 -1.0 H_c0_H ==> +1.0 Carbamoylphosphate_c0_CH3NO5P +1.0 ADP_c0_C10H13N5O10P2		FALSE
rxn06701	Digalactosyl-diacylglycerol galactohydrolase	-1.0 cpd00001_c0 -1.0 cpd12813_c0 ==> +1.0 cpd12371_c0 +1.0 cpd01112_c0	-1.0 H2O_c0_H2O -1.0 DGDG_C17H26O15R2 ==> +1.0 MGDG_C11H16O10R2 +1.0 Galactose_C6H12O6		FALSE
rxn05219	L-Methionine ABC transport	-1.0 cpd00060_e0 -1.0 cpd00001_c0 -1.0 cpd00002_c0 ==> +1.0 cpd00009_c0 +1.0 cpd00060_c0 +1.0 cpd00067_c0 +1.0 cpd00008_c0	-1.0 L-Methionine_e0_C5H11NO2S -1.0 H2O_c0_H2O -1.0 ATP_c0_C10H13N5O13P3 ==> +1.0 Phosphate_c0_HO4P +1.0 L-Methionine_c0_C5H11NO2S +1.0 H_c0_H +1.0 ADP_c0_C10H13N5O10P2	(kb|g.684.peg.2280) and (kb|g.684.peg.2516) and ()	FALSE
rxn05289	TRDR	-1.0 cpd00005_c0 -1.0 cpd00067_c0 -1.0 cpd11420_c0 ==> +1.0 cpd00006_c0 +1.0 cpd11421_c0	-1.0 NADPH_c0_C21H27N7O17P3 -1.0 H_c0_H -1.0 trdox_c0_C6H7NO2R2S2 ==> +1.0 NADP_c0_C21H26N7O17P3 +1.0 trdrd_c0_C6H9NO2R2S2	(kb|g.684.peg.2816 or kb|g.684.peg.4392 or kb|g.684.peg.3530 or kb|g.684.peg.4316 or kb|g.684.peg.962 or kb|g.684.peg.3760)	FALSE
rxn14324	dTDP-L-mycarose:demethyllactenocin 4'-O-alpha-mycarosyltransferase	-1.0 cpd04035_c0 -1.0 cpd08800_c0 <==> +1.0 cpd00297_c0 +1.0 cpd01597_c0	-1.0 dTDP-beta-L-mycarose_C17H26N2O14P2 -1.0 Demethyllactenocin_C37H62NO14 <==> +1.0 dTDP_c0_C10H14N2O11P2 +1.0 Demethylmacrocin_C44H74NO17		TRUE
rxn01280	(R)-Glycerate:NAD+ oxidoreductase	-1.0 cpd00003_c0 -1.0 cpd00223_c0 <==> +1.0 cpd00004_c0 +1.0 cpd00067_c0 +1.0 cpd00843_c0	-1.0 NAD_c0_C21H26N7O14P2 -1.0 Glycerate_c0_C3H5O4 <==> +1.0 NADH_c0_C21H27N7O14P2 +1.0 H_c0_H +1.0 Tartronate_semialdehyde_c0_C3H3O4	(kb|g.684.peg.4151 or kb|g.684.peg.2736 or kb|g.684.peg.1136)	TRUE
rxn00838	IMP:L-aspartate ligase (GDP-forming)	-1.0 cpd00041_c0 -1.0 cpd00114_c0 -1.0 cpd00038_c0 <==> +1.0 cpd00031_c0 +1.0 cpd00009_c0 +1.0 cpd02375_c0 +2.0 cpd00067_c0	-1.0 L-Aspartate_c0_C4H6NO4 -1.0 IMP_c0_C10H12N4O8P -1.0 GTP_c0_C10H13N5O14P3 <==> +1.0 GDP_c0_C10H13N5O11P2 +1.0 Phosphate_c0_HO4P +1.0 Adenylosuccinate_c0_C14H15N5O11P +2.0 H_c0_H	(kb|g.684.peg.4282)	TRUE
rxn02771	rxn02771	-1.0 cpd01610_c0 -1.0 cpd00017_c0 ==> +1.0 cpd00067_c0 +1.0 cpd00019_c0 +1.0 cpd03707_c0	-1.0 N-Methyltyramine_C9H14NO -1.0 S-Adenosyl-L-methionine_c0_C15H23N6O5S ==> +1.0 H_c0_H +1.0 S-Adenosyl-homocysteine_c0_C14H20N6O5S +1.0 Hordenine_C10H16NO		FALSE
rxn04953	L-aspartate:NADP+ oxidoreductase (deaminating)	-1.0 cpd00001_c0 -1.0 cpd00006_c0 -1.0 cpd00041_c0 <==> +1.0 cpd00005_c0 +1.0 cpd00013_c0 +1.0 cpd00032_c0 +1.0 cpd00067_c0	-1.0 H2O_c0_H2O -1.0 NADP_c0_C21H26N7O17P3 -1.0 L-Aspartate_c0_C4H6NO4 <==> +1.0 NADPH_c0_C21H27N7O17P3 +1.0 NH3_c0_H4N +1.0 Oxaloacetate_c0_C4H2O5 +1.0 H_c0_H		TRUE
rxn00595	Anthranilate,NADPH:oxygen oxidoreductase (1,2-hydroxylating,	-1.0 cpd00005_c0 -1.0 cpd00093_c0 -1.0 cpd00007_c0 -3.0 cpd00067_c0 ==> +1.0 cpd00011_c0 +1.0 cpd00077_c0 +1.0 cpd00013_c0 +1.0 cpd00006_c0	-1.0 NADPH_c0_C21H27N7O17P3 -1.0 Anthranilate_c0_C7H6NO2 -1.0 O2_c0_O2 -3.0 H_c0_H ==> +1.0 CO2_c0_CO2 +1.0 Catechol_C6H6O2 +1.0 NH3_c0_H4N +1.0 NADP_c0_C21H26N7O17P3		FALSE
rxn04952	L-aspartate:NAD+ oxidoreductase (deaminating)	-1.0 cpd00001_c0 -1.0 cpd00041_c0 -1.0 cpd00003_c0 <==> +1.0 cpd00004_c0 +1.0 cpd00013_c0 +1.0 cpd00032_c0 +1.0 cpd00067_c0	-1.0 H2O_c0_H2O -1.0 L-Aspartate_c0_C4H6NO4 -1.0 NAD_c0_C21H26N7O14P2 <==> +1.0 NADH_c0_C21H27N7O14P2 +1.0 NH3_c0_H4N +1.0 Oxaloacetate_c0_C4H2O5 +1.0 H_c0_H		TRUE
rxn00594	Anthranilate,NADH:oxygen oxidoreductase (1,2-hydroxylating,	-1.0 cpd00004_c0 -1.0 cpd00093_c0 -1.0 cpd00007_c0 -3.0 cpd00067_c0 ==> +1.0 cpd00011_c0 +1.0 cpd00077_c0 +1.0 cpd00013_c0 +1.0 cpd00003_c0	-1.0 NADH_c0_C21H27N7O14P2 -1.0 Anthranilate_c0_C7H6NO2 -1.0 O2_c0_O2 -3.0 H_c0_H ==> +1.0 CO2_c0_CO2 +1.0 Catechol_C6H6O2 +1.0 NH3_c0_H4N +1.0 NAD_c0_C21H26N7O14P2		FALSE
rxn04950	xylitol:oxygen oxidoreductase	-1.0 cpd00306_c0 -1.0 cpd00007_c0 ==> +1.0 cpd00025_c0 +1.0 cpd00154_c0	-1.0 Xylitol_C5H12O5 -1.0 O2_c0_O2 ==> +1.0 H2O2_c0_H2O2 +1.0 Xylose_c0_C5H10O5		FALSE
rxn00114	ATP:carbamate phosphotransferase	-1.0 cpd00146_c0 -1.0 cpd00067_c0 -1.0 cpd00008_c0 ==> +1.0 cpd00011_c0 +1.0 cpd00002_c0 +1.0 cpd00013_c0	-1.0 Carbamoylphosphate_c0_CH3NO5P -1.0 H_c0_H -1.0 ADP_c0_C10H13N5O10P2 ==> +1.0 CO2_c0_CO2 +1.0 ATP_c0_C10H13N5O13P3 +1.0 NH3_c0_H4N		FALSE
rxn00598	Succinyl-CoA:acetyl-CoA C-acyltransferase	-1.0 cpd00022_c0 -1.0 cpd00078_c0 <==> +1.0 cpd00010_c0 +1.0 cpd01507_c0	-1.0 Acetyl-CoA_c0_C23H35N7O17P3S -1.0 Succinyl-CoA_c0_C25H36N7O19P3S <==> +1.0 CoA_c0_C21H33N7O16P3S +1.0 3-Oxoadipyl-CoA_c0_C27H38N7O20P3S		TRUE
rxn05736	fatty-acid--CoA ligase (tetradecanoate)	-1.0 cpd00010_c0 -1.0 cpd00002_c0 -1.0 cpd00067_c0 -1.0 cpd03847_c0 ==> +1.0 cpd00012_c0 +1.0 cpd01695_c0 +1.0 cpd00018_c0	-1.0 CoA_c0_C21H33N7O16P3S -1.0 ATP_c0_C10H13N5O13P3 -1.0 H_c0_H -1.0 Myristic_acid_c0_C14H27O2 ==> +1.0 PPi_c0_H2O7P2 +1.0 Myristoyl-CoA_c0_C35H59N7O17P3S +1.0 AMP_c0_C10H13N5O7P	(kb|g.684.peg.661 or kb|g.684.peg.570 or kb|g.684.peg.3716 or kb|g.684.peg.1711 or kb|g.684.peg.2904 or kb|g.684.peg.1113 or kb|g.684.peg.4738)	FALSE
rxn02776	S-Adenosyl-L-methionine:uroporphyrin-III C-methyltransferase	-1.0 cpd01624_c0 -2.0 cpd00017_c0 -2.0 cpd00067_c0 <==> +1.0 cpd03426_c0 +2.0 cpd00019_c0	-1.0 Uroporphyrin III_C40H30N4O16 -2.0 S-Adenosyl-L-methionine_c0_C15H23N6O5S -2.0 H_c0_H <==> +1.0 Sirohydrochlorin_c0_C42H38N4O16 +2.0 S-Adenosyl-homocysteine_c0_C14H20N6O5S		TRUE
rxn03395	2-octaprenyl-6-hydroxyphenol methylase	-1.0 cpd00017_c0 -1.0 cpd03445_c0 <==> +1.0 cpd00067_c0 +1.0 cpd00019_c0 +1.0 cpd03446_c0	-1.0 S-Adenosyl-L-methionine_c0_C15H23N6O5S -1.0 2-Octaprenyl-6-hydroxyphenol_c0_C46H70O2 <==> +1.0 H_c0_H +1.0 S-Adenosyl-homocysteine_c0_C14H20N6O5S +1.0 2-Octaprenyl-6-methoxyphenol_c0_C47H72O2		TRUE
rxn10263	anteisopentadecanoyl-CDPdiacylglycerol:sn-glycerol-3-phosphate 3-phosphatidyltransferase	-1.0 cpd00080_c0 -1.0 cpd15687_c0 <==> +1.0 cpd15720_c0 +1.0 cpd00046_c0	-1.0 Glycerol-3-phosphate_c0_C3H8O6P -1.0 CDP-1_2-dianteisopentadecanoylglycerol_c0_C42H75N3O15P2 <==> +1.0 Dianteisopentadecanoylphosphatidylglycerophosphate_c0_C36H70O13P2 +1.0 CMP_c0_C9H13N3O8P	(kb|g.684.peg.1798 or kb|g.684.peg.525 or kb|g.684.peg.983)	TRUE
rxn01176	5-Dehydro-2-deoxy-D-glyconate-6-phosphate	-1.0 cpd02721_c0 <==> +1.0 cpd00191_c0 +1.0 cpd00095_c0	-1.0 DKHP_c0_C6H9O9P <==> +1.0 3-Oxopropanoate_c0_C3H3O3 +1.0 Glycerone-phosphate_c0_C3H6O6P	(kb|g.684.peg.1808)	TRUE
rxn01451	(S)-3-Hydroxybutanoyl-CoA:NAD+ oxidoreductase	-1.0 cpd00842_c0 -1.0 cpd00003_c0 <==> +1.0 cpd00279_c0 +1.0 cpd00004_c0 +1.0 cpd00067_c0	-1.0 S-3-Hydroxybutyryl-CoA_c0_C25H39N7O18P3S -1.0 NAD_c0_C21H26N7O14P2 <==> +1.0 Acetoacetyl-CoA_c0_C25H37N7O18P3S +1.0 NADH_c0_C21H27N7O14P2 +1.0 H_c0_H	() and (kb|g.684.peg.673 or kb|g.684.peg.964)	TRUE
rxn00183	L-Glutamate 5-semialdehyde:NAD+ oxidoreductase	-1.0 cpd00001_c0 -1.0 cpd00858_c0 -1.0 cpd00003_c0 <==> +1.0 cpd00004_c0 +1.0 cpd00023_c0 +2.0 cpd00067_c0	-1.0 H2O_c0_H2O -1.0 L-Glutamate5-semialdehyde_c0_C5H9NO3 -1.0 NAD_c0_C21H26N7O14P2 <==> +1.0 NADH_c0_C21H27N7O14P2 +1.0 L-Glutamate_c0_C5H8NO4 +2.0 H_c0_H	(kb|g.684.peg.4670)	TRUE
rxn12636	aminopeptidase	-1.0 cpd00001_c0 -1.0 cpd11590_c0 -1.0 cpd00067_c0 <==> +1.0 cpd00035_c0 +1.0 cpd00060_c0	-1.0 H2O_c0_H2O -1.0 met-L-ala-L_c0_C8H15N2O3S -1.0 H_c0_H <==> +1.0 L-Alanine_c0_C3H7NO2 +1.0 L-Methionine_c0_C5H11NO2S	(kb|g.684.peg.4502 or kb|g.684.peg.1692 or kb|g.684.peg.229 or kb|g.684.peg.2726)	TRUE
rxn05355	Dodecanoyl-[acyl-carrier protein]: malonyl-CoA	-1.0 cpd00005_c0 -1.0 cpd00067_c0 -1.0 cpd11469_c0 <==> +1.0 cpd00006_c0 +1.0 cpd11468_c0	-1.0 NADPH_c0_C21H27N7O17P3 -1.0 H_c0_H -1.0 2E-Dodecenoyl-acp_c0_C23H41N2O8PRS <==> +1.0 NADP_c0_C21H26N7O17P3 +1.0 Dodecanoyl-ACP_c0_C23H43N2O8PRS	(kb|g.684.peg.1576)	TRUE
rxn01522	xanthine:NAD+ oxidoreductase	-1.0 cpd00001_c0 -1.0 cpd00309_c0 -1.0 cpd00003_c0 <==> +1.0 cpd00004_c0 +1.0 cpd00067_c0 +1.0 cpd00300_c0	-1.0 H2O_c0_H2O -1.0 XAN_c0_C5H4N4O2 -1.0 NAD_c0_C21H26N7O14P2 <==> +1.0 NADH_c0_C21H27N7O14P2 +1.0 H_c0_H +1.0 Urate_c0_C5H4N4O3	() and (kb|g.684.peg.2085) and ()	TRUE
rxn08067	adentylate kinase (ITP)	-1.0 cpd00068_c0 -1.0 cpd00018_c0 <==> +1.0 cpd00090_c0 +1.0 cpd00008_c0	-1.0 ITP_c0_C10H12N4O14P3 -1.0 AMP_c0_C10H13N5O7P <==> +1.0 IDP_c0_C10H12N4O11P2 +1.0 ADP_c0_C10H13N5O10P2		TRUE
rxn06979	rxn06979	-2.0 cpd00001_c0 -2.0 cpd00002_c0 -2.0 cpd00053_c0 -1.0 cpd03421_c0 <==> +1.0 cpd03914_c0 +2.0 cpd00009_c0 +2.0 cpd00023_c0 +2.0 cpd00067_c0 +2.0 cpd00008_c0	-2.0 H2O_c0_H2O -2.0 ATP_c0_C10H13N5O13P3 -2.0 L-Glutamine_c0_C5H10N2O3 -1.0 Cobyrinate_c0_C45H53CoN4O14 <==> +1.0 CobIIyrinate_diamide_c0_C45H57CoN6O12 +2.0 Phosphate_c0_HO4P +2.0 L-Glutamate_c0_C5H8NO4 +2.0 H_c0_H +2.0 ADP_c0_C10H13N5O10P2	(kb|g.684.peg.3726 or kb|g.684.peg.3893)	TRUE
rxn02760	Sucrose 6-phosphate fructohydrolase	-1.0 cpd00001_c0 -1.0 cpd01693_c0 <==> +1.0 cpd00082_c0 +1.0 cpd00079_c0	-1.0 H2O_c0_H2O -1.0 6-Phosphosucrose_c0_C12H22O14P <==> +1.0 D-Fructose_c0_C6H12O6 +1.0 D-glucose-6-phosphate_c0_C6H12O9P		TRUE
rxn05527	cytosine transport in via proton symport	-1.0 cpd00067_e0 -1.0 cpd00307_e0 <==> +1.0 cpd00307_c0 +1.0 cpd00067_c0	-1.0 H_e0_H -1.0 Cytosine_e0_C4H5N3O <==> +1.0 Cytosine_c0_C4H5N3O +1.0 H_c0_H	(kb|g.684.peg.3258 or kb|g.684.peg.3495)	TRUE
rxn00011	pyruvate:thiamin diphosphate acetaldehydetransferase	-1.0 cpd00067_c0 -1.0 cpd00056_c0 -1.0 cpd00020_c0 ==> +1.0 cpd00011_c0 +1.0 cpd03049_c0	-1.0 H_c0_H -1.0 TPP_c0_C12H17N4O7P2S -1.0 Pyruvate_c0_C3H3O3 ==> +1.0 CO2_c0_CO2 +1.0 2-Hydroxyethyl-ThPP_c0_C14H21N4O8P2S	(kb|g.684.peg.1373) and (kb|g.684.peg.1607)	FALSE
rxn00907	5,10-methylenetetrahydrofolate:NADP+ oxidoreductase	-1.0 cpd00006_c0 -1.0 cpd00125_c0 <==> +1.0 cpd00005_c0 +1.0 cpd00347_c0	-1.0 NADP_c0_C21H26N7O17P3 -1.0 5-10-Methylenetetrahydrofolate_c0_C20H21N7O6 <==> +1.0 NADPH_c0_C21H27N7O17P3 +1.0 5-10-Methenyltetrahydrofolate_c0_C20H20N7O6	(kb|g.684.peg.922 or kb|g.684.peg.4404) and (kb|g.684.peg.922 or kb|g.684.peg.4404)	TRUE
rxn09399	1,4-alpha-glucan branching enzyme	-1.0 cpd11735_c0 <==> +1.0 cpd00155_c0	-1.0 Amylose_C30H52O26 <==> +1.0 Glycogen_c0_C30H52O26		TRUE
rxn00412	UTP:ammonia ligase(ADP-forming)	-1.0 cpd00001_c0 -1.0 cpd00002_c0 -1.0 cpd00053_c0 -1.0 cpd00062_c0 <==> +1.0 cpd00009_c0 +1.0 cpd00052_c0 +1.0 cpd00023_c0 +2.0 cpd00067_c0 +1.0 cpd00008_c0	-1.0 H2O_c0_H2O -1.0 ATP_c0_C10H13N5O13P3 -1.0 L-Glutamine_c0_C5H10N2O3 -1.0 UTP_c0_C9H12N2O15P3 <==> +1.0 Phosphate_c0_HO4P +1.0 CTP_c0_C9H13N3O14P3 +1.0 L-Glutamate_c0_C5H8NO4 +2.0 H_c0_H +1.0 ADP_c0_C10H13N5O10P2	(kb|g.684.peg.360)	TRUE
rxn03610	4-hydroxy-2-oxopentanoate aldolase(p-xylene)	-1.0 cpd00371_c0 -1.0 cpd00020_c0 <==> +1.0 cpd04141_c0	-1.0 Propanal_C3H6O -1.0 Pyruvate_c0_C3H3O3 <==> +1.0 4-Hydroxy-2-oxohexanoate_C6H9O4		TRUE
rxn00586	phenol,NADPH:oxogen oxidoreductase (2-hydroxylating)	-1.0 cpd00005_c0 -1.0 cpd00127_c0 -1.0 cpd00007_c0 -1.0 cpd00067_c0 <==> +1.0 cpd00001_c0 +1.0 cpd00077_c0 +1.0 cpd00006_c0	-1.0 NADPH_c0_C21H27N7O17P3 -1.0 Phenol_C6H6O -1.0 O2_c0_O2 -1.0 H_c0_H <==> +1.0 H2O_c0_H2O +1.0 Catechol_C6H6O2 +1.0 NADP_c0_C21H26N7O17P3		TRUE
rxn00104	ATP:polyphosphate phosphotransferase	-1.0 cpd00012_c0 -1.0 cpd00002_c0 <==> +1.0 cpd00421_c0 +1.0 cpd00067_c0 +1.0 cpd00008_c0	-1.0 PPi_c0_H2O7P2 -1.0 ATP_c0_C10H13N5O13P3 <==> +1.0 Triphosphate_c0_HO10P3 +1.0 H_c0_H +1.0 ADP_c0_C10H13N5O10P2		TRUE
rxn02767	Formylkynurenine hydrolase	-1.0 cpd00001_c0 -1.0 cpd01749_c0 ==> +1.0 cpd00035_c0 +1.0 cpd00067_c0 +1.0 cpd03364_c0	-1.0 H2O_c0_H2O -1.0 N-Formylkynurenine_c0_C11H12N2O4 ==> +1.0 L-Alanine_c0_C3H7NO2 +1.0 H_c0_H +1.0 Formylanthranilate_C8H6NO3		FALSE
rxn00587	Catechol:oxygen 2,3-oxidoreductase(decyclizing)	-1.0 cpd00077_c0 -1.0 cpd00007_c0 <==> +1.0 cpd00518_c0 +1.0 cpd00067_c0	-1.0 Catechol_C6H6O2 -1.0 O2_c0_O2 <==> +1.0 2-Hydroxymuconic semialdehyde_C6H5O4 +1.0 H_c0_H		TRUE
rxn02768	rxn02768	-1.0 cpd00001_c0 -1.0 cpd01599_c0 <==> +1.0 cpd01957_c0	-1.0 H2O_c0_H2O -1.0 Glutaconyl-1-CoA_C26H36N7O19P3S <==> +1.0 2-Hydroxyglutaryl-CoA_C26H38N7O20P3S		TRUE
rxn00106	Triphosphate phosphohydrolase	-1.0 cpd00001_c0 -1.0 cpd00421_c0 <==> +1.0 cpd00012_c0 +1.0 cpd00009_c0	-1.0 H2O_c0_H2O -1.0 Triphosphate_c0_HO10P3 <==> +1.0 PPi_c0_H2O7P2 +1.0 Phosphate_c0_HO4P		TRUE
rxn05252	FACOAL170(ISO)	-1.0 cpd00010_c0 -1.0 cpd00002_c0 -1.0 cpd00067_c0 -1.0 cpd11431_c0 ==> +1.0 cpd00012_c0 +1.0 cpd11432_c0 +1.0 cpd00018_c0	-1.0 CoA_c0_C21H33N7O16P3S -1.0 ATP_c0_C10H13N5O13P3 -1.0 H_c0_H -1.0 fa11_c0_C17H33O2 ==> +1.0 PPi_c0_H2O7P2 +1.0 fa11coa_c0_C38H65N7O17P3S +1.0 AMP_c0_C10H13N5O7P	(kb|g.684.peg.661 or kb|g.684.peg.570 or kb|g.684.peg.3716 or kb|g.684.peg.1711 or kb|g.684.peg.2904 or kb|g.684.peg.1113 or kb|g.684.peg.4738)	FALSE
rxn01455	ATP:D-galacturonate 1-phosphotransferase	-1.0 M_cpd00280_c0 -1.0 M_cpd00002_c0 <==> +1.0 M_cpd02497_c0 +1.0 M_cpd00008_c0 +1.0 M_cpd00067_c0	-1.0 D_Galacturonate_c0 -1.0 ATP_c0 <==> +1.0 D_Galacturonate_1_phosphate_c0 +1.0 ADP_c0 +1.0 H_plus__c0	fig|6666666.440926.peg.3583	TRUE
rxn04943	L-iditol:NAD+ 2-oxidoreductase	-1.0 cpd01066_c0 -1.0 cpd00003_c0 <==> +1.0 cpd00004_c0 +1.0 cpd00067_c0 +1.0 cpd00212_c0	-1.0 L-Iditol_C6H14O6 -1.0 NAD_c0_C21H26N7O14P2 <==> +1.0 NADH_c0_C21H27N7O14P2 +1.0 H_c0_H +1.0 L-Sorbose_C6H12O6		TRUE
rxn00105	ATP:nicotinamide-nucleotide adenylyltransferase	-1.0 cpd00002_c0 -1.0 cpd00355_c0 <==> +1.0 cpd00012_c0 +1.0 cpd00003_c0	-1.0 ATP_c0_C10H13N5O13P3 -1.0 Nicotinamide_ribonucleotide_c0_C11H15N2O8P <==> +1.0 PPi_c0_H2O7P2 +1.0 NAD_c0_C21H26N7O14P2		TRUE
rxn00589	salicylate,NADH:oxygen oxidoreductase (1-hydroxylating,	-1.0 cpd00599_c0 -1.0 cpd00004_c0 -1.0 cpd00007_c0 -2.0 cpd00067_c0 ==> +1.0 cpd00001_c0 +1.0 cpd00011_c0 +1.0 cpd00077_c0 +1.0 cpd00003_c0	-1.0 SALC_C7H5O3 -1.0 NADH_c0_C21H27N7O14P2 -1.0 O2_c0_O2 -2.0 H_c0_H ==> +1.0 H2O_c0_H2O +1.0 CO2_c0_CO2 +1.0 Catechol_C6H6O2 +1.0 NAD_c0_C21H26N7O14P2		FALSE
rxn03907	CTP: 2-C-Methyl-D-erythritol 4-phosphate cytidylyltransferase	-1.0 cpd08286_c0 -1.0 cpd00052_c0 <==> +1.0 cpd00012_c0 +1.0 cpd08287_c0	-1.0 2-C-methyl-D-erythritol4-phosphate_c0_C5H12O7P -1.0 CTP_c0_C9H13N3O14P3 <==> +1.0 PPi_c0_H2O7P2 +1.0 4--cytidine5-diphospho-2-C-methyl-D-erythritol_c0_C14H23N3O14P2	(kb|g.684.peg.4734)	TRUE
rxn10125	NAD(P) transhydrogenase	-1.0 cpd00004_c0 -1.0 cpd00006_c0 -2.0 cpd00067_e0 <==> +1.0 cpd00005_c0 +2.0 cpd00067_c0 +1.0 cpd00003_c0	-1.0 NADH_c0_C21H27N7O14P2 -1.0 NADP_c0_C21H26N7O17P3 -2.0 H_e0_H <==> +1.0 NADPH_c0_C21H27N7O17P3 +2.0 H_c0_H +1.0 NAD_c0_C21H26N7O14P2	(kb|g.684.peg.3328) and (kb|g.684.peg.3619 or kb|g.684.peg.3317)	TRUE
rxn00690	Formate:tetrahydrofolate ligase (ADP-forming)	-1.0 cpd00002_c0 -1.0 cpd00087_c0 -1.0 cpd00047_c0 <==> +1.0 cpd00009_c0 +1.0 cpd00201_c0 +1.0 cpd00008_c0	-1.0 ATP_c0_C10H13N5O13P3 -1.0 Tetrahydrofolate_c0_C19H21N7O6 -1.0 Formate_c0_CHO2 <==> +1.0 Phosphate_c0_HO4P +1.0 10-Formyltetrahydrofolate_c0_C20H21N7O7 +1.0 ADP_c0_C10H13N5O10P2	(kb|g.684.peg.2056)	TRUE
rxn01301	L-Homoserine:NAD+ oxidoreductase	-1.0 cpd00227_c0 -1.0 cpd00003_c0 <==> +1.0 cpd00004_c0 +1.0 cpd00346_c0 +1.0 cpd00067_c0	-1.0 L-Homoserine_c0_C4H9NO3 -1.0 NAD_c0_C21H26N7O14P2 <==> +1.0 NADH_c0_C21H27N7O14P2 +1.0 L-Aspartate4-semialdehyde_c0_C4H7NO3 +1.0 H_c0_H	(kb|g.684.peg.1663)	TRUE
rxn02313	rxn02313	-1.0 cpd00005_c0 -1.0 cpd00067_c0 -1.0 cpd01850_c0 <==> +1.0 cpd00006_c0 +1.0 cpd00804_c0	-1.0 NADPH_c0_C21H27N7O17P3 -1.0 H_c0_H -1.0 L-Sorbose 1P_C6H12O9P <==> +1.0 NADP_c0_C21H26N7O17P3 +1.0 Sorbitol_6-phosphate_c0_C6H14O9P		TRUE
rxn05404	13-methyl-tetra-decanoyl-ACP:malonyl-[acyl-carrier-protein] C-acyltransferase (decarboxylating)	-1.0 cpd11492_c0 -1.0 cpd00067_c0 -1.0 cpd11540_c0 ==> +1.0 cpd11493_c0 +1.0 cpd00011_c0 +1.0 cpd11541_c0	-1.0 Malonyl-acyl-carrierprotein-_c0_C14H22N2O10PRS -1.0 H_c0_H -1.0 13-methyl-tetra-decanoyl-ACP_c0_C26H49N2O8PRS ==> +1.0 ACP_c0_C11H21N2O7PRS +1.0 CO2_c0_CO2 +1.0 15-methyl-3-oxo-hexa-decanoyl-ACP_c0_C28H51N2O9PRS	() and (kb|g.684.peg.1194 or kb|g.684.peg.1186)	FALSE
rxn01292	L-Arabinose ketol-isomerase	-1.0 cpd00224_c0 <==> +1.0 cpd00397_c0	-1.0 L-Arabinose_c0_C5H10O5 <==> +1.0 L-Ribulose_c0_C5H10O5	(kb|g.684.peg.3534)	TRUE
rxn02316	UTP:D-Tagatose 6-phosphate 1-phosphotransferase	-1.0 cpd00805_c0 -1.0 cpd00062_c0 <==> +1.0 cpd00014_c0 +1.0 cpd02371_c0	-1.0 D-Tagatose_6-phosphate_c0_C6H12O9P -1.0 UTP_c0_C9H12N2O15P3 <==> +1.0 UDP_c0_C9H12N2O12P2 +1.0 D-Tagatose_1_6-biphosphate_c0_C6H12O12P2		TRUE
rxn02317	ITP:D-Tagatose 6-phosphate 1-phosphotransferase	-1.0 cpd00805_c0 -1.0 cpd00068_c0 <==> +1.0 cpd00090_c0 +1.0 cpd02371_c0	-1.0 D-Tagatose_6-phosphate_c0_C6H12O9P -1.0 ITP_c0_C10H12N4O14P3 <==> +1.0 IDP_c0_C10H12N4O11P2 +1.0 D-Tagatose_1_6-biphosphate_c0_C6H12O12P2		TRUE
rxn00139	AMP:pyrophosphate phosphoribosyltransferase	-1.0 cpd00012_c0 -1.0 cpd00018_c0 <==> +1.0 cpd00103_c0 +1.0 cpd00128_c0	-1.0 PPi_c0_H2O7P2 -1.0 AMP_c0_C10H13N5O7P <==> +1.0 PRPP_c0_C5H10O14P3 +1.0 Adenine_c0_C5H5N5		TRUE
rxn02642	(S)-Tetrahydrocolumbamine:oxigen oxidoreductase	-2.0 M_cpd00007_c0 -1.0 M_cpd02545_c0 -1.0 M_cpd00067_c0 <==> +2.0 M_cpd00025_c0 +1.0 M_cpd01238_c0	-2.0 O2_c0 -1.0 Isocorypalmine_c0 -1.0 H_plus__c0 <==> +2.0 H2O2_c0 +1.0 Columbamine_c0	fig|6666666.440926.peg.2273	TRUE
rxn02315	CTP:D-Tagatose 6-phosphate 1-phosphotransferase	-1.0 cpd00052_c0 -1.0 cpd00805_c0 <==> +1.0 cpd00096_c0 +1.0 cpd02371_c0	-1.0 CTP_c0_C9H13N3O14P3 -1.0 D-Tagatose_6-phosphate_c0_C6H12O9P <==> +1.0 CDP_c0_C9H13N3O11P2 +1.0 D-Tagatose_1_6-biphosphate_c0_C6H12O12P2		TRUE
rxn08805	Lysophospholipase L1 (2-acylglycerophosphoethanolamine, n-C14:1) (periplasm)	-1.0 cpd00001_c0 -1.0 cpd15315_c0 <==> +1.0 cpd15298_c0 +1.0 cpd00908_c0 +1.0 cpd00067_c0	-1.0 H2O_c0_H2O -1.0 1-Acyl-sn-glycero-3-phosphoethanolamine_tetradec-7-enoyl_c0_C19H38NO7P <==> +1.0 tetradecenoate_c0_C14H25O2 +1.0 Glycerophosphoethanolamine_c0_C5H14NO6P +1.0 H_c0_H	(kb|g.684.peg.412 or kb|g.684.peg.1817)	TRUE
rxn09320	triphosphoribosyl-dephospho-CoA synthase	-1.0 M_cpd00655_c0 -1.0 M_cpd00002_c0 <==> +1.0 M_cpd15364_c0 +1.0 M_cpd00128_c0	-1.0 Dephospho_CoA_c0 -1.0 ATP_c0 <==> +1.0 2_5_triphosphoribosyl_3_dephospho_CoA_c0 +1.0 Adenine_c0	fig|6666666.440926.peg.808	TRUE
rxn00126	ATP:L-methione S-adenosyltransferase	-1.0 cpd00001_c0 -1.0 cpd00002_c0 -1.0 cpd00060_c0 <==> +1.0 cpd00012_c0 +1.0 cpd00009_c0 +1.0 cpd00017_c0	-1.0 H2O_c0_H2O -1.0 ATP_c0_C10H13N5O13P3 -1.0 L-Methionine_c0_C5H11NO2S <==> +1.0 PPi_c0_H2O7P2 +1.0 Phosphate_c0_HO4P +1.0 S-Adenosyl-L-methionine_c0_C15H23N6O5S	(kb|g.684.peg.1109)	TRUE
rxn08669	Glycerophosphodiester phosphodiesterase (Glycerophosphoglycerol)	-1.0 cpd00001_c0 -1.0 cpd02090_c0 ==> +1.0 cpd00100_c0 +1.0 cpd00080_c0	-1.0 H2O_c0_H2O -1.0 Glycerophosphoglycerol_c0_C6H14O8P ==> +1.0 Glycerol_c0_C3H8O3 +1.0 Glycerol-3-phosphate_c0_C3H8O6P	(kb|g.684.peg.4275 or kb|g.684.peg.3545)	FALSE
rxn10206	anteisoheptadecanoyl-glycerol-3-phosphate O-acyltransferase	-1.0 cpd00080_c0 -1.0 cpd11434_c0 ==> +1.0 cpd00010_c0 +1.0 cpd15672_c0	-1.0 Glycerol-3-phosphate_c0_C3H8O6P -1.0 fa12coa_c0_C38H65N7O17P3S ==> +1.0 CoA_c0_C21H33N7O16P3S +1.0 1-anteisoheptadecanoyl-sn-glycerol_3-phosphate_c0_C20H40O7P		FALSE
rxn08850	Lysophospholipase L2 (2-acylglycerophosphoglycerol, n-C18:0)	-1.0 cpd00001_c0 -1.0 cpd15348_c0 <==> +1.0 cpd00067_c0 +1.0 cpd01080_c0 +1.0 cpd02090_c0	-1.0 H2O_c0_H2O -1.0 2-Acyl-sn-glycero-3-phosphoglycerol_octadecanoyl_c0_C24H48O9P <==> +1.0 H_c0_H +1.0 ocdca_c0_C18H35O2 +1.0 Glycerophosphoglycerol_c0_C6H14O8P	(kb|g.684.peg.412 or kb|g.684.peg.1817)	TRUE
rxn02334	3',5'-Cyclic-nucleotide 5'-nucleotidohydrolase	-1.0 M_cpd02589_c0 -1.0 M_cpd00001_c0 <==> +1.0 M_cpd00821_c0	-1.0 3_5_Cyclic_nucleotide_c0 -1.0 H2O_c0 <==> +1.0 Nucleoside_5_phosphate_c0	fig|6666666.440926.peg.687	TRUE
rxn02286	UDP-N-acetylmuramate:L-alanine ligase (ADP-forming)	-1.0 cpd00002_c0 -1.0 cpd00773_c0 -1.0 cpd00035_c0 <==> +1.0 cpd00009_c0 +1.0 cpd00890_c0 +1.0 cpd00067_c0 +1.0 cpd00008_c0	-1.0 ATP_c0_C10H13N5O13P3 -1.0 UDP-MurNAc_c0_C20H28N3O19P2 -1.0 L-Alanine_c0_C3H7NO2 <==> +1.0 Phosphate_c0_HO4P +1.0 UDP-N-acetylmuramoyl-L-alanine_c0_C23H33N4O20P2 +1.0 H_c0_H +1.0 ADP_c0_C10H13N5O10P2	(kb|g.684.peg.429)	TRUE
rxn00015	Putrescine:putrescine 4-aminobutyltransferase (ammonia-forming)	-2.0 M_cpd00118_c0 <==> +1.0 M_cpd00013_c0 +1.0 M_cpd03802_c0	-2.0 Putrescine_c0 <==> +1.0 NH3_c0 +1.0 Homospermidine_c0	fig|6666666.440926.peg.904	TRUE
rxn01132	Maltose:orthophosphate 1-beta-D-glucosyltransferase	-1.0 cpd00009_c0 -1.0 cpd00067_c0 -1.0 cpd00179_c0 <==> +1.0 cpd00501_c0 +1.0 cpd00027_c0	-1.0 Phosphate_c0_HO4P -1.0 H_c0_H -1.0 Maltose_c0_C12H22O11 <==> +1.0 beta-D-Glucose_1-phosphate_c0_C6H12O9P +1.0 D-Glucose_c0_C6H12O6	(kb|g.684.peg.2074) and (kb|g.684.peg.2074)	TRUE
rxn10571	magnesium transport via ABC system	-1.0 cpd00001_c0 -1.0 cpd00002_c0 -1.0 cpd00254_e0 ==> +1.0 cpd00009_c0 +1.0 cpd00254_c0 +1.0 cpd00067_c0 +1.0 cpd00008_c0	-1.0 H2O_c0_H2O -1.0 ATP_c0_C10H13N5O13P3 -1.0 Mg_e0_Mg ==> +1.0 Phosphate_c0_HO4P +1.0 Mg_c0_Mg +1.0 H_c0_H +1.0 ADP_c0_C10H13N5O10P2		FALSE
rxn02380	beta-D-Glucose 6-phosphate ketol-isomerase	-1.0 cpd00863_c0 <==> +1.0 cpd00072_c0	-1.0 beta-D-Glucose_6-phosphate_c0_C6H12O9P <==> +1.0 D-fructose-6-phosphate_c0_C6H12O9P	(kb|g.684.peg.1457)	TRUE
rxn04964	acetylacetone:oxygen oxidoreductase	-1.0 cpd00007_c0 -1.0 cpd11181_c0 ==> +1.0 cpd00029_c0 +1.0 cpd00428_c0 +1.0 cpd00067_c0	-1.0 O2_c0_O2 -1.0 Acetylacetone_C5H8O2 ==> +1.0 Acetate_c0_C2H3O2 +1.0 2-Oxopropanal_c0_C3H4O2 +1.0 H_c0_H		FALSE
rxn00605	UDPglucose:D-glucose-6-phosphate 1-alpha-D-glucosyltransferase	-1.0 cpd00079_c0 -1.0 cpd00026_c0 <==> +1.0 cpd00523_c0 +1.0 cpd00014_c0	-1.0 D-glucose-6-phosphate_c0_C6H12O9P -1.0 UDP-glucose_c0_C15H22N2O17P2 <==> +1.0 Trehalose_6-phosphate_c0_C12H22O14P +1.0 UDP_c0_C9H12N2O12P2	(kb|g.684.peg.4201)	TRUE
rxn00124	ATP:pyridoxal 5'-phosphotransferase	-1.0 cpd00002_c0 -1.0 cpd00215_c0 <==> +1.0 cpd00016_c0 +1.0 cpd00008_c0	-1.0 ATP_c0_C10H13N5O13P3 -1.0 Pyridoxal_C8H9NO3 <==> +1.0 Pyridoxal_phosphate_c0_C8H9NO6P +1.0 ADP_c0_C10H13N5O10P2		TRUE
rxn10042	ATP synthase (four protons for one ATP)	-1.0 cpd00009_c0 -4.0 cpd00067_e0 -1.0 cpd00008_c0 <==> +1.0 cpd00001_c0 +1.0 cpd00002_c0 +3.0 cpd00067_c0	-1.0 Phosphate_c0_HO4P -4.0 H_e0_H -1.0 ADP_c0_C10H13N5O10P2 <==> +1.0 H2O_c0_H2O +1.0 ATP_c0_C10H13N5O13P3 +3.0 H_c0_H	(kb|g.684.peg.1220) and (kb|g.684.peg.1534) and (kb|g.684.peg.1665) and () and (kb|g.684.peg.1330) and (kb|g.684.peg.1578) and (kb|g.684.peg.1513) and (kb|g.684.peg.1832) and (kb|g.684.peg.1224)	TRUE
rxn05367	6-methyl-octanoyl-ACP:malonyl-[acyl-carrier-protein] C-acyltransferase (decarboxylating)	-1.0 cpd11492_c0 -1.0 cpd11503_c0 -1.0 cpd00067_c0 ==> +1.0 cpd11493_c0 +1.0 cpd00011_c0 +1.0 cpd11504_c0	-1.0 Malonyl-acyl-carrierprotein-_c0_C14H22N2O10PRS -1.0 6-methyl-octanoyl-ACP_c0_C20H37N2O8PRS -1.0 H_c0_H ==> +1.0 ACP_c0_C11H21N2O7PRS +1.0 CO2_c0_CO2 +1.0 8-methyl-3-oxo-decanoyl-ACP_c0_C22H39N2O9PRS	() and (kb|g.684.peg.1194 or kb|g.684.peg.1186)	FALSE
rxn02304	Protoporphyrinogen-IX:oxygen oxidoreductase	-2.0 cpd00791_c0 -3.0 cpd00007_c0 <==> +6.0 cpd00001_c0 +2.0 cpd01476_c0	-2.0 ProtoporphyrinogenIX_C34H38N4O4 -3.0 O2_c0_O2 <==> +6.0 H2O_c0_H2O +2.0 Protoporphyrin_c0_C34H32N4O4		TRUE
rxn00347	L-Aspartate ammonia-lyase	-1.0 cpd00041_c0 <==> +1.0 cpd00106_c0 +1.0 cpd00013_c0	-1.0 L-Aspartate_c0_C4H6NO4 <==> +1.0 Fumarate_c0_C4H2O4 +1.0 NH3_c0_H4N	(kb|g.684.peg.4228 or kb|g.684.peg.3866)	TRUE
rxn05461	3-Hydroxyoctodecanoyl-ACP:NADP+ oxidoreductase	-1.0 cpd00005_c0 -1.0 cpd00067_c0 -1.0 cpd11570_c0 <==> +1.0 cpd00006_c0 +1.0 cpd11571_c0	-1.0 NADPH_c0_C21H27N7O17P3 -1.0 H_c0_H -1.0 3-Oxooctodecanoyl-ACP_c0_C29H53N2O9PRS <==> +1.0 NADP_c0_C21H26N7O17P3 +1.0 3-Hydroxyoctodecanoyl-ACP_c0_C29H55N2O9PRS	(kb|g.684.peg.4072 or kb|g.684.peg.289 or kb|g.684.peg.3291 or kb|g.684.peg.1991 or kb|g.684.peg.3771 or kb|g.684.peg.4166 or kb|g.684.peg.1342 or kb|g.684.peg.367 or kb|g.684.peg.1440 or kb|g.684.peg.4016 or kb|g.684.peg.1216 or kb|g.684.peg.2941 or kb|g.684.peg.1969 or kb|g.684.peg.4158 or kb|g.684.peg.1055)	TRUE
rxn01799	deoxyuridine:orthophosphate 2-deoxy-D-ribosyltransferase	-1.0 cpd00009_c0 -1.0 cpd00412_c0 -1.0 cpd00067_c0 <==> +1.0 cpd00509_c0 +1.0 cpd00092_c0	-1.0 Phosphate_c0_HO4P -1.0 Deoxyuridine_c0_C9H12N2O5 -1.0 H_c0_H <==> +1.0 deoxyribose-1-phosphate_c0_C5H10O7P +1.0 Uracil_c0_C4H4N2O2	(kb|g.684.peg.467)	TRUE
rxn03639	rxn03639	-1.0 cpd00001_c0 -1.0 cpd01766_c0 -1.0 cpd00007_c0 ==> +1.0 cpd00025_c0 +1.0 cpd07859_c0 +1.0 cpd00013_c0	-1.0 H2O_c0_H2O -1.0 N-Methylputrescine_C5H16N2 -1.0 O2_c0_O2 ==> +1.0 H2O2_c0_H2O2 +1.0 4-Methylaminobutanal_C5H12NO +1.0 NH3_c0_H4N		FALSE
rxn02363	3-Hydroxyphenylacetate,NADH:oxygen oxidoreductase (3-hydroxylating)	-1.0 cpd00004_c0 -1.0 cpd03320_c0 -1.0 cpd00007_c0 -1.0 cpd00067_c0 ==> +1.0 cpd00001_c0 +1.0 cpd00003_c0 +1.0 cpd00854_c0	-1.0 NADH_c0_C21H27N7O14P2 -1.0 3-Hydroxyphenylacetate_c0_C8H7O3 -1.0 O2_c0_O2 -1.0 H_c0_H ==> +1.0 H2O_c0_H2O +1.0 NAD_c0_C21H26N7O14P2 +1.0 Homoprotocatechuate_c0_C8H7O4	(kb|g.684.peg.4545)	FALSE
rxn10113	cytochrome oxidase bo3 (ubiquinol-8: 2.5 protons)	-0.5 cpd00007_c0 -2.5 cpd00067_c0 -1.0 cpd15561_c0 ==> +1.0 cpd00001_c0 +2.5 cpd00067_e0 +1.0 cpd15560_c0	-0.5 O2_c0_O2 -2.5 H_c0_H -1.0 Ubiquinol-8_c0_C49H76O4 ==> +1.0 H2O_c0_H2O +2.5 H_e0_H +1.0 Ubiquinone-8_c0_C49H74O4	() and () and () and () and () and () and () and (kb|g.684.peg.1353) and (kb|g.684.peg.1586) and ()	FALSE
rxn00392	ATP:riboflavin 5'-phosphotransferase	-1.0 cpd00002_c0 -1.0 cpd00220_c0 <==> +1.0 cpd00050_c0 +1.0 cpd00008_c0	-1.0 ATP_c0_C10H13N5O13P3 -1.0 Riboflavin_c0_C17H20N4O6 <==> +1.0 FMN_c0_C17H20N4O9P +1.0 ADP_c0_C10H13N5O10P2	(kb|g.684.peg.377) and (kb|g.684.peg.377)	TRUE
rxn00689	Tetrahydrofolate:L-glutamate gamma-ligase (ADP-forming)	-1.0 cpd00002_c0 -1.0 cpd00087_c0 -1.0 cpd00023_c0 <==> +1.0 cpd00009_c0 +1.0 cpd06227_c0 +1.0 cpd00067_c0 +1.0 cpd00008_c0	-1.0 ATP_c0_C10H13N5O13P3 -1.0 Tetrahydrofolate_c0_C19H21N7O6 -1.0 L-Glutamate_c0_C5H8NO4 <==> +1.0 Phosphate_c0_HO4P +1.0 THF-L-glutamate_c0_C24H27N8O9 +1.0 H_c0_H +1.0 ADP_c0_C10H13N5O10P2	(kb|g.684.peg.1227) and (kb|g.684.peg.1227)	TRUE
rxn08094	2-Oxogluterate dehydrogenase	-1.0 cpd00010_c0 -1.0 cpd00024_c0 -1.0 cpd00003_c0 ==> +1.0 cpd00011_c0 +1.0 cpd00004_c0 +1.0 cpd00078_c0	-1.0 CoA_c0_C21H33N7O16P3S -1.0 2-Oxoglutarate_c0_C5H4O5 -1.0 NAD_c0_C21H26N7O14P2 ==> +1.0 CO2_c0_CO2 +1.0 NADH_c0_C21H27N7O14P2 +1.0 Succinyl-CoA_c0_C25H36N7O19P3S		FALSE
rxn01672	dCTP aminohydrolase	-1.0 cpd00001_c0 -1.0 cpd00356_c0 -1.0 cpd00067_c0 <==> +1.0 cpd00013_c0 +1.0 cpd00358_c0	-1.0 H2O_c0_H2O -1.0 dCTP_c0_C9H13N3O13P3 -1.0 H_c0_H <==> +1.0 NH3_c0_H4N +1.0 dUTP_c0_C9H12N2O14P3	(kb|g.684.peg.3115)	TRUE
rxn12845	Gly-Leu aminopeptidase	-1.0 cpd00001_c0 -1.0 cpd15604_c0 <==> +1.0 cpd00033_c0 +1.0 cpd00107_c0	-1.0 H2O_c0_H2O -1.0 Gly-Leu_c0_C8H16N2O3 <==> +1.0 Glycine_c0_C2H5NO2 +1.0 L-Leucine_c0_C6H13NO2	(kb|g.684.peg.1789 or kb|g.684.peg.1092)	TRUE
rxn04757	violaxanthin-neoxanthin isomerase (epoxide-opening)	-1.0 M_cpd05521_c0 <==> +1.0 M_cpd05513_c0	-1.0 Violaxanthin_c0 <==> +1.0 Neoxanthin_c0	(fig|6666666.440926.peg.1987 or fig|6666666.440926.peg.907 or fig|6666666.440926.peg.3991 or fig|6666666.440926.peg.4050)	TRUE
rxn10310	isoheptadecanoyl-lipoteichoic acid synthesis (n=24), linked, N-acetylglucosamine substituted	-1.0 cpd15749_c0 -24.0 cpd00037_c0 <==> +1.0 cpd15767_c0 +24.0 cpd00014_c0	-1.0 Isoheptadecanoyllipoteichoic_acid_n=24__linked__unsubstituted_c0_C121H236O135P24 -24.0 UDP-N-acetylglucosamine_c0_C17H25N3O17P2 <==> +1.0 Isoheptadecanoyllipoteichoic_acid_n=24__linked__N-acetyl-D-glucosamine_c0_C313H548N24O255P24 +24.0 UDP_c0_C9H12N2O12P2	(kb|g.684.peg.1263)	TRUE
rxn03260	rxn03260	-1.0 cpd00017_c0 -1.0 cpd03146_c0 ==> +1.0 cpd03147_c0 +1.0 cpd00067_c0 +1.0 cpd00019_c0	-1.0 S-Adenosyl-L-methionine_c0_C15H23N6O5S -1.0 2-OH-Estradiol_C18H24O3 ==> +1.0 2-Methoxyestradiol-17beta_C19H26O3 +1.0 H_c0_H +1.0 S-Adenosyl-homocysteine_c0_C14H20N6O5S		FALSE
rxn04597	3-phenylpropanoate,NADH:oxygen oxidoreductase (2,3-hydroxylating)	-1.0 cpd00004_c0 -1.0 cpd03343_c0 -1.0 cpd00007_c0 -1.0 cpd00067_c0 <==> +1.0 cpd00003_c0 +1.0 cpd08405_c0	-1.0 NADH_c0_C21H27N7O14P2 -1.0 Phenylpropanoate_C9H9O2 -1.0 O2_c0_O2 -1.0 H_c0_H <==> +1.0 NAD_c0_C21H26N7O14P2 +1.0 cis-3-(3-carboxyethyl)-3,5-cyclohexadiene-1,2-diol_C9H11O4		TRUE
rxn09562	guanylate kinase (GMP:dATP)	-1.0 cpd00115_c0 -1.0 cpd00126_c0 <==> +1.0 cpd00177_c0 +1.0 cpd00031_c0	-1.0 dATP_c0_C10H13N5O12P3 -1.0 GMP_c0_C10H13N5O8P <==> +1.0 dADP_c0_C10H13N5O9P2 +1.0 GDP_c0_C10H13N5O11P2	(kb|g.684.peg.1405)	TRUE
rxn10121	Nitrate reductase (Menaquinol-8)	-1.0 cpd00209_c0 -1.0 cpd15499_c0 -2.0 cpd00067_c0 <==> +1.0 cpd00001_c0 +1.0 cpd00075_c0 +1.0 cpd15500_c0 +2.0 cpd00067_e0	-1.0 Nitrate_c0_NO3 -1.0 Menaquinol_8_c0_C51H74O2 -2.0 H_c0_H <==> +1.0 H2O_c0_H2O +1.0 Nitrite_c0_NO2 +1.0 Menaquinone_8_c0_C51H72O2 +2.0 H_e0_H	(kb|g.684.peg.97 or kb|g.684.peg.2072 or kb|g.684.peg.2)	TRUE
rxn03264	ATP:L-methione S-adenosyltransferase	-1.0 cpd00001_c0 -1.0 cpd00002_c0 -1.0 cpd03163_c0 <==> +1.0 cpd00012_c0 +1.0 cpd03392_c0 +1.0 cpd00009_c0	-1.0 H2O_c0_H2O -1.0 ATP_c0_C10H13N5O13P3 -1.0 Selenomethionine_C5H11NO2Se <==> +1.0 PPi_c0_H2O7P2 +1.0 Se-Adenosylselenomethionine_C15H23N6O5Se +1.0 Phosphate_c0_HO4P		TRUE
rxn03269	dTDP-6-deoxy-L-mannose:NADP+ 4-oxidoreductase	-1.0 cpd03192_c0 -1.0 cpd00006_c0 <==> +1.0 cpd00005_c0 +1.0 cpd00067_c0 +1.0 cpd03171_c0	-1.0 GDP-L-rhamnose_C16H23N5O15P2 -1.0 NADP_c0_C21H26N7O17P3 <==> +1.0 NADPH_c0_C21H27N7O17P3 +1.0 H_c0_H +1.0 GDP-4-oxo-L-rhamnose_C16H21N5O15P2		TRUE
rxn03268	rxn03268	-1.0 cpd03165_c0 -1.0 cpd00033_c0 ==> +1.0 cpd00010_c0 +1.0 cpd03323_c0 +1.0 cpd00067_c0	-1.0 4-Hydroxyphenylacetyl-CoA_C29H39N7O18P3S -1.0 Glycine_c0_C2H5NO2 ==> +1.0 CoA_c0_C21H33N7O16P3S +1.0 p-Hydroxyphenylacetylglycine_C10H10NO4 +1.0 H_c0_H		FALSE
rxn02929	2,3,4,5-Tetrahydrodipicolinate:NADP+ oxidoreductase	-1.0 cpd00006_c0 -1.0 cpd02465_c0 <==> +1.0 cpd00005_c0 +1.0 cpd00067_c0 +1.0 cpd02120_c0	-1.0 NADP_c0_C21H26N7O17P3 -1.0 tetrahydrodipicolinate_c0_C7H7NO4 <==> +1.0 NADPH_c0_C21H27N7O17P3 +1.0 H_c0_H +1.0 Dihydrodipicolinate_c0_C7H5NO4	(kb|g.684.peg.650)	TRUE
rxn04598	trans-Cinnamate,NADH:oxygen oxidoreductase (2,3-hydroxylating)	-1.0 cpd00004_c0 -1.0 cpd00333_c0 -1.0 cpd00007_c0 -1.0 cpd00067_c0 <==> +1.0 cpd00003_c0 +1.0 cpd09253_c0	-1.0 NADH_c0_C21H27N7O14P2 -1.0 (E)-Cinnamate_C9H7O2 -1.0 O2_c0_O2 -1.0 H_c0_H <==> +1.0 NAD_c0_C21H26N7O14P2 +1.0 cis-3-(3-Carboxyethenyl)-3,5-cyclohexadiene-1,2-diol_C9H9O4		TRUE
rxn07624	rxn07624	-1.0 cpd00010_c0 -1.0 cpd14989_c0 <==> +1.0 cpd00022_c0 +1.0 cpd00842_c0	-1.0 CoA_c0_C21H33N7O16P3S -1.0 3-Hydroxy-5-oxohexanoyl-CoA_C27H41N7O19P3S <==> +1.0 Acetyl-CoA_c0_C23H35N7O17P3S +1.0 S-3-Hydroxybutyryl-CoA_c0_C25H39N7O18P3S		TRUE
rxn01356	4-Aminobenzoate carboxy-lyase	-1.0 M_cpd00443_c0 -1.0 M_cpd00067_c0 <==> +1.0 M_cpd00011_c0 +1.0 M_cpd00245_c0	-1.0 ABEE_c0 -1.0 H_plus__c0 <==> +1.0 CO2_c0 +1.0 Aniline_c0	fig|6666666.440926.peg.813	TRUE
rxn05506	Arsenate transporter	-1.0 M_cpd01048_c0 ==> +1.0 M_cpd01048_e0	-1.0 Arsenate_c0 ==> +1.0 Arsenate_e0	fig|6666666.440926.peg.2574	FALSE
rxn02402	Nicotinate-nucleotide:pyrophosphate phosphoribosyltransferase	-1.0 cpd00103_c0 -1.0 cpd02333_c0 -2.0 cpd00067_c0 ==> +1.0 cpd00012_c0 +1.0 cpd00011_c0 +1.0 cpd00873_c0	-1.0 PRPP_c0_C5H10O14P3 -1.0 Quinolinate_c0_C7H3NO4 -2.0 H_c0_H ==> +1.0 PPi_c0_H2O7P2 +1.0 CO2_c0_CO2 +1.0 Nicotinate_ribonucleotide_c0_C11H13NO9P	(kb|g.684.peg.1821)	FALSE
rxn00472	L-Ornithine racemase	-1.0 M_cpd00064_c0 <==> +1.0 M_cpd00404_c0	-1.0 Ornithine_c0 <==> +1.0 D_Ornithine_c0	fig|6666666.440926.peg.1835	TRUE
rxn05468	O2 transport via diffusion	-1.0 cpd00007_e0 <==> +1.0 cpd00007_c0	-1.0 O2_e0_O2 <==> +1.0 O2_c0_O2		TRUE
rxn04016	S-adenosyl-L-methionine:(E)-prop-1-ene-1,2,3-tricarboxylate	-1.0 cpd00017_c0 -1.0 cpd01563_c0 <==> +1.0 cpd08353_c0 +1.0 cpd00019_c0	-1.0 S-Adenosyl-L-methionine_c0_C15H23N6O5S -1.0 trans-Aconitate_c0_C6H3O6 <==> +1.0 E-3-Methoxycarbonylpent-2-enedioate_c0_C7H6O6 +1.0 S-Adenosyl-homocysteine_c0_C14H20N6O5S	(kb|g.684.peg.1856)	TRUE
rxn10309	stearoyl-lipoteichoic acid synthesis (n=24), linked, N-acetylglucosamine substituted	-1.0 cpd15748_c0 -24.0 cpd00037_c0 <==> +24.0 cpd00014_c0 +1.0 cpd15766_c0	-1.0 Stearoyllipoteichoic_acid_n=24__linked__unsubstituted_c0_C123H240O135P24 -24.0 UDP-N-acetylglucosamine_c0_C17H25N3O17P2 <==> +24.0 UDP_c0_C9H12N2O12P2 +1.0 Stearoyllipoteichoic_acid_n=24__linked__N-acetyl-D-glucosamine_c0_C315H552N24O255P24	(kb|g.684.peg.1263)	TRUE
rxn03251	Hexanoyl-CoA:(acceptor) 2,3-oxidoreductase	-1.0 cpd03124_c0 -1.0 cpd00015_c0 <==> +1.0 cpd00982_c0 +1.0 cpd03125_c0	-1.0 Hexanoyl-CoA_c0_C27H43N7O17P3S -1.0 FAD_c0_C27H31N9O15P2 <==> +1.0 FADH2_c0_C27H33N9O15P2 +1.0 2E-Hexenoyl-CoA_c0_C27H41N7O17P3S		TRUE
rxn01868	p-Cumic alcohol:NADP+ oxidoreductase	-1.0 cpd00447_c0 -1.0 cpd00001_c0 -1.0 cpd00006_c0 <==> +1.0 cpd00005_c0 +1.0 cpd00540_c0 +2.0 cpd00067_c0	-1.0 Betaine_aldehyde_c0_C5H12NO -1.0 H2O_c0_H2O -1.0 NADP_c0_C21H26N7O17P3 <==> +1.0 NADPH_c0_C21H27N7O17P3 +1.0 BET_c0_C5H11NO2 +2.0 H_c0_H	(kb|g.684.peg.4664)	TRUE
rxn01203	rxn01203	-1.0 cpd03708_c0 <==> +1.0 cpd00199_c0 +1.0 cpd00020_c0	-1.0 2_4-Dihydroxyhept-2-enedioate_c0_C7H8O6 <==> +1.0 4-Oxobutanoate_c0_C4H5O3 +1.0 Pyruvate_c0_C3H3O3	(kb|g.684.peg.4044 or kb|g.684.peg.3859)	TRUE
rxn03253	Decanoyl-CoA:(acceptor) 2,3-oxidoreductase	-1.0 cpd00015_c0 -1.0 cpd03128_c0 <==> +1.0 cpd00982_c0 +1.0 cpd03129_c0	-1.0 FAD_c0_C27H31N9O15P2 -1.0 Decanoyl-CoA_c0_C31H51N7O17P3S <==> +1.0 FADH2_c0_C27H33N9O15P2 +1.0 2E-Decenoyl-CoA_c0_C31H49N7O17P3S		TRUE
rxn06760	rxn06760	-1.0 cpd00001_c0 -1.0 cpd02999_c0 ==> +1.0 cpd00232_c0 +1.0 cpd12640_c0	-1.0 H2O_c0_H2O -1.0 GD1a_C67H111N4O39R ==> +1.0 Neu5Ac_C11H18NO9 +1.0 GM1_C56H95N3O31R		FALSE
rxn00903	L-Valine:2-oxoglutarate aminotransferase	-1.0 cpd00156_c0 -1.0 cpd00024_c0 <==> +1.0 cpd00123_c0 +1.0 cpd00023_c0	-1.0 L-Valine_c0_C5H11NO2 -1.0 2-Oxoglutarate_c0_C5H4O5 <==> +1.0 3-Methyl-2-oxobutanoate_c0_C5H7O3 +1.0 L-Glutamate_c0_C5H8NO4	(kb|g.684.peg.1548)	TRUE
rxn05239	adenosine 3',5'-bisphosphate,sulfite:oxidized-thioredoxin oxidoreductase	-1.0 cpd11421_c0 -1.0 cpd00044_c0 <==> +1.0 cpd00081_c0 +1.0 cpd00045_c0 +1.0 cpd11420_c0	-1.0 trdrd_c0_C6H9NO2R2S2 -1.0 3-phosphoadenylylsulfate_c0_C10H12N5O13P2S <==> +1.0 Sulfite_c0_HO3S +1.0 Adenosine_3-5-bisphosphate_c0_C10H13N5O10P2 +1.0 trdox_c0_C6H7NO2R2S2	(kb|g.684.peg.2657) and (kb|g.684.peg.2657)	TRUE
rxn07619	rxn07619	-1.0 cpd00010_c0 -1.0 cpd00002_c0 -1.0 cpd14983_c0 <==> +1.0 cpd00009_c0 +1.0 cpd14984_c0 +1.0 cpd00008_c0	-1.0 CoA_c0_C21H33N7O16P3S -1.0 ATP_c0_C10H13N5O13P3 -1.0 Cyclopropanecarboxylate_C4H5O2 <==> +1.0 Phosphate_c0_HO4P +1.0 Cyclopropanecarboxyl-CoA_C25H37N7O17P3S +1.0 ADP_c0_C10H13N5O10P2		TRUE
rxn01100	ATP:3-phospho-D-glycerate 1-phosphotransferase	-1.0 cpd00002_c0 -1.0 cpd00067_c0 -1.0 cpd00169_c0 <==> +1.0 cpd00203_c0 +1.0 cpd00008_c0	-1.0 ATP_c0_C10H13N5O13P3 -1.0 H_c0_H -1.0 3-Phosphoglycerate_c0_C3H5O7P <==> +1.0 1_3-Bisphospho-D-glycerate_c0_C3H6O10P2 +1.0 ADP_c0_C10H13N5O10P2	(kb|g.684.peg.1320)	TRUE
rxn03247	(S)-Hydroxyoctanoyl-CoA hydro-lyase	-1.0 cpd03120_c0 <==> +1.0 cpd00001_c0 +1.0 cpd03130_c0	-1.0 S-Hydroxyoctanoyl-CoA_c0_C29H47N7O18P3S <==> +1.0 H2O_c0_H2O +1.0 2E-Octenoyl-CoA_c0_C29H45N7O17P3S	(kb|g.684.peg.2430 or kb|g.684.peg.964 or kb|g.684.peg.4055 or kb|g.684.peg.648 or kb|g.684.peg.2819)	TRUE
rxn03087	N-Succinyl-L-2,6-diaminoheptanedioate:2-ocoglytarate	-1.0 cpd02698_c0 -1.0 cpd00024_c0 <==> +1.0 cpd00023_c0 +1.0 cpd02724_c0	-1.0 N-Succinyl-L-2_6-diaminopimelate_c0_C11H16N2O7 -1.0 2-Oxoglutarate_c0_C5H4O5 <==> +1.0 L-Glutamate_c0_C5H8NO4 +1.0 N-Succinyl-L-2-amino-6-oxopimelate_c0_C11H12NO8	(kb|g.684.peg.2385)	TRUE
rxn14386	Secondary_alcohol:NAD+ oxidoreductase	-1.0 cpd11901_c0 -1.0 cpd00003_c0 <==> +1.0 cpd00004_c0 +1.0 cpd00067_c0 +1.0 cpd11872_c0	-1.0 R-CHOH-R_CH2OR2 -1.0 NAD_c0_C21H26N7O14P2 <==> +1.0 NADH_c0_C21H27N7O14P2 +1.0 H_c0_H +1.0 R-CO-R_COR2		TRUE
rxn14389	dTDP-L-mycarose:NADP+ 4-oxidoreductase	-1.0 cpd00005_c0 -1.0 cpd08712_c0 -1.0 cpd00067_c0 ==> +1.0 cpd00006_c0 +1.0 cpd04035_c0	-1.0 NADPH_c0_C21H27N7O17P3 -1.0 dTDP-3-methyl-4-oxo-2,6-dideoxy-L-glucose_C17H24N2O14P2 -1.0 H_c0_H ==> +1.0 NADP_c0_C21H26N7O17P3 +1.0 dTDP-beta-L-mycarose_C17H26N2O14P2		FALSE
rxn02228	3-Mercaptolactate:NAD+ oxidoreductase	-1.0 M_cpd00003_c0 -1.0 M_cpd03455_c0 <==> +1.0 M_cpd00706_c0 +1.0 M_cpd00004_c0 +1.0 M_cpd00067_c0	-1.0 NAD_c0 -1.0 3_Mercaptolactate_c0 <==> +1.0 Mercaptopyruvate_c0 +1.0 NADH_c0 +1.0 H_plus__c0	fig|6666666.440926.peg.3393	TRUE
rxn00085	L-Glutamate:NADP+ oxidoreductase (transaminating)	-1.0 cpd00006_c0 -2.0 cpd00023_c0 <==> +1.0 cpd00005_c0 +1.0 cpd00053_c0 +1.0 cpd00067_c0 +1.0 cpd00024_c0	-1.0 NADP_c0_C21H26N7O17P3 -2.0 L-Glutamate_c0_C5H8NO4 <==> +1.0 NADPH_c0_C21H27N7O17P3 +1.0 L-Glutamine_c0_C5H10N2O3 +1.0 H_c0_H +1.0 2-Oxoglutarate_c0_C5H4O5	(kb|g.684.peg.775) and (kb|g.684.peg.668)	TRUE
rxn02866	3-Methylbutanoyl-CoA:(acceptor) 2,3-oxidoreductase	-1.0 cpd00982_c0 -1.0 cpd01966_c0 <==> +1.0 cpd01882_c0 +1.0 cpd00015_c0	-1.0 FADH2_c0_C27H33N9O15P2 -1.0 Dimethylacryloyl-CoA_c0_C26H39N7O17P3S <==> +1.0 Isovaleryl-CoA_c0_C26H41N7O17P3S +1.0 FAD_c0_C27H31N9O15P2	(kb|g.684.peg.993)	TRUE
rxn05465	malonyl-ACP:[acyl-carrier-protein] transferase	-1.0 cpd11493_c0 -1.0 cpd00070_c0 <==> +1.0 cpd00010_c0 +1.0 cpd11492_c0	-1.0 ACP_c0_C11H21N2O7PRS -1.0 Malonyl-CoA_c0_C24H34N7O19P3S <==> +1.0 CoA_c0_C21H33N7O16P3S +1.0 Malonyl-acyl-carrierprotein-_c0_C14H22N2O10PRS		TRUE
rxn07644	2-phenylacetamide hydro-lyase (nitrile-forming)	-1.0 cpd00001_c0 -1.0 cpd14795_c0 <==> +1.0 cpd01647_c0	-1.0 H2O_c0_H2O -1.0 Benzyl cyanide_C8H7N <==> +1.0 2-Phenylacetamide_c0_C8H9NO		TRUE
rxn03282	rxn03282	-1.0 cpd00003_c0 -1.0 cpd03227_c0 <==> +1.0 cpd00004_c0 +1.0 cpd03228_c0 +1.0 cpd00067_c0	-1.0 NAD_c0_C21H26N7O14P2 -1.0 5beta-Cholestane-3alpha,7alpha,26-triol_C27H48O3 <==> +1.0 NADH_c0_C21H27N7O14P2 +1.0 3alpha,7alpha-Dihydroxy-5beta-cholestan-26-al_C27H46O3 +1.0 H_c0_H		TRUE
rxn05400	11-methyl-dodecanoyl-ACP:malonyl-[acyl-carrier-protein] C-acyltransferase (decarboxylating)	-1.0 cpd11492_c0 -1.0 cpd11536_c0 -1.0 cpd00067_c0 ==> +1.0 cpd11493_c0 +1.0 cpd00011_c0 +1.0 cpd11537_c0	-1.0 Malonyl-acyl-carrierprotein-_c0_C14H22N2O10PRS -1.0 11-methyl-dodecanoyl-ACP_c0_C24H45N2O8PRS -1.0 H_c0_H ==> +1.0 ACP_c0_C11H21N2O7PRS +1.0 CO2_c0_CO2 +1.0 13-methyl-3-oxo-tetra-decanoyl-ACP_c0_C26H47N2O9PRS	() and (kb|g.684.peg.1194 or kb|g.684.peg.1186)	FALSE
rxn01353	ATP:nucleoside-diphosphate phosphatransferase	-1.0 cpd00002_c0 -1.0 cpd00295_c0 <==> +1.0 cpd00241_c0 +1.0 cpd00008_c0	-1.0 ATP_c0_C10H13N5O13P3 -1.0 dGDP_c0_C10H13N5O10P2 <==> +1.0 dGTP_c0_C10H13N5O13P3 +1.0 ADP_c0_C10H13N5O10P2	(kb|g.684.peg.1765)	TRUE
rxn03288	Propanoyl-CoA:acetyl-CoA C-acyltransferase	-1.0 cpd00086_c0 -1.0 cpd03242_c0 <==> +1.0 cpd00010_c0 +1.0 cpd03232_c0	-1.0 Propionyl-CoA_c0_C24H37N7O17P3S -1.0 Chenodeoxyglycocholoyl-CoA_C45H71N7O19P3S <==> +1.0 CoA_c0_C21H33N7O16P3S +1.0 3alpha,7alpha-Dihydroxy-5beta-24-oxocholestanoyl-CoA_C48H75N7O20P3S		TRUE
rxn01603	7,8-dihydropteroate:L-glutamate ligase (ADP-forming)	-1.0 cpd00002_c0 -1.0 cpd00023_c0 -1.0 cpd00683_c0 <==> +1.0 cpd00009_c0 +1.0 cpd00067_c0 +1.0 cpd00330_c0 +1.0 cpd00008_c0	-1.0 ATP_c0_C10H13N5O13P3 -1.0 L-Glutamate_c0_C5H8NO4 -1.0 Dihydropteroate_c0_C14H13N6O3 <==> +1.0 Phosphate_c0_HO4P +1.0 H_c0_H +1.0 Dihydrofolate_c0_C19H19N7O6 +1.0 ADP_c0_C10H13N5O10P2	(kb|g.684.peg.1227) and (kb|g.684.peg.1227)	TRUE
rxn03287	rxn03287	-1.0 cpd03231_c0 -1.0 cpd00003_c0 <==> +1.0 cpd00004_c0 +1.0 cpd03232_c0 +1.0 cpd00067_c0	-1.0 3alpha,7alpha,24-Trihydroxy-5beta-cholestanoyl-CoA_C48H77N7O20P3S -1.0 NAD_c0_C21H26N7O14P2 <==> +1.0 NADH_c0_C21H27N7O14P2 +1.0 3alpha,7alpha-Dihydroxy-5beta-24-oxocholestanoyl-CoA_C48H75N7O20P3S +1.0 H_c0_H		TRUE
rxn04132	rxn04132	-1.0 cpd00001_c0 -1.0 cpd08625_c0 ==> +1.0 cpd00011_c0 +1.0 cpd01567_c0	-1.0 H2O_c0_H2O -1.0 5-Hydroxyisourate_c0_C5H4N4O4 ==> +1.0 CO2_c0_CO2 +1.0 R-Allantoin_c0_C4H6N4O3		FALSE
rxn03286	rxn03286	-1.0 cpd00001_c0 -1.0 cpd03230_c0 <==> +1.0 cpd03231_c0	-1.0 H2O_c0_H2O -1.0 3alpha,7alpha-Dihydroxy-5beta-cholest-24-enoyl-CoA_C48H75N7O19P3S <==> +1.0 3alpha,7alpha,24-Trihydroxy-5beta-cholestanoyl-CoA_C48H77N7O20P3S		TRUE
rxn08809	Lysophospholipase L1 (2-acylglycerophosphoethanolamine, n-C18:1) (periplasm)	-1.0 cpd00001_c0 -1.0 cpd12547_c0 <==> +1.0 cpd15269_c0 +1.0 cpd00908_c0 +1.0 cpd00067_c0	-1.0 H2O_c0_H2O -1.0 L-2-Lysophosphatidylethanolamine_c0_C23H46NO7P <==> +1.0 octadecenoate_c0_C18H33O2 +1.0 Glycerophosphoethanolamine_c0_C5H14NO6P +1.0 H_c0_H	(kb|g.684.peg.412 or kb|g.684.peg.1817)	TRUE
rxn03289	rxn03289	-1.0 cpd03233_c0 -1.0 cpd00003_c0 <==> +1.0 cpd03248_c0 +1.0 cpd00004_c0 +1.0 cpd00067_c0	-1.0 3alpha,7alpha,12alpha,24-Tetrahydroxy-5beta-cholestanoyl-CoA_C48H77N7O21P3S -1.0 NAD_c0_C21H26N7O14P2 <==> +1.0 3alpha,7alpha,12alpha-Trihydroxy-5beta-24-oxocholestanoyl-CoA_C48H75N7O21P3S +1.0 NADH_c0_C21H27N7O14P2 +1.0 H_c0_H		TRUE
rxn05343	Octanoyl-[acyl-carrier protein]:malonyl-[acyl-carrier-protein]	-1.0 cpd11492_c0 -1.0 cpd11470_c0 -1.0 cpd00067_c0 ==> +1.0 cpd11493_c0 +1.0 cpd00011_c0 +1.0 cpd11487_c0	-1.0 Malonyl-acyl-carrierprotein-_c0_C14H22N2O10PRS -1.0 Octanoyl-ACP_c0_C19H35N2O8PRS -1.0 H_c0_H ==> +1.0 ACP_c0_C11H21N2O7PRS +1.0 CO2_c0_CO2 +1.0 3-oxodecanoyl-acp_c0_C21H37N2O9PRS	() and (kb|g.684.peg.1194 or kb|g.684.peg.1186)	FALSE
rxn07645	phenylacetonitrile aminohydrolase	-2.0 cpd00001_c0 -1.0 cpd00067_c0 -1.0 cpd14795_c0 <==> +1.0 cpd00430_c0 +1.0 cpd00013_c0	-2.0 H2O_c0_H2O -1.0 H_c0_H -1.0 Benzyl cyanide_C8H7N <==> +1.0 PACT_c0_C8H8O2 +1.0 NH3_c0_H4N		TRUE
rxn06315	rxn06315	-1.0 cpd00005_c0 -1.0 cpd00709_c0 ==> +1.0 cpd00006_c0 +1.0 cpd03193_c0 +3.0 cpd00067_c0	-1.0 NADPH_c0_C21H27N7O17P3 -1.0 beta D-Galactose_C6H12O6 ==> +1.0 NADP_c0_C21H26N7O17P3 +1.0 3-Keto-beta-D-galactose_C6H10O6 +3.0 H_c0_H		FALSE
rxn05399	11-methyl-trans-dodec-2-enoyl-ACP:NADP+ oxidoreductase (A-specific)	-1.0 cpd00005_c0 -1.0 cpd11535_c0 -1.0 cpd00067_c0 ==> +1.0 cpd00006_c0 +1.0 cpd11536_c0	-1.0 NADPH_c0_C21H27N7O17P3 -1.0 11-methyl-trans-dodec-2-enoyl-ACP_c0_C24H43N2O8PRS -1.0 H_c0_H ==> +1.0 NADP_c0_C21H26N7O17P3 +1.0 11-methyl-dodecanoyl-ACP_c0_C24H45N2O8PRS	(kb|g.684.peg.1576)	FALSE
rxn00915	GMP:pyrophosphate phosphoribosyltransferase	-1.0 cpd00103_c0 -1.0 cpd00207_c0 <==> +1.0 cpd00012_c0 +1.0 cpd00126_c0	-1.0 PRPP_c0_C5H10O14P3 -1.0 Guanine_c0_C5H5N5O <==> +1.0 PPi_c0_H2O7P2 +1.0 GMP_c0_C10H13N5O8P	(kb|g.684.peg.4)	TRUE
rxn02703	ATP:sedoheptulose 7-phosphate	-1.0 M_cpd01407_c0 -1.0 M_cpd00002_c0 <==> +1.0 M_cpd00008_c0 +1.0 M_cpd03722_c0	-1.0 Volemulose_c0 -1.0 ATP_c0 <==> +1.0 ADP_c0 +1.0 Sedoheptulose_1_phosphate_c0	fig|6666666.440926.peg.2957	TRUE
rxn05059	dCTP aminohydrolase (dUMP-forming)	-1.0 M_cpd00356_c0 -2.0 M_cpd00001_c0 <==> +1.0 M_cpd00299_c0 +1.0 M_cpd00013_c0 +1.0 M_cpd00012_c0 +1.0 M_cpd00067_c0	-1.0 dCTP_c0 -2.0 H2O_c0 <==> +1.0 dUMP_c0 +1.0 NH3_c0 +1.0 PPi_c0 +1.0 H_plus__c0	fig|6666666.440926.peg.1284	TRUE
rxn00858	Agmatine amidinohydrolase	-1.0 cpd00001_c0 -1.0 cpd00152_c0 ==> +1.0 cpd00073_c0 +1.0 cpd00118_c0	-1.0 H2O_c0_H2O -1.0 Agmatine_c0_C5H16N4 ==> +1.0 Urea_c0_CH4N2O +1.0 Putrescine_c0_C4H14N2	(kb|g.684.peg.749 or kb|g.684.peg.3163)	FALSE
rxn03290	(24R,25R)-3alpha,7alpha,12alpha,24-tetrahydroxy-5beta-cholestanoyl-	-1.0 cpd03233_c0 <==> +1.0 cpd00001_c0 +1.0 cpd03241_c0	-1.0 3alpha,7alpha,12alpha,24-Tetrahydroxy-5beta-cholestanoyl-CoA_C48H77N7O21P3S <==> +1.0 H2O_c0_H2O +1.0 3alpha,7alpha,12alpha-Trihydroxy-5beta-cholest-24-enoyl-CoA_C48H75N7O20P3S		TRUE
rxn00227	Acetyl phosphate phosphohydrolase	-1.0 cpd00001_c0 -1.0 cpd00196_c0 ==> +1.0 cpd00029_c0 +1.0 cpd00009_c0 +2.0 cpd00067_c0	-1.0 H2O_c0_H2O -1.0 Acetylphosphate_c0_C2H4O5P ==> +1.0 Acetate_c0_C2H3O2 +1.0 Phosphate_c0_HO4P +2.0 H_c0_H	(kb|g.684.peg.540)	FALSE
rxn03273	3-Ketolactose galactohydrolase	-1.0 cpd03199_c0 -1.0 cpd00001_c0 ==> +1.0 cpd03193_c0 +1.0 cpd00190_c0	-1.0 3-Ketolactose_C12H20O11 -1.0 H2O_c0_H2O ==> +1.0 3-Keto-beta-D-galactose_C6H10O6 +1.0 beta-D-Glucose_c0_C6H12O6		FALSE
rxn06300	L-Alanine:tRNA(Ala) ligase (AMP-forming)	-1.0 cpd00002_c0 -1.0 cpd11906_c0 -1.0 cpd00035_c0 -1.0 cpd00067_c0 ==> +1.0 cpd00012_c0 +1.0 cpd11770_c0 +1.0 cpd00018_c0	-1.0 ATP_c0_C10H13N5O13P3 -1.0 tRNA(Ala)_C10H12N5O3R -1.0 L-Alanine_c0_C3H7NO2 -1.0 H_c0_H ==> +1.0 PPi_c0_H2O7P2 +1.0 L-Alanyl-tRNA_C13H18N6O4R +1.0 AMP_c0_C10H13N5O7P		FALSE
rxn02483	4-Carboxymuconolactone carboxy-lyase	-1.0 cpd00067_c0 -1.0 cpd00938_c0 ==> +1.0 cpd00011_c0 +1.0 cpd02255_c0	-1.0 H_c0_H -1.0 4-Carboxymuconolactone_c0_C7H4O6 ==> +1.0 CO2_c0_CO2 +1.0 3-oxoadipate-enol-lactone_c0_C6H5O4	(kb|g.684.peg.3751)	FALSE
rxn01092	CDPethanolamine:1,2-diacylglycerol ethanolaminephosphotransferase	-1.0 cpd00167_c0 -1.0 cpd00444_c0 ==> +1.0 cpd00046_c0 +1.0 cpd00067_c0 +1.0 cpd03613_c0	-1.0 Ceramide_C19H36NO3R -1.0 CDPethanolamine_C11H19N4O11P2 ==> +1.0 CMP_c0_C9H13N3O8P +1.0 H_c0_H +1.0 Ceramide phosphoethanolamine_C21H41N2O6PR		FALSE
rxn01093	ATP:2,3-dihydroxybenzoate adenylyltransferase	-1.0 cpd00002_c0 -1.0 cpd00168_c0 -1.0 cpd00067_c0 <==> +1.0 cpd00012_c0 +1.0 cpd02494_c0	-1.0 ATP_c0_C10H13N5O13P3 -1.0 2,3-Dihydroxybenzoate_C7H5O4 -1.0 H_c0_H <==> +1.0 PPi_c0_H2O7P2 +1.0 (2,3-Dihydroxybenzoyl)adenylate_C17H17N5O10P		TRUE
rxn03762	rxn03762	-1.0 M_cpd00051_c0 -1.0 M_cpd00102_c0 <==> +1.0 M_cpd00009_c0 +1.0 M_cpd04058_c0 +1.0 M_cpd00067_c0	-1.0 L_Arginine_c0 -1.0 Glyceraldehyde3_phosphate_c0 <==> +1.0 Phosphate_c0 +1.0 L_N2_2_Carboxyethylarginine_c0 +1.0 H_plus__c0	(fig|6666666.440926.peg.2535 or fig|6666666.440926.peg.3757)	TRUE
rxn03275	L-Dehydroascorbate lactonohydrolase	-1.0 cpd00335_c0 -1.0 cpd00001_c0 ==> +1.0 cpd02784_c0 +1.0 cpd00067_c0	-1.0 Dehydroascorbate_C6H6O6 -1.0 H2O_c0_H2O ==> +1.0 2,3-Dioxo-L-gulonate_C6H7O7 +1.0 H_c0_H		FALSE
rxn11946	3-demethylubiquinone-9 3-o-methyltransferase	-1.0 cpd00017_c0 -1.0 cpd03449_c0 <==> +1.0 cpd00019_c0 +1.0 cpd15560_c0	-1.0 S-Adenosyl-L-methionine_c0_C15H23N6O5S -1.0 2-Octaprenyl-3-methyl-5-hydroxy-6-methoxy-1_4-benzoquinone_c0_C48H71O4 <==> +1.0 S-Adenosyl-homocysteine_c0_C14H20N6O5S +1.0 Ubiquinone-8_c0_C49H74O4		TRUE
rxn05457	tetradecanoyl-ACP:[acyl-carrier-protein] transferase	-1.0 cpd00010_c0 -1.0 cpd11466_c0 <==> +1.0 cpd11493_c0 +1.0 cpd01695_c0	-1.0 CoA_c0_C21H33N7O16P3S -1.0 Myristoyl-ACP_c0_C25H47N2O8PRS <==> +1.0 ACP_c0_C11H21N2O7PRS +1.0 Myristoyl-CoA_c0_C35H59N7O17P3S		TRUE
rxn05459	stearyl-ACP:[acyl-carrier-protein] transferase	-1.0 cpd00010_c0 -1.0 cpd11573_c0 <==> +1.0 cpd11493_c0 +1.0 cpd00327_c0	-1.0 CoA_c0_C21H33N7O16P3S -1.0 Octodecanoyl-ACP_c0_C29H55N2O8PRS <==> +1.0 ACP_c0_C11H21N2O7PRS +1.0 strcoa_c0_C39H67N7O17P3S		TRUE
rxn01775	D-Mannonate:NAD+ 5-oxidoreductase	-1.0 cpd00003_c0 -1.0 cpd00403_c0 <==> +1.0 cpd00672_c0 +1.0 cpd00004_c0 +1.0 cpd00067_c0	-1.0 NAD_c0_C21H26N7O14P2 -1.0 D-Mannonate_c0_C6H11O7 <==> +1.0 D-Fructuronate_c0_C6H9O7 +1.0 NADH_c0_C21H27N7O14P2 +1.0 H_c0_H	(kb|g.684.peg.4000)	TRUE
rxn02008	UDP-N-acetylmuramoyl-L-alanine:D-glutamate ligase(ADP-forming)	-1.0 cpd00186_c0 -1.0 cpd00002_c0 -1.0 cpd00890_c0 <==> +1.0 cpd00009_c0 +1.0 cpd00525_c0 +1.0 cpd00067_c0 +1.0 cpd00008_c0	-1.0 D-Glutamate_c0_C5H8NO4 -1.0 ATP_c0_C10H13N5O13P3 -1.0 UDP-N-acetylmuramoyl-L-alanine_c0_C23H33N4O20P2 <==> +1.0 Phosphate_c0_HO4P +1.0 UDP-N-acetylmuramoyl-L-alanyl-D-glutamate_c0_C28H39N5O23P2 +1.0 H_c0_H +1.0 ADP_c0_C10H13N5O10P2	(kb|g.684.peg.300)	TRUE
rxn08842	Lysophospholipase L2 (2-acylglycerophosphoethanolamine, n-C16:1)	-1.0 cpd00001_c0 -1.0 cpd15340_c0 <==> +1.0 cpd00908_c0 +1.0 cpd00067_c0 +1.0 cpd15237_c0	-1.0 H2O_c0_H2O -1.0 2-Acyl-sn-glycero-3-phosphoethanolamine_hexadec-9-enoyl_c0_C21H42NO7P <==> +1.0 Glycerophosphoethanolamine_c0_C5H14NO6P +1.0 H_c0_H +1.0 hexadecenoate_c0_C16H29O2	(kb|g.684.peg.412 or kb|g.684.peg.1817)	TRUE
rxn00191	L-Alanine:2-oxoglutarate aminotransferase	-1.0 cpd00035_c0 -1.0 cpd00024_c0 <==> +1.0 cpd00023_c0 +1.0 cpd00020_c0	-1.0 L-Alanine_c0_C3H7NO2 -1.0 2-Oxoglutarate_c0_C5H4O5 <==> +1.0 L-Glutamate_c0_C5H8NO4 +1.0 Pyruvate_c0_C3H3O3		TRUE
rxn01750	CDPglucose 4,6-hydro-lyase	-1.0 M_cpd00390_c0 ==> +1.0 M_cpd00897_c0 +1.0 M_cpd00001_c0	-1.0 CDP_glucose_c0 ==> +1.0 CDP_4_dehydro_6_deoxy_D_glucose_c0 +1.0 H2O_c0	fig|6666666.440926.peg.405	FALSE
rxn05387	5-methyl-trans-hex-2-enoyl-ACP:NADP+ oxidoreductase (A-specific)	-1.0 cpd00005_c0 -1.0 cpd00067_c0 -1.0 cpd11523_c0 ==> +1.0 cpd00006_c0 +1.0 cpd11524_c0	-1.0 NADPH_c0_C21H27N7O17P3 -1.0 H_c0_H -1.0 5-methyl-trans-hex-2-enoyl-ACP_c0_C18H31N2O8PRS ==> +1.0 NADP_c0_C21H26N7O17P3 +1.0 5-methyl-hexanoyl-ACP_c0_C18H33N2O8PRS	(kb|g.684.peg.1576)	FALSE
rxn02199	Acetyl-CoA:chloramphenicol O3-acetyltransferase	-1.0 M_cpd00022_c0 -1.0 M_cpd00680_c0 <==> +1.0 M_cpd02267_c0 +1.0 M_cpd00010_c0	-1.0 Acetyl_CoA_c0 -1.0 Chloramphenicol_c0 <==> +1.0 Chloramphenicol_3_acetate_c0 +1.0 CoA_c0	fig|6666666.440926.peg.1512	TRUE
rxn00272	L-Alanine:glyoxylate aminotransferase	-1.0 cpd00040_c0 -1.0 cpd00035_c0 <==> +1.0 cpd00033_c0 +1.0 cpd00020_c0	-1.0 Glyoxalate_c0_C2HO3 -1.0 L-Alanine_c0_C3H7NO2 <==> +1.0 Glycine_c0_C2H5NO2 +1.0 Pyruvate_c0_C3H3O3	(kb|g.684.peg.2988) and (kb|g.684.peg.2988)	TRUE
rxn00102	Carbonic acid hydro-lyase	-1.0 cpd00242_c0 -1.0 cpd00067_c0 <==> +1.0 cpd00001_c0 +1.0 cpd00011_c0	-1.0 H2CO3_c0_CHO3 -1.0 H_c0_H <==> +1.0 H2O_c0_H2O +1.0 CO2_c0_CO2	(kb|g.684.peg.2498 or kb|g.684.peg.683)	TRUE
rxn02379	alpha-D-Hexose 1-phosphate 1,6-phosphomutase	-1.0 cpd00862_c0 <==> +1.0 cpd02340_c0	-1.0 alpha-D-Hexose 1-phosphate_C6H12O9P <==> +1.0 alpha-D-Hexose 6-phosphate_C6H12O9P		TRUE
rxn00198	Isocitrate:NADP+ oxidoreductase (decarboxylating)	-1.0 cpd00006_c0 -1.0 cpd00260_c0 ==> +1.0 cpd00005_c0 +1.0 cpd00011_c0 +1.0 cpd00024_c0	-1.0 NADP_c0_C21H26N7O17P3 -1.0 Isocitrate_c0_C6H5O7 ==> +1.0 NADPH_c0_C21H27N7O17P3 +1.0 CO2_c0_CO2 +1.0 2-Oxoglutarate_c0_C5H4O5		FALSE
rxn06737	N-Acetyl-D-galactosaminyl-(N-acetylneuraminyl)-D-galactosyl-D-	-1.0 cpd00001_c0 -1.0 cpd02996_c0 ==> +1.0 cpd00832_c0 +1.0 cpd12599_c0	-1.0 H2O_c0_H2O -1.0 GM2_C50H85N3O26R ==> +1.0 N-Acetyl-D-chondrosamine_C8H15NO6 +1.0 GM3_C42H72N2O21R		FALSE
rxn02377	UDP-N-acetyl-D-mannosamine:NAD+ 1-oxidoreductase	-1.0 cpd00001_c0 -1.0 cpd00861_c0 -2.0 cpd00003_c0 ==> +2.0 cpd00004_c0 +3.0 cpd00067_c0 +1.0 cpd03732_c0	-1.0 H2O_c0_H2O -1.0 UDP-N-acetyl-D-mannosamine_C17H25N3O17P2 -2.0 NAD_c0_C21H26N7O14P2 ==> +2.0 NADH_c0_C21H27N7O14P2 +3.0 H_c0_H +1.0 UDP-N-acetyl-D-mannosaminouronate_C17H22N3O18P2		FALSE
rxn04559	carboxylesterase	-1.0 cpd00001_c0 -1.0 cpd01014_c0 <==> +1.0 cpd00153_c0 +1.0 cpd00067_c0 +1.0 cpd09199_c0	-1.0 H2O_c0_H2O -1.0 Cocaine_C17H21NO4 <==> +1.0 Benzoate_c0_C7H5O2 +1.0 H_c0_H +1.0 Methyl ecgonine_C10H17NO3		TRUE
rxn00656	L-Alanine:3-oxopropanoate aminotransferase	-1.0 M_cpd00191_c0 -1.0 M_cpd00035_c0 <==> +1.0 M_cpd00085_c0 +1.0 M_cpd00020_c0	-1.0 3_Oxopropanoate_c0 -1.0 L_Alanine_c0 <==> +1.0 beta_Alanine_c0 +1.0 Pyruvate_c0	fig|6666666.440926.peg.4733	TRUE
rxn00097	ATP:AMP phosphotransferase	-1.0 cpd00002_c0 -1.0 cpd00018_c0 <==> +2.0 cpd00008_c0	-1.0 ATP_c0_C10H13N5O13P3 -1.0 AMP_c0_C10H13N5O7P <==> +2.0 ADP_c0_C10H13N5O10P2	(kb|g.684.peg.2590 or kb|g.684.peg.2717 or kb|g.684.peg.4435)	TRUE
rxn10214	isoheptadecanoyl-1-acylglycerol-3-phosphate O-acyltransferase	-1.0 cpd11432_c0 -1.0 cpd15671_c0 ==> +1.0 cpd00010_c0 +1.0 cpd15677_c0	-1.0 fa11coa_c0_C38H65N7O17P3S -1.0 1-isoheptadecanoyl-sn-glycerol_3-phosphate_c0_C20H40O7P ==> +1.0 CoA_c0_C21H33N7O16P3S +1.0 1_2-diisoheptadecanoyl-sn-glycerol_3-phosphate_c0_C37H72O8P	(kb|g.684.peg.954 or kb|g.684.peg.1145 or kb|g.684.peg.1606 or kb|g.684.peg.878)	FALSE
rxn05412	4-methyl-trans-pent-2-enoyl-ACP:NADP+ oxidoreductase (A-specific)	-1.0 cpd00005_c0 -1.0 cpd11548_c0 -1.0 cpd00067_c0 ==> +1.0 cpd00006_c0 +1.0 cpd11549_c0	-1.0 NADPH_c0_C21H27N7O17P3 -1.0 4-methyl-trans-pent-2-enoyl-ACP_c0_C17H29N2O8PRS -1.0 H_c0_H ==> +1.0 NADP_c0_C21H26N7O17P3 +1.0 4-methyl-pentanoyl-ACP_c0_C17H31N2O8PRS	(kb|g.684.peg.1576)	FALSE
rxn01018	Carbamoyl-phosphate:L-aspartate carbamoyltransferase	-1.0 cpd00146_c0 -1.0 cpd00041_c0 <==> +1.0 cpd00009_c0 +2.0 cpd00067_c0 +1.0 cpd00343_c0	-1.0 Carbamoylphosphate_c0_CH3NO5P -1.0 L-Aspartate_c0_C4H6NO4 <==> +1.0 Phosphate_c0_HO4P +2.0 H_c0_H +1.0 N-Carbamoyl-L-aspartate_c0_C5H6N2O5	(kb|g.684.peg.1292)	TRUE
rxn06037	(3S)-3-Hydroxyacyl-CoA:NAD+ oxidoreductase	-1.0 M_cpd11718_c0 -1.0 M_cpd00003_c0 <==> +1.0 M_cpd00004_c0 +1.0 M_cpd11637_c0 +1.0 M_cpd00067_c0	-1.0 S_3_Hydroxyacyl_CoA_c0 -1.0 NAD_c0 <==> +1.0 NADH_c0 +1.0 3_Oxoacyl_CoA_c0 +1.0 H_plus__c0	(fig|6666666.440926.peg.3327 or fig|6666666.440926.peg.1835 or fig|6666666.440926.peg.1127)	TRUE
rxn09188	Proline dehydrogenase	-1.0 cpd00129_c0 -1.0 cpd00015_c0 <==> +1.0 cpd00982_c0 +1.0 cpd02431_c0	-1.0 L-Proline_c0_C5H8NO2 -1.0 FAD_c0_C27H31N9O15P2 <==> +1.0 FADH2_c0_C27H33N9O15P2 +1.0 1-Pyrroline-5-carboxylate_c0_C5H6NO2	(kb|g.684.peg.4670)	TRUE
rxn00927	Adenosine ribohydrolase	-1.0 cpd00182_c0 -1.0 cpd00001_c0 <==> +1.0 cpd00105_c0 +1.0 cpd00128_c0	-1.0 Adenosine_c0_C10H13N5O4 -1.0 H2O_c0_H2O <==> +1.0 D-Ribose_c0_C5H10O5 +1.0 Adenine_c0_C5H5N5	(kb|g.684.peg.780 or kb|g.684.peg.3408)	TRUE
rxn09163	Phospholipase A2 (phosphatidylglycerol, n-C18:0) (periplasm)	-1.0 M_cpd01080_c0 -1.0 M_cpd15323_c0 -1.0 M_cpd00067_c0 ==> +1.0 M_cpd15540_c0 +1.0 M_cpd00001_c0	-1.0 ocdca_c0 -1.0 1_Acyl_sn_glycero_3_phosphoglycerol_octadecanoyl_c0 -1.0 H_plus__c0 ==> +1.0 Phosphatidylglycerol_dioctadecanoyl_c0 +1.0 H2O_c0	Unknown	FALSE
rxn05596	potassium transport out via proton antiport	-1.0 cpd00205_c0 -1.0 cpd00067_e0 <==> +1.0 cpd00205_e0 +1.0 cpd00067_c0	-1.0 K_c0_K -1.0 H_e0_H <==> +1.0 K_e0_K +1.0 H_c0_H	(kb|g.684.peg.2342)	TRUE
rxn05871	primary_alcohol:NAD+ oxidoreductase	-1.0 cpd00003_c0 -1.0 cpd00195_c0 <==> +1.0 cpd11616_c0 +1.0 cpd00004_c0 +1.0 cpd00067_c0	-1.0 NAD_c0_C21H26N7O14P2 -1.0 1-Alcohol_CH3OR <==> +1.0 RCHO_CHOR +1.0 NADH_c0_C21H27N7O14P2 +1.0 H_c0_H		TRUE
rxn00493	L-Phenylalanine:2-oxoglutarate aminotransferase	-1.0 cpd00066_c0 -1.0 cpd00024_c0 <==> +1.0 cpd00023_c0 +1.0 cpd00143_c0	-1.0 L-Phenylalanine_c0_C9H11NO2 -1.0 2-Oxoglutarate_c0_C5H4O5 <==> +1.0 L-Glutamate_c0_C5H8NO4 +1.0 Phenylpyruvate_c0_C9H7O3	(kb|g.684.peg.29) and (kb|g.684.peg.3856)	TRUE
rxn03239	(S)-3-Hydroxyhexadecanoyl-CoA:NAD+ oxidoreductase	-1.0 cpd03113_c0 -1.0 cpd00003_c0 <==> +1.0 cpd00004_c0 +1.0 cpd03114_c0 +1.0 cpd00067_c0	-1.0 S-3-Hydroxyhexadecanoyl-CoA_c0_C37H63N7O18P3S -1.0 NAD_c0_C21H26N7O14P2 <==> +1.0 NADH_c0_C21H27N7O14P2 +1.0 3-Oxopalmitoyl-CoA_c0_C37H61N7O18P3S +1.0 H_c0_H	() and (kb|g.684.peg.673 or kb|g.684.peg.964)	TRUE
rxn05872	Secondary_alcohol:NAD+ oxidoreductase	-1.0 cpd00003_c0 -1.0 cpd11679_c0 <==> +1.0 cpd00004_c0 +1.0 cpd00067_c0 +1.0 cpd11733_c0	-1.0 NAD_c0_C21H26N7O14P2 -1.0 Secondary alcohol_CH2OR2 <==> +1.0 NADH_c0_C21H27N7O14P2 +1.0 H_c0_H +1.0 Ketone_COR2		TRUE
rxn01763	ATP:L-ribulose 5-phosphotransferase	-1.0 cpd00397_c0 -1.0 cpd00002_c0 <==> +1.0 cpd00808_c0 +1.0 cpd00008_c0	-1.0 L-Ribulose_c0_C5H10O5 -1.0 ATP_c0_C10H13N5O13P3 <==> +1.0 L-ribulose-5-phosphate_c0_C5H10O8P +1.0 ADP_c0_C10H13N5O10P2	(kb|g.684.peg.3219)	TRUE
rxn08306	CDP-diacylglycerol synthetase (n-C12:0)	-1.0 cpd00052_c0 -1.0 cpd15521_c0 <==> +1.0 cpd00012_c0 +1.0 cpd15417_c0	-1.0 CTP_c0_C9H13N3O14P3 -1.0 1_2-didodecanoyl-sn-glycerol_3-phosphate_c0_C27H52O8P <==> +1.0 PPi_c0_H2O7P2 +1.0 CDP-1_2-didodecanoylglycerol_c0_C36H63N3O15P2	(kb|g.684.peg.833)	TRUE
rxn01333	Sedoheptulose-7-phosphate:D-glyceraldehyde-3-phosphate	-1.0 cpd00238_c0 -1.0 cpd00102_c0 <==> +1.0 cpd00236_c0 +1.0 cpd00072_c0	-1.0 Sedoheptulose7-phosphate_c0_C7H14O10P -1.0 Glyceraldehyde3-phosphate_c0_C3H6O6P <==> +1.0 D-Erythrose4-phosphate_c0_C4H8O7P +1.0 D-fructose-6-phosphate_c0_C6H12O9P	(kb|g.684.peg.1328)	TRUE
rxn05878	Carboxylic-ester hydrolase	-1.0 cpd00001_c0 -1.0 cpd12088_c0 <==> +1.0 cpd00057_c0 +1.0 cpd00049_c0 +1.0 cpd00067_c0	-1.0 H2O_c0_H2O -1.0 Carboxylic ester_CO2R2 <==> +1.0 Alcohol_HOR +1.0 Carboxylic acid_CO2R +1.0 H_c0_H		TRUE
rxn01037	N-Benzoylglycine amidohydrolase	-1.0 cpd00001_c0 -1.0 cpd01114_c0 ==> +1.0 cpd00153_c0 +1.0 cpd00033_c0	-1.0 H2O_c0_H2O -1.0 Hippurate_C9H8NO3 ==> +1.0 Benzoate_c0_C7H5O2 +1.0 Glycine_c0_C2H5NO2		FALSE
rxn06726	Biotin:apo-[acetyl-CoA:carbondioxide ligase (ADP-forming)] ligase	-1.0 cpd00002_c0 -1.0 cpd12600_c0 -1.0 cpd00104_c0 -1.0 cpd00067_c0 ==> +1.0 cpd00012_c0 +1.0 cpd12590_c0 +1.0 cpd00018_c0	-1.0 ATP_c0_C10H13N5O13P3 -1.0 Apo-[acetyl-CoA carboxylase]_C7H13N3O2R2 -1.0 BIOT_c0_C10H15N2O3S -1.0 H_c0_H ==> +1.0 PPi_c0_H2O7P2 +1.0 Holo-[acetyl-CoA carboxylase]_C17H27N5O4R2S +1.0 AMP_c0_C10H13N5O7P		FALSE
rxn01034	Benzoyl phosphate phosphohydrolase	-1.0 cpd00001_c0 -1.0 cpd03713_c0 <==> +1.0 cpd00153_c0 +1.0 cpd00009_c0 +2.0 cpd00067_c0	-1.0 H2O_c0_H2O -1.0 Benzoyl phosphate_C7H6O5P <==> +1.0 Benzoate_c0_C7H5O2 +1.0 Phosphate_c0_HO4P +2.0 H_c0_H		TRUE
rxn05874	Orthophosphoric-monoester phosphohydrolase (alkaline optimum)	-1.0 cpd11818_c0 -1.0 cpd00001_c0 ==> +1.0 cpd00009_c0 +1.0 cpd00057_c0 +1.0 cpd00067_c0	-1.0 Phosphate monoester_HO4PR -1.0 H2O_c0_H2O ==> +1.0 Phosphate_c0_HO4P +1.0 Alcohol_HOR +1.0 H_c0_H		FALSE
rxn02834	Phosphoribosyl-ATP pyrophosphohydrolase	-1.0 cpd00001_c0 -1.0 cpd01775_c0 <==> +1.0 cpd00012_c0 +1.0 cpd01777_c0	-1.0 H2O_c0_H2O -1.0 Phosphoribosyl-ATP_c0_C15H21N5O20P4 <==> +1.0 PPi_c0_H2O7P2 +1.0 Phosphoribosyl-AMP_c0_C15H21N5O14P2	(kb|g.684.peg.494) and (kb|g.684.peg.380)	TRUE
rxn02937	2-(Formamido)-N1-(5-phosphoribosyl)acetamidine cyclo-ligase	-1.0 cpd00002_c0 -1.0 cpd02826_c0 <==> +1.0 cpd00009_c0 +1.0 cpd00067_c0 +1.0 cpd02140_c0 +1.0 cpd00008_c0	-1.0 ATP_c0_C10H13N5O13P3 -1.0 5-Phosphoribosylformylglycinamidine_c0_C8H16N3O8P <==> +1.0 Phosphate_c0_HO4P +1.0 H_c0_H +1.0 AIR_c0_C8H14N3O7P +1.0 ADP_c0_C10H13N5O10P2	(kb|g.684.peg.2939)	TRUE
rxn02507	1-(2-Carboxyphenylamino)-1-deoxy-D-ribulose-5-phosphate	-1.0 cpd00067_c0 -1.0 cpd00956_c0 ==> +1.0 cpd00001_c0 +1.0 cpd00011_c0 +1.0 cpd02210_c0	-1.0 H_c0_H -1.0 1-2-carboxyphenylamino-1-deoxyribulose_5-phosphate_c0_C12H14NO9P ==> +1.0 H2O_c0_H2O +1.0 CO2_c0_CO2 +1.0 Indoleglycerol_phosphate_c0_C11H13NO6P	(kb|g.684.peg.262)	FALSE
rxn14342	UDP-N-acetyl-D-glucosaminuronate 4-epimerase	-1.0 cpd02782_c0 ==> +1.0 cpd09739_c0	-1.0 UDP-N-acetyl-D-glucosaminouronate_C17H22N3O18P2 ==> +1.0 UDP-N-acetyl-D-galactosaminuronic acid_C17H22N3O18P2		FALSE
rxn00461	Phosphoenolpyruvate:UDP-N-acetyl-D-glucosamine	-1.0 cpd00061_c0 -1.0 cpd00037_c0 <==> +1.0 cpd00009_c0 +1.0 cpd00067_c0 +1.0 cpd02820_c0	-1.0 Phosphoenolpyruvate_c0_C3H3O6P -1.0 UDP-N-acetylglucosamine_c0_C17H25N3O17P2 <==> +1.0 Phosphate_c0_HO4P +1.0 H_c0_H +1.0 UDP-N-acetylglucosamine_enolpyruvate_c0_C20H26N3O19P2	(kb|g.684.peg.1977 or kb|g.684.peg.3583)	TRUE
rxn09225	rhamnosyltransferase I (LPS core biosynthesis)	-1.0 cpd02113_c0 -1.0 cpd15492_c0 ==> +1.0 cpd00297_c0 +1.0 cpd15489_c0	-1.0 dTDP-rhamnose_c0_C16H24N2O15P2 -1.0 kdo-phospho-heptosyl-phospho-heptosyl-heptosyl-kdo2-lipidA_c0_C139H245N2O70P4 ==> +1.0 dTDP_c0_C10H14N2O11P2 +1.0 inner_core_oligosaccharide_lipid_A_c0_C145H255N2O74P4		FALSE
rxn05375	10-methyl-dodecanoyl-ACP:malonyl-[acyl-carrier-protein] C-acyltransferase (decarboxylating)	-1.0 cpd11492_c0 -1.0 cpd11511_c0 -1.0 cpd00067_c0 ==> +1.0 cpd11512_c0 +1.0 cpd11493_c0 +1.0 cpd00011_c0	-1.0 Malonyl-acyl-carrierprotein-_c0_C14H22N2O10PRS -1.0 10-methyl-dodecanoyl-ACP_c0_C24H45N2O8PRS -1.0 H_c0_H ==> +1.0 12-methyl-3-oxo-tetra-decanoyl-ACP_c0_C26H47N2O9PRS +1.0 ACP_c0_C11H21N2O7PRS +1.0 CO2_c0_CO2	() and (kb|g.684.peg.1194 or kb|g.684.peg.1186)	FALSE
rxn04571	diamine oxidase	-1.0 cpd00001_c0 -1.0 cpd01155_c0 -1.0 cpd00007_c0 <==> +1.0 cpd00025_c0 +1.0 cpd00013_c0 +1.0 cpd09206_c0	-1.0 H2O_c0_H2O -1.0 Cadaverine_C5H16N2 -1.0 O2_c0_O2 <==> +1.0 H2O2_c0_H2O2 +1.0 NH3_c0_H4N +1.0 5-Aminopentanal_C5H12NO		TRUE
rxn10226	isoheptadecanoyl-CDPdiacylglycerol-serine O-phosphatidyltransferase	-1.0 cpd00054_c0 -1.0 cpd15683_c0 ==> +1.0 cpd15689_c0 +1.0 cpd00046_c0 +1.0 cpd00067_c0	-1.0 L-Serine_c0_C3H7NO3 -1.0 CDP-1_2-diisoheptadecanoylglycerol_c0_C46H83N3O15P2 ==> +1.0 Diisoheptadecanoylphosphatidylserine_c0_C40H76NO10P +1.0 CMP_c0_C9H13N3O8P +1.0 H_c0_H		FALSE
rxn06751	D-Galactosyl-N-acetyl-D-galactosaminyl-(N-acetylneuraminyl)-D-	-1.0 cpd00001_c0 -1.0 cpd12640_c0 ==> +1.0 cpd02996_c0 +1.0 cpd01112_c0	-1.0 H2O_c0_H2O -1.0 GM1_C56H95N3O31R ==> +1.0 GM2_C50H85N3O26R +1.0 Galactose_C6H12O6		FALSE
rxn06752	rxn06752	-1.0 cpd00001_c0 -1.0 cpd02996_c0 ==> +1.0 cpd00232_c0 +1.0 cpd03656_c0	-1.0 H2O_c0_H2O -1.0 GM2_C50H85N3O26R ==> +1.0 Neu5Ac_C11H18NO9 +1.0 GA2_C39H69N2O18R		FALSE
rxn12644	aminopeptidase	-1.0 cpd00001_c0 -1.0 cpd11582_c0 <==> +1.0 cpd00161_c0 +1.0 cpd00035_c0	-1.0 H2O_c0_H2O -1.0 ala-L-Thr-L_c0_C7H14N2O4 <==> +1.0 L-Threonine_c0_C4H9NO3 +1.0 L-Alanine_c0_C3H7NO2	(kb|g.684.peg.1789 or kb|g.684.peg.1092)	TRUE
rxn07602	2,3-dihydroxybenzenesulfonate 2,3-dioxygenase	-1.0 cpd00001_c0 -1.0 cpd00007_c0 -1.0 cpd03777_c0 <==> +1.0 cpd01644_c0 +1.0 cpd00081_c0 +2.0 cpd00067_c0	-1.0 H2O_c0_H2O -1.0 O2_c0_O2 -1.0 3-Sulfocatechol_C6H5O5S <==> +1.0 2-Hydroxymuconate_C6H4O5 +1.0 Sulfite_c0_HO3S +2.0 H_c0_H		TRUE
rxn12191	rxn12191	-1.0 cpd00006_c0 -1.0 cpd00098_c0 <==> +1.0 cpd00005_c0 +1.0 cpd00447_c0 +1.0 cpd00067_c0	-1.0 NADP_c0_C21H26N7O17P3 -1.0 Choline_c0_C5H14NO <==> +1.0 NADPH_c0_C21H27N7O17P3 +1.0 Betaine_aldehyde_c0_C5H12NO +1.0 H_c0_H		TRUE
rxn00239	ATP:(d)GMP phosphotransferase	-1.0 cpd00002_c0 -1.0 cpd00126_c0 <==> +1.0 cpd00031_c0 +1.0 cpd00008_c0	-1.0 ATP_c0_C10H13N5O13P3 -1.0 GMP_c0_C10H13N5O8P <==> +1.0 GDP_c0_C10H13N5O11P2 +1.0 ADP_c0_C10H13N5O10P2	(kb|g.684.peg.1405)	TRUE
rxn00669	Propanoate:CoA ligase (ADP-forming)	-1.0 cpd00010_c0 -1.0 cpd00002_c0 -1.0 cpd00141_c0 <==> +1.0 cpd00009_c0 +1.0 cpd00086_c0 +1.0 cpd00008_c0	-1.0 CoA_c0_C21H33N7O16P3S -1.0 ATP_c0_C10H13N5O13P3 -1.0 Propionate_c0_C3H5O2 <==> +1.0 Phosphate_c0_HO4P +1.0 Propionyl-CoA_c0_C24H37N7O17P3S +1.0 ADP_c0_C10H13N5O10P2	() and (kb|g.684.peg.403 or kb|g.684.peg.4569 or kb|g.684.peg.2259 or kb|g.684.peg.4017 or kb|g.684.peg.4433)	TRUE
rxn14378	CDP-ascarylose:NADP+ 4-oxidoreductase	-1.0 cpd00005_c0 -1.0 cpd17471_c0 -1.0 cpd00067_c0 ==> +1.0 cpd00006_c0 +1.0 cpd17472_c0	-1.0 NADPH_c0_C21H27N7O17P3 -1.0 CDP-4-dehydro-3,6-dideoxy-D-glucose epimer_C15H23N3O14P2 -1.0 H_c0_H ==> +1.0 NADP_c0_C21H26N7O17P3 +1.0 CDP-ascarylose_C15H25N3O14P2		FALSE
rxn00785	D-Fructose 6-phosphate:D-glyceraldehyde-3-phosphate glycolaldehyde	-1.0 cpd00072_c0 -1.0 cpd00102_c0 <==> +1.0 cpd00236_c0 +1.0 cpd00198_c0	-1.0 D-fructose-6-phosphate_c0_C6H12O9P -1.0 Glyceraldehyde3-phosphate_c0_C3H6O6P <==> +1.0 D-Erythrose4-phosphate_c0_C4H8O7P +1.0 D-Xylulose5-phosphate_c0_C5H10O8P	(kb|g.684.peg.1538)	TRUE
rxn00355	UTP:alpha-D-hexose-1-phosphate uridylyltransferase	-1.0 cpd00348_c0 -1.0 cpd00062_c0 <==> +1.0 cpd00012_c0 +1.0 cpd00043_c0	-1.0 D-Galactose_1-phosphate_c0_C6H12O9P -1.0 UTP_c0_C9H12N2O15P3 <==> +1.0 PPi_c0_H2O7P2 +1.0 UDP-galactose_c0_C15H22N2O17P2	(kb|g.684.peg.474)	TRUE
rxn06094	Dextrin 6-alpha-D-glucanohydrolase	-1.0 M_cpd11657_c0 -1.0 M_cpd00001_c0 <==> +1.0 M_cpd11735_c0 +1.0 M_cpd00027_c0	-1.0 Starch_c0 -1.0 H2O_c0 <==> +1.0 Amylose_c0 +1.0 D_Glucose_c0	fig|6666666.440926.peg.242	TRUE
cpd00971	EX_cpd00971	-1.0 cpd00971_e0 <==>	-1.0 Na_e0_Na <==>		TRUE
rxn04560	rxn04560	-1.0 cpd00001_c0 -1.0 cpd09199_c0 ==> +1.0 cpd07744_c0 +1.0 cpd00067_c0 +1.0 cpd00116_c0	-1.0 H2O_c0_H2O -1.0 Methyl ecgonine_C10H17NO3 ==> +1.0 Ecgonine_C9H14NO3 +1.0 H_c0_H +1.0 Methanol_c0_CH4O		FALSE
rxn02949	(S)-3-Hydroxyisobutyryl-CoA hydro-lyase	-1.0 cpd00001_c0 -1.0 cpd02187_c0 <==> +1.0 cpd03572_c0	-1.0 H2O_c0_H2O -1.0 Methacrylyl-CoA_c0_C25H37N7O17P3S <==> +1.0 S-3-Hydroxyisobutyryl-CoA_c0_C25H39N7O18P3S	(kb|g.684.peg.2430 or kb|g.684.peg.964 or kb|g.684.peg.4055 or kb|g.684.peg.648 or kb|g.684.peg.2819)	TRUE
rxn02680	Octanoyl-CoA:acetyl-CoA C-acyltransferase	-1.0 cpd00022_c0 -1.0 cpd01335_c0 <==> +1.0 cpd00010_c0 +1.0 cpd03119_c0	-1.0 Acetyl-CoA_c0_C23H35N7O17P3S -1.0 Octanoyl-CoA_c0_C29H47N7O17P3S <==> +1.0 CoA_c0_C21H33N7O16P3S +1.0 3-Oxodecanoyl-CoA_c0_C31H49N7O18P3S	(kb|g.684.peg.518 or kb|g.684.peg.1844 or kb|g.684.peg.370 or kb|g.684.peg.2780 or kb|g.684.peg.3598 or kb|g.684.peg.2924 or kb|g.684.peg.1481)	TRUE
rxn03436	(S)-2-Aceto-2-hydroxybutanoate:NADP+ oxidoreductase (isomerizing)	-1.0 cpd00498_c0 <==> +1.0 cpd10162_c0	-1.0 2-Aceto-2-hydroxybutanoate_c0_C6H9O4 <==> +1.0 R-3-Hydroxy-3-methyl-2-oxopentanoate_c0_C6H9O4	(kb|g.684.peg.1996)	TRUE
rxn05424	10-methyl-trans-undec-2-enoyl-ACP:NADP+ oxidoreductase (A-specific)	-1.0 cpd00005_c0 -1.0 cpd00067_c0 -1.0 cpd11560_c0 ==> +1.0 cpd11561_c0 +1.0 cpd00006_c0	-1.0 NADPH_c0_C21H27N7O17P3 -1.0 H_c0_H -1.0 10-methyl-trans-undec-2-enoyl-ACP_c0_C23H41N2O8PRS ==> +1.0 10-methyl-undecanoyl-ACP_c0_C23H43N2O8PRS +1.0 NADP_c0_C21H26N7O17P3	(kb|g.684.peg.1576)	FALSE
cpd04097	EX_cpd04097	-1.0 cpd04097_e0 <==>	-1.0 Pb_e0_Pb <==>		TRUE
rxn08083	1-tetradecanoyl-sn-glycerol 3-phosphate O-acyltransferase (n-C12:0)	-1.0 cpd11468_c0 -1.0 cpd15325_c0 ==> +1.0 cpd11493_c0 +1.0 cpd15521_c0	-1.0 Dodecanoyl-ACP_c0_C23H43N2O8PRS -1.0 1-dodecanoyl-sn-glycerol_3-phosphate_c0_C15H30O7P ==> +1.0 ACP_c0_C11H21N2O7PRS +1.0 1_2-didodecanoyl-sn-glycerol_3-phosphate_c0_C27H52O8P	(kb|g.684.peg.954 or kb|g.684.peg.1145 or kb|g.684.peg.1606 or kb|g.684.peg.878)	FALSE
rxn03236	4a-hydroxytetrahydrobiopterin hydro-lyase	-1.0 cpd03897_c0 <==> +1.0 cpd00001_c0 +1.0 cpd00231_c0	-1.0 4a-Hydroxytetrahydrobiopterin_C9H15N5O4 <==> +1.0 H2O_c0_H2O +1.0 Dihydrobiopterin_C9H13N5O3		TRUE
rxn13782	Protein biosynthesis	==> +1.0 cpd17041_c0	==> +1.0 Protein_biosynthesis_c0_	(kb|g.684.peg.785) and (kb|g.684.peg.2511) and (kb|g.684.peg.2639) and (kb|g.684.peg.2360) and (kb|g.684.peg.2617) and (kb|g.684.peg.3507) and (kb|g.684.peg.4226) and (kb|g.684.peg.2461) and (kb|g.684.peg.2596) and (kb|g.684.peg.2993) and () and (kb|g.684.peg.1756) and (kb|g.684.peg.1807) and (kb|g.684.peg.88) and (kb|g.684.peg.133) and (kb|g.684.peg.1255) and (kb|g.684.peg.2697) and (kb|g.684.pe…	FALSE
rxn05899	Protein-N(pai)-phosphohistidine:sugar N(pai)-phosphotransferase	-1.0 cpd00076_c0 -1.0 cpd00067_c0 -1.0 cpd12508_c0 ==> +1.0 cpd11712_c0 +1.0 cpd01693_c0	-1.0 Sucrose_c0_C12H22O11 -1.0 H_c0_H -1.0 Protein N-pros-phosphohistidine_C7H7N4O5PR2 ==> +1.0 Protein histidine_C7H8N4O2R2 +1.0 6-Phosphosucrose_c0_C12H22O14P		FALSE
rxn10342	isohexadecanoyl-cardiolipin synthase	-2.0 cpd15727_c0 <==> +1.0 cpd00100_c0 +1.0 cpd15799_c0	-2.0 Diisohexadecanoylphosphatidylglycerol_c0_C38H74O10P <==> +1.0 Glycerol_c0_C3H8O3 +1.0 Isohexadecanoylcardiolipin_B._subtilis_c0_C73H140O17P2	(kb|g.684.peg.3957 or kb|g.684.peg.3536)	TRUE
rxn05331	(3R)-3-Hydroxybutanoyl-[acyl-carrier-protein] hydro-lyase	-1.0 cpd11480_c0 <==> +1.0 cpd00001_c0 +1.0 cpd11469_c0	-1.0 D-3-Hydroxydodecanoyl-acp_c0_C23H43N2O9PRS <==> +1.0 H2O_c0_H2O +1.0 2E-Dodecenoyl-acp_c0_C23H41N2O8PRS	(kb|g.684.peg.1673)	TRUE
rxn01972	N6-Acetyl-LL-2,6-diaminoheptanedioate amidohydrolase	-1.0 cpd00001_c0 -1.0 cpd02685_c0 <==> +1.0 cpd00029_c0 +1.0 cpd00504_c0	-1.0 H2O_c0_H2O -1.0 N-acetyl-LL-2_6-diaminopimelate_c0_C9H15N2O5 <==> +1.0 Acetate_c0_C2H3O2 +1.0 LL-2_6-Diaminopimelate_c0_C7H14N2O4	(kb|g.684.peg.4559 or kb|g.684.peg.4382)	TRUE
rxn00763	Glycerol:NAD+ oxidoreductase	-1.0 cpd00100_c0 -1.0 cpd00003_c0 <==> +1.0 cpd00004_c0 +1.0 cpd00067_c0 +1.0 cpd00448_c0	-1.0 Glycerol_c0_C3H8O3 -1.0 NAD_c0_C21H26N7O14P2 <==> +1.0 NADH_c0_C21H27N7O14P2 +1.0 H_c0_H +1.0 D-Glyceraldehyde_c0_C3H6O3	(kb|g.684.peg.2331 or kb|g.684.peg.1027 or kb|g.684.peg.3636 or kb|g.684.peg.2009 or kb|g.684.peg.1873 or kb|g.684.peg.4823)	TRUE
rxn01800	Deoxycytidine aminohydrolase	-1.0 cpd00654_c0 -1.0 cpd00001_c0 -1.0 cpd00067_c0 ==> +1.0 cpd00013_c0 +1.0 cpd00412_c0	-1.0 Deoxycytidine_c0_C9H13N3O4 -1.0 H2O_c0_H2O -1.0 H_c0_H ==> +1.0 NH3_c0_H4N +1.0 Deoxyuridine_c0_C9H12N2O5	(kb|g.684.peg.891)	FALSE
rxn00834	IMP:NAD+ oxidoreductase	-1.0 cpd00001_c0 -1.0 cpd00114_c0 -1.0 cpd00003_c0 <==> +1.0 cpd00004_c0 +1.0 cpd00497_c0 +1.0 cpd00067_c0	-1.0 H2O_c0_H2O -1.0 IMP_c0_C10H12N4O8P -1.0 NAD_c0_C21H26N7O14P2 <==> +1.0 NADH_c0_C21H27N7O14P2 +1.0 XMP_c0_C10H12N4O9P +1.0 H_c0_H	(kb|g.684.peg.2203 or kb|g.684.peg.2519)	TRUE
rxn05614	L-methionine R-oxide transport via ABC system	-1.0 cpd00001_c0 -1.0 cpd00002_c0 -1.0 cpd11576_e0 ==> +1.0 cpd00009_c0 +1.0 cpd00067_c0 +1.0 cpd11576_c0 +1.0 cpd00008_c0	-1.0 H2O_c0_H2O -1.0 ATP_c0_C10H13N5O13P3 -1.0 L-methionine_R-oxide_e0_C5H11NO3S ==> +1.0 Phosphate_c0_HO4P +1.0 H_c0_H +1.0 L-methionine_R-oxide_c0_C5H11NO3S +1.0 ADP_c0_C10H13N5O10P2	(kb|g.684.peg.2280) and (kb|g.684.peg.2516) and ()	FALSE
rxn02268	(S)-2-methylbutanoyl-CoA:oxygen 2,3-oxidoreductase	-2.0 cpd00760_c0 -1.0 cpd00007_c0 ==> +2.0 cpd02125_c0 +2.0 cpd00001_c0	-2.0 2-Methylbutyryl-CoA_c0_C26H41N7O17P3S -1.0 O2_c0_O2 ==> +2.0 Tiglyl-CoA_c0_C26H39N7O17P3S +2.0 H2O_c0_H2O	(kb|g.684.peg.1189)	FALSE
rxn11965	rxn11965	-1.0 cpd00794_c0 -1.0 cpd00067_c0 -1.0 cpd12508_c0 ==> +1.0 cpd00523_c0 +1.0 cpd11712_c0	-1.0 TRHL_c0_C12H22O11 -1.0 H_c0_H -1.0 Protein N-pros-phosphohistidine_C7H7N4O5PR2 ==> +1.0 Trehalose_6-phosphate_c0_C12H22O14P +1.0 Protein histidine_C7H8N4O2R2		FALSE
rxn02302	O-Acetyl-L-homoserine succinate-lyase (adding cysteine)	-1.0 cpd00790_c0 -1.0 cpd00084_c0 <==> +1.0 cpd00029_c0 +1.0 cpd00424_c0 +1.0 cpd00067_c0	-1.0 O-Acetyl-L-homoserine_c0_C6H11NO4 -1.0 L-Cysteine_c0_C3H7NO2S <==> +1.0 Acetate_c0_C2H3O2 +1.0 Cystathionine_c0_C7H14N2O4S +1.0 H_c0_H	(kb|g.684.peg.4679)	TRUE
rxn07465	L-2,4-diaminobutanoate carboxy-lyase	-1.0 cpd02095_c0 -1.0 cpd00067_c0 ==> +1.0 cpd00011_c0 +1.0 cpd00726_c0	-1.0 L-2,4-Diaminobutyrate_C4H11N2O2 -1.0 H_c0_H ==> +1.0 CO2_c0_CO2 +1.0 1,3-Propanediamine_C3H12N2		FALSE
rxn05419	8-methyl-3-hydroxy-nonanoyl-ACP hydro-lyase	-1.0 cpd11555_c0 <==> +1.0 cpd00001_c0 +1.0 cpd11556_c0	-1.0 8-methyl-3-hydroxy-nonanoyl-ACP_c0_C21H39N2O9PRS <==> +1.0 H2O_c0_H2O +1.0 8-methyl-trans-non-2-enoyl-ACP_c0_C21H37N2O8PRS	(kb|g.684.peg.1673)	TRUE
rxn01974	LL-2,6-Diaminoheptanedioate 2-epimerase	-1.0 cpd00504_c0 <==> +1.0 cpd00516_c0	-1.0 LL-2_6-Diaminopimelate_c0_C7H14N2O4 <==> +1.0 meso-2_6-Diaminopimelate_c0_C7H14N2O4	(kb|g.684.peg.897)	TRUE
rxn08800	Lysophospholipase L1 (2-acylglycerophosphotidate, n-C16:1) (periplasm)	-1.0 cpd00001_c0 -1.0 cpd15326_c0 <==> +1.0 cpd00080_c0 +1.0 cpd00067_c0 +1.0 cpd15237_c0	-1.0 H2O_c0_H2O -1.0 1-hexadec-9-enoyl-sn-glycerol_3-phosphate_c0_C19H36O7P <==> +1.0 Glycerol-3-phosphate_c0_C3H8O6P +1.0 H_c0_H +1.0 hexadecenoate_c0_C16H29O2	(kb|g.684.peg.412 or kb|g.684.peg.1817)	TRUE
rxn00006	hydrogen-peroxide:hydrogen-peroxide oxidoreductase	-2.0 cpd00025_c0 <==> +2.0 cpd00001_c0 +1.0 cpd00007_c0	-2.0 H2O2_c0_H2O2 <==> +2.0 H2O_c0_H2O +1.0 O2_c0_O2	(kb|g.684.peg.2409 or kb|g.684.peg.967)	TRUE
cpd11579	EX_cpd11579	-1.0 cpd11579_e0 <==>	-1.0 ethanesulfonate_e0_C2H5O3S <==>		TRUE
rxn05179	L-Isoleucine-ABC transport	-1.0 cpd00001_c0 -1.0 cpd00002_c0 -1.0 cpd00322_e0 ==> +1.0 cpd00009_c0 +1.0 cpd00322_c0 +1.0 cpd00067_c0 +1.0 cpd00008_c0	-1.0 H2O_c0_H2O -1.0 ATP_c0_C10H13N5O13P3 -1.0 L-Isoleucine_e0_C6H13NO2 ==> +1.0 Phosphate_c0_HO4P +1.0 L-Isoleucine_c0_C6H13NO2 +1.0 H_c0_H +1.0 ADP_c0_C10H13N5O10P2	(kb|g.684.peg.44)	FALSE
rxn00568	ammonium-hydroxide:NADP+ oxidoreductase	-3.0 cpd00004_c0 -1.0 cpd00075_c0 -5.0 cpd00067_c0 ==> +2.0 cpd00001_c0 +1.0 cpd00013_c0 +3.0 cpd00003_c0	-3.0 NADH_c0_C21H27N7O14P2 -1.0 Nitrite_c0_NO2 -5.0 H_c0_H ==> +2.0 H2O_c0_H2O +1.0 NH3_c0_H4N +3.0 NAD_c0_C21H26N7O14P2	(kb|g.684.peg.2456 or kb|g.684.peg.135) and (kb|g.684.peg.895 or kb|g.684.peg.2150) and (kb|g.684.peg.97 or kb|g.684.peg.2072 or kb|g.684.peg.2)	FALSE
cpd11575	EX_cpd11575	-1.0 cpd11575_e0 <==>	-1.0 MOPS_e0_C7H14NO4S <==>		TRUE
cpd11576	EX_cpd11576	-1.0 cpd11576_e0 <==>	-1.0 L-methionine_R-oxide_e0_C5H11NO3S <==>		TRUE
rxn05824	Acyl-CoA hydrolase	-1.0 M_cpd11611_c0 -1.0 M_cpd00001_c0 <==> +1.0 M_cpd00010_c0 +1.0 M_cpd00049_c0 +2.0 M_cpd00067_c0	-1.0 Acyl_CoA_c0 -1.0 H2O_c0 <==> +1.0 CoA_c0 +1.0 Carboxylic_acid_c0 +2.0 H_plus__c0	fig|6666666.440926.peg.4212	TRUE
cpd11578	EX_cpd11578	-1.0 cpd11578_e0 <==>	-1.0 hexanesulfonate_e0_C6H13O3S <==>		TRUE
rxn00407	CTP aminohydrolase	-1.0 cpd00001_c0 -1.0 cpd00052_c0 -1.0 cpd00067_c0 ==> +1.0 cpd00013_c0 +1.0 cpd00062_c0	-1.0 H2O_c0_H2O -1.0 CTP_c0_C9H13N3O14P3 -1.0 H_c0_H ==> +1.0 NH3_c0_H4N +1.0 UTP_c0_C9H12N2O15P3	(kb|g.684.peg.3115)	FALSE
rxn02508	N-(5-Phospho-beta-D-ribosyl)anthranilate ketol-isomerase	-1.0 cpd02642_c0 <==> +1.0 cpd00956_c0	-1.0 N-5-phosphoribosyl-anthranilate_c0_C12H14NO9P <==> +1.0 1-2-carboxyphenylamino-1-deoxyribulose_5-phosphate_c0_C12H14NO9P	(kb|g.684.peg.2000)	TRUE
rxn06140	1-acylglycerol-3-phosphate O-acyltransferase	-1.0 cpd00010_c0 -1.0 cpd11422_c0 <==> +1.0 cpd11611_c0 +1.0 cpd00517_c0	-1.0 CoA_c0_C21H33N7O16P3S -1.0 1,2-diacyl-sn-glycerol 3-phosphate_C5H6O8PR2 <==> +1.0 Acyl-CoA_C22H32N7O17P3RS +1.0 1-Acyl-sn-glycerol 3-phosphate_C4H7O7PR		TRUE
rxn10336	stearoyl-cardiolipin synthase	-2.0 cpd15540_c0 <==> +1.0 cpd00100_c0 +1.0 cpd15793_c0	-2.0 Phosphatidylglycerol_dioctadecanoyl_c0_C42H82O10P <==> +1.0 Glycerol_c0_C3H8O3 +1.0 Stearoylcardiolipin_B._subtilis_c0_C81H156O17P2	(kb|g.684.peg.3957 or kb|g.684.peg.3536)	TRUE
rxn11962	Hydorogen-peroxide:hydrogen-peroxide oxidoreductase	-2.0 cpd00483_c0 -4.0 cpd00007_c0 ==> +2.0 cpd00025_c0 +1.0 cpd03351_c0 +2.0 cpd00532_c0	-2.0 3-Hydroxyanthranilate_c0_C7H6NO3 -4.0 O2_c0_O2 ==> +2.0 H2O2_c0_H2O2 +1.0 Cinnavalininate_C14H6N2O6 +2.0 O2-_HO2		FALSE
rxn10145	M-diaminopimelic acid ABC transport	-1.0 M_cpd00516_e0 -1.0 M_cpd00002_c0 -1.0 M_cpd00001_c0 ==> +1.0 M_cpd00008_c0 +1.0 M_cpd00009_c0 +1.0 M_cpd00516_c0 +1.0 M_cpd00067_c0	-1.0 meso_2_6_Diaminopimelate_e0 -1.0 ATP_c0 -1.0 H2O_c0 ==> +1.0 ADP_c0 +1.0 Phosphate_c0 +1.0 meso_2_6_Diaminopimelate_c0 +1.0 H_plus__c0	Unknown	FALSE
rxn05374	10-methyl-trans-dodec-2-enoyl-ACP:NADP+ oxidoreductase (A-specific)	-1.0 cpd00005_c0 -1.0 cpd11510_c0 -1.0 cpd00067_c0 ==> +1.0 cpd00006_c0 +1.0 cpd11511_c0	-1.0 NADPH_c0_C21H27N7O17P3 -1.0 10-methyl-trans-dodec-2-enoyl-ACP_c0_C24H43N2O8PRS -1.0 H_c0_H ==> +1.0 NADP_c0_C21H26N7O17P3 +1.0 10-methyl-dodecanoyl-ACP_c0_C24H45N2O8PRS	(kb|g.684.peg.1576)	FALSE
cpd11582	EX_cpd11582	-1.0 cpd11582_e0 <==>	-1.0 ala-L-Thr-L_e0_C7H14N2O4 <==>		TRUE
cpd11583	EX_cpd11583	-1.0 cpd11583_e0 <==>	-1.0 Ala-Leu_e0_C9H18N2O3 <==>		TRUE
cpd11584	EX_cpd11584	-1.0 cpd11584_e0 <==>	-1.0 Ala-His_e0_C9H14N4O3 <==>		TRUE
rxn07456	rxn07456	-2.0 cpd00002_c0 -1.0 cpd00013_c0 -1.0 cpd00242_c0 ==> +1.0 cpd00146_c0 +1.0 cpd00009_c0 +1.0 cpd00067_c0 +2.0 cpd00008_c0	-2.0 ATP_c0_C10H13N5O13P3 -1.0 NH3_c0_H4N -1.0 H2CO3_c0_CHO3 ==> +1.0 Carbamoylphosphate_c0_CH3NO5P +1.0 Phosphate_c0_HO4P +1.0 H_c0_H +2.0 ADP_c0_C10H13N5O10P2		FALSE
cpd11585	EX_cpd11585	-1.0 cpd11585_e0 <==>	-1.0 L-alanylglycine_e0_C5H10N2O3 <==>		TRUE
rxn09106	phosphatidylglycerol phosphate phosphatase (n-C18:0)	-1.0 cpd00001_c0 -1.0 cpd15547_c0 ==> +1.0 cpd15540_c0 +1.0 cpd00009_c0 +1.0 cpd00067_c0	-1.0 H2O_c0_H2O -1.0 Phosphatidylglycerophosphate_dioctadecanoyl_c0_C42H82O13P2 ==> +1.0 Phosphatidylglycerol_dioctadecanoyl_c0_C42H82O10P +1.0 Phosphate_c0_HO4P +1.0 H_c0_H		FALSE
rxn07453	aliphatic aldoxime hydro-lyase	-1.0 cpd14794_c0 ==> +1.0 cpd00001_c0 +1.0 cpd14793_c0	-1.0 Aliphatic aldoxime_CH2NOR ==> +1.0 H2O_c0_H2O +1.0 Aliphatic nitrile_CNR		FALSE
cpd11580	EX_cpd11580	-1.0 cpd11580_e0 <==>	-1.0 Gly-Gln_e0_C7H13N3O4 <==>		TRUE
rxn04052	precorrin-8X methylmutase	-1.0 M_cpd08375_c0 -2.0 M_cpd00067_c0 <==> +1.0 M_cpd03421_c0	-1.0 Cobalt_precorrin_8_c0 -2.0 H_plus__c0 <==> +1.0 Cobyrinate_c0	fig|6666666.440926.peg.94	TRUE
cpd11581	EX_cpd11581	-1.0 cpd11581_e0 <==>	-1.0 gly-asn-L_e0_C6H11N3O4 <==>		TRUE
rxn00808	ATP:D-galactose 1-phosphotransferase	-1.0 cpd00002_c0 -1.0 cpd00108_c0 <==> +1.0 cpd00348_c0 +1.0 cpd00008_c0	-1.0 ATP_c0_C10H13N5O13P3 -1.0 Galactose_c0_C6H12O6 <==> +1.0 D-Galactose_1-phosphate_c0_C6H12O9P +1.0 ADP_c0_C10H13N5O10P2	(kb|g.684.peg.728)	TRUE
cpd11586	EX_cpd11586	-1.0 cpd11586_e0 <==>	-1.0 ala-L-glu-L_e0_C8H13N2O5 <==>		TRUE
rxn05386	5-methyl-3-hydroxy-hexanoyl-ACP hydro-lyase	-1.0 cpd11522_c0 <==> +1.0 cpd00001_c0 +1.0 cpd11523_c0	-1.0 5-methyl-3-hydroxy-hexanoyl-ACP_c0_C18H33N2O9PRS <==> +1.0 H2O_c0_H2O +1.0 5-methyl-trans-hex-2-enoyl-ACP_c0_C18H31N2O8PRS	(kb|g.684.peg.1673)	TRUE
cpd11587	EX_cpd11587	-1.0 cpd11587_e0 <==>	-1.0 Ala-Gln_e0_C8H15N3O4 <==>		TRUE
cpd11588	EX_cpd11588	-1.0 cpd11588_e0 <==>	-1.0 gly-pro-L_e0_C7H12N2O3 <==>		TRUE
cpd11589	EX_cpd11589	-1.0 cpd11589_e0 <==>	-1.0 gly-asp-L_e0_C6H9N2O5 <==>		TRUE
rxn00775	ADPribose ribophosphohydrolase	-1.0 cpd00001_c0 -1.0 cpd00251_c0 ==> +1.0 cpd00101_c0 +1.0 cpd00018_c0	-1.0 H2O_c0_H2O -1.0 ADPribose_c0_C15H21N5O14P2 ==> +1.0 ribose-5-phosphate_c0_C5H10O8P +1.0 AMP_c0_C10H13N5O7P	(kb|g.684.peg.684)	FALSE
rxn01462	4-Guanidinobutanoate amidinohydrolase	-1.0 M_cpd00001_c0 -1.0 M_cpd00762_c0 <==> +1.0 M_cpd00073_c0 +1.0 M_cpd00281_c0	-1.0 H2O_c0 -1.0 4_Guanidinobutanoate_c0 <==> +1.0 Urea_c0 +1.0 GABA_c0	(fig|6666666.440926.peg.4538 or fig|6666666.440926.peg.938 or fig|6666666.440926.peg.1133 or fig|6666666.440926.peg.3980)	TRUE
rxn07488	rxn07488	-1.0 cpd14654_c0 <==> +1.0 cpd01536_c0	-1.0 GDP-L-gulose_C16H23N5O16P2 <==> +1.0 GDP-L-galactose_C16H23N5O16P2		TRUE
cpd11593	EX_cpd11593	-1.0 cpd11593_e0 <==>	-1.0 ala-L-asp-L_e0_C7H11N2O5 <==>		TRUE
rxn11987	Hydrogen-sulfide:ferredoxin oxidoreductase	-3.0 cpd00001_c0 -1.0 cpd01078_c0 -6.0 cpd11621_c0 <==> +1.0 cpd03387_c0 +6.0 cpd00067_c0 +6.0 cpd11620_c0	-3.0 H2O_c0_H2O -1.0 Selenide_H2Se -6.0 Oxidizedferredoxin_c0_Fe2R4S6 <==> +1.0 Selenite_H2O3Se +6.0 H_c0_H +6.0 Reducedferredoxin_c0_Fe2R4S6		TRUE
rxn07489	rxn07489	-1.0 cpd00001_c0 -1.0 cpd14655_c0 <==> +1.0 cpd00009_c0 +1.0 cpd00067_c0 +1.0 cpd01257_c0	-1.0 H2O_c0_H2O -1.0 L-Galactose 1-phosphate_C6H12O9P <==> +1.0 Phosphate_c0_HO4P +1.0 H_c0_H +1.0 L-Galactose_C6H12O6		TRUE
cpd11596	EX_cpd11596	-1.0 cpd11596_e0 <==>	-1.0 butanesulfonate_e0_C4H9O3S <==>		TRUE
rxn00935	(S)-Malate:(acceptor) oxidoreductase	-1.0 cpd00015_c0 -1.0 cpd00130_c0 <==> +1.0 cpd00032_c0 +1.0 cpd00982_c0	-1.0 FAD_c0_C27H31N9O15P2 -1.0 L-Malate_c0_C4H4O5 <==> +1.0 Oxaloacetate_c0_C4H2O5 +1.0 FADH2_c0_C27H33N9O15P2	(kb|g.684.peg.1152)	TRUE
cpd11590	EX_cpd11590	-1.0 cpd11590_e0 <==>	-1.0 met-L-ala-L_e0_C8H15N2O3S <==>		TRUE
rxn07486	rxn07486	-1.0 cpd00067_c0 -1.0 cpd12508_c0 -1.0 cpd00059_c0 <==> +1.0 cpd11712_c0 +1.0 cpd14905_c0	-1.0 H_c0_H -1.0 Protein N-pros-phosphohistidine_C7H7N4O5PR2 -1.0 L-Ascorbate_C6H7O6 <==> +1.0 Protein histidine_C7H8N4O2R2 +1.0 L-Ascorbate 6-phosphate_C6H7O9P		TRUE
cpd11591	EX_cpd11591	-1.0 cpd11591_e0 <==>	-1.0 Gly-Met_e0_C7H14N2O3S <==>		TRUE
cpd11592	EX_cpd11592	-1.0 cpd11592_e0 <==>	-1.0 gly-glu-L_e0_C7H11N2O5 <==>		TRUE
rxn00390	N-Acyl-L-aspartate amidohydrolase	-1.0 M_cpd01759_c0 -1.0 M_cpd00001_c0 <==> +1.0 M_cpd00041_c0 +1.0 M_cpd00049_c0	-1.0 N_Acyl_L_aspartate_c0 -1.0 H2O_c0 <==> +1.0 L_Aspartate_c0 +1.0 Carboxylic_acid_c0	fig|6666666.440926.peg.2623	TRUE
rxn00852	Putrescine:oxygen oxidoreductase (deaminating)	-1.0 cpd00001_c0 -1.0 cpd00118_c0 -1.0 cpd00007_c0 <==> +1.0 cpd00025_c0 +1.0 cpd00013_c0 +1.0 cpd00434_c0	-1.0 H2O_c0_H2O -1.0 Putrescine_c0_C4H14N2 -1.0 O2_c0_O2 <==> +1.0 H2O2_c0_H2O2 +1.0 NH3_c0_H4N +1.0 4-Aminobutanal_c0_C4H10NO		TRUE
cpd11597	EX_cpd11597	-1.0 cpd11597_e0 <==>	-1.0 ARSENOBETAINE_e0_C5H11O2As <==>		TRUE
rxn00213	UTP:alpha-D-glucose-1-phosphate uridylyltransferase	-1.0 cpd00062_c0 -1.0 cpd00089_c0 <==> +1.0 cpd00012_c0 +1.0 cpd00026_c0	-1.0 UTP_c0_C9H12N2O15P3 -1.0 Glucose-1-phosphate_c0_C6H12O9P <==> +1.0 PPi_c0_H2O7P2 +1.0 UDP-glucose_c0_C15H22N2O17P2	(kb|g.684.peg.4748 or kb|g.684.peg.2064)	TRUE
rxn02314	ATP:D-tagatose-6-phosphate 1-phosphotransferase	-1.0 cpd00002_c0 -1.0 cpd00805_c0 <==> +1.0 cpd02371_c0 +1.0 cpd00008_c0	-1.0 ATP_c0_C10H13N5O13P3 -1.0 D-Tagatose_6-phosphate_c0_C6H12O9P <==> +1.0 D-Tagatose_1_6-biphosphate_c0_C6H12O12P2 +1.0 ADP_c0_C10H13N5O10P2	(kb|g.684.peg.2629)	TRUE
rxn01705	dCTP:cytidine 5'-phosphotransferase	-1.0 cpd00356_c0 -1.0 cpd00367_c0 <==> +1.0 cpd00046_c0 +1.0 cpd00533_c0	-1.0 dCTP_c0_C9H13N3O13P3 -1.0 Cytidine_c0_C9H13N3O5 <==> +1.0 CMP_c0_C9H13N3O8P +1.0 dCDP_c0_C9H13N3O10P2		TRUE
rxn00859	L-Histidinol:NAD+ oxidoreductase	-1.0 cpd00641_c0 -1.0 cpd00001_c0 -2.0 cpd00003_c0 ==> +2.0 cpd00004_c0 +1.0 cpd00119_c0 +3.0 cpd00067_c0	-1.0 L-Histidinol_c0_C6H12N3O -1.0 H2O_c0_H2O -2.0 NAD_c0_C21H26N7O14P2 ==> +2.0 NADH_c0_C21H27N7O14P2 +1.0 L-Histidine_c0_C6H9N3O2 +3.0 H_c0_H		FALSE
rxn01706	dUTP:cytidine 5'-phosphotransferase	-1.0 cpd00367_c0 -1.0 cpd00358_c0 <==> +1.0 cpd00046_c0 +1.0 cpd00978_c0	-1.0 Cytidine_c0_C9H13N3O5 -1.0 dUTP_c0_C9H12N2O14P3 <==> +1.0 CMP_c0_C9H13N3O8P +1.0 dUDP_c0_C9H12N2O11P2		TRUE
rxn07491	rxn07491	-1.0 cpd14659_c0 -1.0 cpd00006_c0 <==> +1.0 cpd00005_c0 +1.0 cpd00280_c0 +1.0 cpd00067_c0	-1.0 L-Galactonate_C6H11O7 -1.0 NADP_c0_C21H26N7O17P3 <==> +1.0 NADPH_c0_C21H27N7O17P3 +1.0 D-Galacturonate_c0_C6H9O7 +1.0 H_c0_H		TRUE
rxn08812	Lysophospholipase L1 (2-acylglycerophosphoglycerol, n-C14:1) (periplasm)	-1.0 cpd00001_c0 -1.0 cpd15320_c0 <==> +1.0 cpd15298_c0 +1.0 cpd00067_c0 +1.0 cpd02090_c0	-1.0 H2O_c0_H2O -1.0 1-Acyl-sn-glycero-3-phosphoglycerol_tetradec-7-enoyl_c0_C20H38O9P <==> +1.0 tetradecenoate_c0_C14H25O2 +1.0 H_c0_H +1.0 Glycerophosphoglycerol_c0_C6H14O8P	(kb|g.684.peg.412 or kb|g.684.peg.1817)	TRUE
rxn07490	rxn07490	-1.0 cpd01257_c0 -1.0 cpd00003_c0 <==> +1.0 cpd00004_c0 +1.0 cpd00067_c0 +1.0 cpd00820_c0	-1.0 L-Galactose_C6H12O6 -1.0 NAD_c0_C21H26N7O14P2 <==> +1.0 NADH_c0_C21H27N7O14P2 +1.0 H_c0_H +1.0 L-Galactono-1,4-lactone_C6H10O6		TRUE
rxn07492	L-ascorbate 6-phosphate lactonase	-1.0 cpd00001_c0 -1.0 cpd14905_c0 <==> +1.0 cpd10596_c0	-1.0 H2O_c0_H2O -1.0 L-Ascorbate 6-phosphate_C6H7O9P <==> +1.0 3-keto-L-gulonate-6-phosphate_C6H9O10P		TRUE
rxn02475	2,5-Diamino-6-hydroxy-4-(5-phosphoribosylamino)-pyrimidine	-1.0 cpd00001_c0 -1.0 cpd00067_c0 -1.0 cpd00957_c0 <==> +1.0 cpd00013_c0 +1.0 cpd00931_c0	-1.0 H2O_c0_H2O -1.0 H_c0_H -1.0 2_5-Diamino-6-5-phosphoribosylamino-4-pyrimidineone_c0_C9H15N5O8P <==> +1.0 NH3_c0_H4N +1.0 5-Amino-6--5-phosphoribosylaminouracil_c0_C9H14N4O9P	(kb|g.684.peg.68) and (kb|g.684.peg.68)	TRUE
rxn11985	4-Cresol,NADPH:oxogen oxidoreductase (2-hydroxylating)	-1.0 cpd00005_c0 -1.0 cpd01042_c0 -1.0 cpd00007_c0 -1.0 cpd00067_c0 ==> +1.0 cpd00001_c0 +1.0 cpd00006_c0 +1.0 cpd04117_c0	-1.0 NADPH_c0_C21H27N7O17P3 -1.0 p-Cresol_C7H8O -1.0 O2_c0_O2 -1.0 H_c0_H ==> +1.0 H2O_c0_H2O +1.0 NADP_c0_C21H26N7O17P3 +1.0 4-Methylcatechol_C7H8O2		FALSE
rxn05225	glucose/mannose:H+ permease	-1.0 cpd00027_e0 -1.0 cpd00067_c0 -1.0 cpd00138_c0 <==> +1.0 cpd00138_e0 +1.0 cpd00027_c0 +1.0 cpd00067_e0	-1.0 D-Glucose_e0_C6H12O6 -1.0 H_c0_H -1.0 D-Mannose_c0_C6H12O6 <==> +1.0 D-Mannose_e0_C6H12O6 +1.0 D-Glucose_c0_C6H12O6 +1.0 H_e0_H	(kb|g.684.peg.3111)	TRUE
rxn05638	L-proline transport in via proton symport	-1.0 cpd00067_e0 -1.0 cpd00129_e0 <==> +1.0 cpd00129_c0 +1.0 cpd00067_c0	-1.0 H_e0_H -1.0 L-Proline_e0_C5H8NO2 <==> +1.0 L-Proline_c0_C5H8NO2 +1.0 H_c0_H	(kb|g.684.peg.4591 or kb|g.684.peg.3185 or kb|g.684.peg.1273 or kb|g.684.peg.4105 or kb|g.684.peg.4685 or kb|g.684.peg.2499 or kb|g.684.peg.3692 or kb|g.684.peg.1333)	TRUE
rxn07476	rxn07476	-1.0 cpd14875_c0 -1.0 cpd00286_c0 <==> +1.0 cpd14877_c0 +1.0 cpd00014_c0	-1.0 UDP-L-Ara4FN_C15H21N3O16P2 -1.0 Undecaprenylphosphate_c0_C55H90O4P <==> +1.0 Undecaprenyl phosphate alpha-L-Ara4FN_C61H99NO8P +1.0 UDP_c0_C9H12N2O12P2		TRUE
rxn03537	Adenosyl cobinamide phosphate guanyltransferase	-1.0 cpd00067_c0 -1.0 cpd03919_c0 -1.0 cpd00038_c0 <==> +1.0 cpd00012_c0 +1.0 cpd03920_c0	-1.0 H_c0_H -1.0 Adenosyl_cobinamide_phosphate_c0_C58H84CoN16O14P -1.0 GTP_c0_C10H13N5O14P3 <==> +1.0 PPi_c0_H2O7P2 +1.0 Adenosylcobinamide-GDP_c0_C68H96CoN21O21P2		TRUE
rxn02005	trehalose transport via PEP:Pyr PTS	-1.0 cpd00061_c0 -1.0 cpd00794_e0 <==> +1.0 cpd00523_c0 +1.0 cpd00020_c0	-1.0 Phosphoenolpyruvate_c0_C3H3O6P -1.0 TRHL_e0_C12H22O11 <==> +1.0 Trehalose_6-phosphate_c0_C12H22O14P +1.0 Pyruvate_c0_C3H3O3	() and (kb|g.684.peg.2691 or kb|g.684.peg.3546) and (kb|g.684.peg.3442) and ()	TRUE
rxn07473	rxn07473	-1.0 cpd00003_c0 -1.0 cpd00144_c0 ==> +1.0 cpd00011_c0 +1.0 cpd00004_c0 +1.0 cpd14876_c0	-1.0 NAD_c0_C21H26N7O14P2 -1.0 UDPglucuronate_c0_C15H19N2O18P2 ==> +1.0 CO2_c0_CO2 +1.0 NADH_c0_C21H27N7O14P2 +1.0 UDP-L-Ara4O_C14H18N2O16P2		FALSE
rxn05420	8-methyl-trans-non-2-enoyl-ACP:NADP+ oxidoreductase (A-specific)	-1.0 cpd00005_c0 -1.0 cpd11556_c0 -1.0 cpd00067_c0 ==> +1.0 cpd00006_c0 +1.0 cpd11557_c0	-1.0 NADPH_c0_C21H27N7O17P3 -1.0 8-methyl-trans-non-2-enoyl-ACP_c0_C21H37N2O8PRS -1.0 H_c0_H ==> +1.0 NADP_c0_C21H26N7O17P3 +1.0 8-methyl-nonanoyl-ACP_c0_C21H39N2O8PRS	(kb|g.684.peg.1576)	FALSE
rxn00787	D-Tagatose 1,6-bisphosphate triosephosphate lyase	-1.0 cpd02371_c0 <==> +1.0 cpd00095_c0 +1.0 cpd00102_c0	-1.0 D-Tagatose_1_6-biphosphate_c0_C6H12O12P2 <==> +1.0 Glycerone-phosphate_c0_C3H6O6P +1.0 Glyceraldehyde3-phosphate_c0_C3H6O6P	(kb|g.684.peg.711 or kb|g.684.peg.2046)	TRUE
rxn05581	glycerol transport in/out via diffusion reversible	-1.0 cpd00100_c0 <==> +1.0 cpd00100_e0	-1.0 Glycerol_c0_C3H8O3 <==> +1.0 Glycerol_e0_C3H8O3	(kb|g.684.peg.1057)	TRUE
rxn03893	Hydroxybenzoate octaprenyltransferase	-1.0 cpd02557_c0 -1.0 cpd00136_c0 <==> +1.0 cpd00012_c0 +1.0 cpd03443_c0	-1.0 Farnesylfarnesylgeraniol_c0_C40H66O7P2 -1.0 4-Hydroxybenzoate_c0_C7H5O3 <==> +1.0 PPi_c0_H2O7P2 +1.0 3-Octaprenyl-4-hydroxybenzoate_c0_C47H69O3		TRUE
rxn00269	Aminoacetic acid:oxygen oxidoreductase (deaminating)	-1.0 cpd00001_c0 -1.0 cpd00033_c0 -1.0 cpd00007_c0 <==> +1.0 cpd00025_c0 +1.0 cpd00013_c0 +1.0 cpd00040_c0	-1.0 H2O_c0_H2O -1.0 Glycine_c0_C2H5NO2 -1.0 O2_c0_O2 <==> +1.0 H2O2_c0_H2O2 +1.0 NH3_c0_H4N +1.0 Glyoxalate_c0_C2HO3	(kb|g.684.peg.2398)	TRUE
rxn08308	CDP-diacylglycerol synthetase (n-C14:1)	-1.0 cpd00052_c0 -1.0 cpd15523_c0 <==> +1.0 cpd00012_c0 +1.0 cpd15422_c0	-1.0 CTP_c0_C9H13N3O14P3 -1.0 1_2-ditetradec-7-enoyl-sn-glycerol_3-phosphate_c0_C31H56O8P <==> +1.0 PPi_c0_H2O7P2 +1.0 CDP-1_2-ditetradec-7-enoylglycerol_c0_C40H67N3O15P2	(kb|g.684.peg.833)	TRUE
rxn00840	dATP:pyruvate O2-phosphotransferase	-1.0 cpd00115_c0 -1.0 cpd00020_c0 <==> +1.0 cpd00177_c0 +1.0 cpd00061_c0	-1.0 dATP_c0_C10H13N5O12P3 -1.0 Pyruvate_c0_C3H3O3 <==> +1.0 dADP_c0_C10H13N5O9P2 +1.0 Phosphoenolpyruvate_c0_C3H3O6P		TRUE
rxn00065	ATP pyrophosphate-lyase (cyclizing)	-1.0 cpd00002_c0 ==> +1.0 cpd00012_c0 +1.0 cpd00446_c0	-1.0 ATP_c0_C10H13N5O13P3 ==> +1.0 PPi_c0_H2O7P2 +1.0 cAMP_c0_C10H11N5O6P	(kb|g.684.peg.2844 or kb|g.684.peg.140)	FALSE
rxn00671	2-Methyl-3-oxopropanoate:NAD+ oxidoreductase (CoA-propanoylating)	-1.0 cpd00010_c0 -1.0 cpd00287_c0 -1.0 cpd00003_c0 ==> +1.0 cpd00011_c0 +1.0 cpd00004_c0 +1.0 cpd00086_c0	-1.0 CoA_c0_C21H33N7O16P3S -1.0 3-Oxo-2-methylpropanoate_c0_C4H5O3 -1.0 NAD_c0_C21H26N7O14P2 ==> +1.0 CO2_c0_CO2 +1.0 NADH_c0_C21H27N7O14P2 +1.0 Propionyl-CoA_c0_C24H37N7O17P3S	(kb|g.684.peg.4550)	FALSE
rxn01917	ATP:N-acetyl-L-glutamate 5-phosphotransferase	-1.0 cpd00002_c0 -1.0 cpd00067_c0 -1.0 cpd00477_c0 <==> +1.0 cpd02552_c0 +1.0 cpd00008_c0	-1.0 ATP_c0_C10H13N5O13P3 -1.0 H_c0_H -1.0 N-Acetyl-L-glutamate_c0_C7H9NO5 <==> +1.0 n-acetylglutamyl-phosphate_c0_C7H10NO8P +1.0 ADP_c0_C10H13N5O10P2	(kb|g.684.peg.75)	TRUE
rxn03146	UDP-3-O-acetylglucosamine deacetylase	-1.0 cpd00001_c0 -1.0 cpd02886_c0 <==> +1.0 cpd03584_c0 +1.0 cpd00029_c0	-1.0 H2O_c0_H2O -1.0 UDP-3-O-beta-hydroxymyristoyl-N-acetylglucosamine_c0_C31H51N3O19P2 <==> +1.0 UDP-3-O-beta-hydroxymyristoyl-D-glucosamine_c0_C29H50N3O18P2 +1.0 Acetate_c0_C2H3O2		TRUE
rxn02182	beta-Alanyl-CoA cmmonia-lyase	-1.0 M_cpd01560_c0 <==> +1.0 M_cpd00663_c0 +1.0 M_cpd00013_c0	-1.0 beta_Alanyl_CoA_c0 <==> +1.0 Acrylyl_CoA_c0 +1.0 NH3_c0	fig|6666666.440926.peg.1677	TRUE
rxn11970	serotonin O-methyltransferase	-1.0 cpd00345_c0 -1.0 cpd00579_c0 ==> +1.0 cpd00087_c0 +1.0 cpd03370_c0	-1.0 5-Methyltetrahydrofolate_c0_C20H23N7O6 -1.0 Serotonin_C10H13N2O ==> +1.0 Tetrahydrofolate_c0_C19H21N7O6 +1.0 5-MeOT_C11H15N2O		FALSE
rxn08756	1-hydroxy-2-methyl-2-(E)-butenyl 4-diphosphate reductase (ipdp)	-1.0 cpd08615_c0 -1.0 cpd00004_c0 -1.0 cpd00067_c0 <==> +1.0 cpd00001_c0 +1.0 cpd00113_c0 +1.0 cpd00003_c0	-1.0 1-Hydroxy-2-methyl-2-butenyl_4-diphosphate_c0_C5H10O8P2 -1.0 NADH_c0_C21H27N7O14P2 -1.0 H_c0_H <==> +1.0 H2O_c0_H2O +1.0 Isopentenyldiphosphate_c0_C5H10O7P2 +1.0 NAD_c0_C21H26N7O14P2	(kb|g.684.peg.2221)	TRUE
rxn06578	Protein-N(pai)-phosphohistidine:sugar N(pai)-phosphotransferase	-1.0 cpd00067_c0 -1.0 cpd00212_c0 -1.0 cpd12508_c0 ==> +1.0 cpd11712_c0 +1.0 cpd01850_c0	-1.0 H_c0_H -1.0 L-Sorbose_C6H12O6 -1.0 Protein N-pros-phosphohistidine_C7H7N4O5PR2 ==> +1.0 Protein histidine_C7H8N4O2R2 +1.0 L-Sorbose 1P_C6H12O9P		FALSE
rxn00452	S-Adenosyl-L-methionine:L-homocysteine S-methyltransferase	-1.0 cpd00017_c0 -1.0 cpd00135_c0 <==> +1.0 cpd00060_c0 +1.0 cpd00067_c0 +1.0 cpd00019_c0	-1.0 S-Adenosyl-L-methionine_c0_C15H23N6O5S -1.0 Homocysteine_c0_C4H9NO2S <==> +1.0 L-Methionine_c0_C5H11NO2S +1.0 H_c0_H +1.0 S-Adenosyl-homocysteine_c0_C14H20N6O5S	(kb|g.684.peg.2090)	TRUE
rxn05329	(3R)-3-Hydroxybutanoyl-[acyl-carrier-protein] hydro-lyase	-1.0 cpd11478_c0 <==> +1.0 cpd00001_c0 +1.0 cpd11465_c0	-1.0 R-3-Hydroxybutanoyl-acyl-carrier_protein_c0_C15H27N2O9PRS <==> +1.0 H2O_c0_H2O +1.0 But-2-enoyl-acyl-carrier_protein_c0_C15H25N2O8PRS	(kb|g.684.peg.1673)	TRUE
rxn05349	acetyl-CoA:[acyl-carrier-protein] S-acetyltransferase	-1.0 cpd11493_c0 -1.0 cpd00022_c0 <==> +1.0 cpd00010_c0 +1.0 cpd11494_c0	-1.0 ACP_c0_C11H21N2O7PRS -1.0 Acetyl-CoA_c0_C23H35N7O17P3S <==> +1.0 CoA_c0_C21H33N7O16P3S +1.0 Acetyl-ACP_c0_C13H23N2O8PRS	() and (kb|g.684.peg.1194 or kb|g.684.peg.1186)	TRUE
rxn05544	Dipeptide transport via ABC system (ala-leu)	-1.0 cpd00001_c0 -1.0 cpd00002_c0 -1.0 cpd11583_e0 ==> +1.0 cpd00009_c0 +1.0 cpd00067_c0 +1.0 cpd11583_c0 +1.0 cpd00008_c0	-1.0 H2O_c0_H2O -1.0 ATP_c0_C10H13N5O13P3 -1.0 Ala-Leu_e0_C9H18N2O3 ==> +1.0 Phosphate_c0_HO4P +1.0 H_c0_H +1.0 Ala-Leu_c0_C9H18N2O3 +1.0 ADP_c0_C10H13N5O10P2	(kb|g.684.peg.1859 or kb|g.684.peg.1053 or kb|g.684.peg.2094)	FALSE
rxn01127	ATP:AMP phosphotransferase	-1.0 cpd00002_c0 -1.0 cpd00294_c0 <==> +1.0 cpd00177_c0 +1.0 cpd00008_c0	-1.0 ATP_c0_C10H13N5O13P3 -1.0 dAMP_c0_C10H13N5O6P <==> +1.0 dADP_c0_C10H13N5O9P2 +1.0 ADP_c0_C10H13N5O10P2	(kb|g.684.peg.2590 or kb|g.684.peg.2717 or kb|g.684.peg.4435)	TRUE
rxn02934	(2S,3S)-3-Hydroxy-2-methylbutanoyl-CoA hydro-liase	-1.0 cpd02691_c0 <==> +1.0 cpd02125_c0 +1.0 cpd00001_c0	-1.0 2-methyl-3-hydroxy-butyryl-CoA_c0_C26H41N7O18P3S <==> +1.0 Tiglyl-CoA_c0_C26H39N7O17P3S +1.0 H2O_c0_H2O	(kb|g.684.peg.2430 or kb|g.684.peg.964 or kb|g.684.peg.4055 or kb|g.684.peg.648 or kb|g.684.peg.2819)	TRUE
rxn00799	(S)-Malate hydro-lyase	-1.0 cpd00130_c0 <==> +1.0 cpd00001_c0 +1.0 cpd00106_c0	-1.0 L-Malate_c0_C4H4O5 <==> +1.0 H2O_c0_H2O +1.0 Fumarate_c0_C4H2O4	(kb|g.684.peg.15)	TRUE
rxn00237	ATP:nucleoside-diphosphate phosphatransferase	-1.0 cpd00002_c0 -1.0 cpd00031_c0 <==> +1.0 cpd00038_c0 +1.0 cpd00008_c0	-1.0 ATP_c0_C10H13N5O13P3 -1.0 GDP_c0_C10H13N5O11P2 <==> +1.0 GTP_c0_C10H13N5O14P3 +1.0 ADP_c0_C10H13N5O10P2	(kb|g.684.peg.1765)	TRUE
cpd01329	EX_cpd01329	-1.0 cpd01329_e0 <==>	-1.0 Maltohexaose_e0_C36H62O31 <==>		TRUE
rxn03071	L-1-Pyrroline-3-hydroxy-5-carboxylate:NAD+ oxidoreductase	-2.0 cpd00001_c0 -1.0 cpd02625_c0 -1.0 cpd00003_c0 <==> +1.0 cpd00004_c0 +1.0 cpd00067_c0 +1.0 cpd01974_c0	-2.0 H2O_c0_H2O -1.0 3-Hydroxy-L-1-pyrroline-5-carboxylate_c0_C5H6NO3 -1.0 NAD_c0_C21H26N7O14P2 <==> +1.0 NADH_c0_C21H27N7O14P2 +1.0 H_c0_H +1.0 4-Hydroxy-L-glutamate_c0_C5H8NO5		TRUE
rxn11920	rxn11920	-1.0 cpd12837_c0 -2.0 cpd02234_c0 ==> +2.0 cpd00010_c0 +1.0 cpd12836_c0	-1.0 ((R)-3-Hydroxybutanoyl)(n-2)_C8H12O5R -2.0 R-3-Hydroxybutanoyl-CoA_c0_C25H39N7O18P3S ==> +2.0 CoA_c0_C21H33N7O16P3S +1.0 Poly-beta-hydroxybutyrate_C16H24O9R		FALSE
rxn01115	6-Phospho-D-gluconate:NADP+ 2-oxidoreductase (decarboxylating)	-1.0 cpd00006_c0 -1.0 cpd00284_c0 ==> +1.0 cpd00005_c0 +1.0 cpd00011_c0 +1.0 cpd00171_c0	-1.0 NADP_c0_C21H26N7O17P3 -1.0 6-Phospho-D-gluconate_c0_C6H11O10P ==> +1.0 NADPH_c0_C21H27N7O17P3 +1.0 CO2_c0_CO2 +1.0 D-Ribulose5-phosphate_c0_C5H10O8P	(kb|g.684.peg.1875)	FALSE
rxn00980	2-Phosphoglycolate phosphohydrolase	-1.0 cpd00001_c0 -1.0 cpd00727_c0 <==> +1.0 cpd00009_c0 +1.0 cpd00139_c0 +1.0 cpd00067_c0	-1.0 H2O_c0_H2O -1.0 2-Phosphoglycolate_c0_C2H3O6P <==> +1.0 Phosphate_c0_HO4P +1.0 Glycolate_c0_C2H3O3 +1.0 H_c0_H	(kb|g.684.peg.1421)	TRUE
rxn03050	rxn03050	-1.0 cpd00001_c0 -1.0 cpd02653_c0 ==> +1.0 cpd02544_c0	-1.0 H2O_c0_H2O -1.0 4-Carboxy-2-hydroxy-cis,cis-muconate_C7H3O7 ==> +1.0 4-Carboxy-4-hydroxy-2-oxoadipate_C7H5O8		FALSE
rxn06566	CDPglycerol:poly(glycerophosphate) glycerophosphotransferase	-3.0 cpd00011_c0 -1.0 cpd00009_c0 -1.0 cpd00046_c0 -15.0 cpd00067_c0 ==> +5.0 cpd00001_c0 +1.0 cpd00402_c0	-3.0 CO2_c0_CO2 -1.0 Phosphate_c0_HO4P -1.0 CMP_c0_C9H13N3O8P -15.0 H_c0_H ==> +5.0 H2O_c0_H2O +1.0 CDPglycerol_C12H19N3O13P2		FALSE
rxn07454	(Z)-phenylacetaldehyde-oxime hydro-lyase	-1.0 M_cpd14796_c0 <==> +1.0 M_cpd14795_c0 +1.0 M_cpd00001_c0	-1.0 Z_Phenylacetaldehyde_oxime_c0 <==> +1.0 Benzyl_cyanide_c0 +1.0 H2O_c0	(fig|6666666.440926.peg.1245 or fig|6666666.440926.peg.2943)	TRUE
rxn08707	Heme O synthase	-1.0 cpd00028_c0 -1.0 cpd00001_c0 -1.0 cpd00350_c0 <==> +1.0 cpd00012_c0 +1.0 cpd11313_c0	-1.0 Heme_c0_C34H30FeN4O4 -1.0 H2O_c0_H2O -1.0 Farnesyldiphosphate_c0_C15H26O7P2 <==> +1.0 PPi_c0_H2O7P2 +1.0 hemeO_c0_C49H56FeN4O5	(kb|g.684.peg.1362)	TRUE
rxn03054	rxn03054	-1.0 cpd02570_c0 <==> +1.0 cpd00001_c0 +1.0 cpd03482_c0	-1.0 Parapyruvate_C6H6O6 <==> +1.0 H2O_c0_H2O +1.0 4-Carboxy-2-oxo-4-pentanoate_C6H4O5		TRUE
rxn06723	UDP-3-O-(3-hydroxymyristoyl)glucosamine acyltransferase	-1.0 cpd03584_c0 -1.0 cpd11484_c0 <==> +1.0 cpd11493_c0 +1.0 cpd00067_c0 +1.0 cpd02835_c0	-1.0 UDP-3-O-beta-hydroxymyristoyl-D-glucosamine_c0_C29H50N3O18P2 -1.0 HMA_c0_C25H47N2O9PRS <==> +1.0 ACP_c0_C11H21N2O7PRS +1.0 H_c0_H +1.0 UDP-2_3-bis3-hydroxytetradecanoylglucosamine_c0_C43H75N3O20P2		TRUE
rxn10174	maltohexaose transport via ABC system	-1.0 cpd00001_c0 -1.0 cpd00002_c0 -1.0 cpd01329_e0 ==> +1.0 cpd00009_c0 +1.0 cpd01329_c0 +1.0 cpd00067_c0 +1.0 cpd00008_c0	-1.0 H2O_c0_H2O -1.0 ATP_c0_C10H13N5O13P3 -1.0 Maltohexaose_e0_C36H62O31 ==> +1.0 Phosphate_c0_HO4P +1.0 Maltohexaose_c0_C36H62O31 +1.0 H_c0_H +1.0 ADP_c0_C10H13N5O10P2	(kb|g.684.peg.4246 or kb|g.684.peg.4093 or kb|g.684.peg.2212)	FALSE
rxn08971	NADH dehydrogenase (menaquinone-8 & 0 protons)	-1.0 cpd00004_c0 -1.0 cpd00067_c0 -1.0 cpd15500_c0 ==> +1.0 cpd15499_c0 +1.0 cpd00003_c0	-1.0 NADH_c0_C21H27N7O14P2 -1.0 H_c0_H -1.0 Menaquinone_8_c0_C51H72O2 ==> +1.0 Menaquinol_8_c0_C51H74O2 +1.0 NAD_c0_C21H26N7O14P2	(kb|g.684.peg.4267 or kb|g.684.peg.866)	FALSE
rxn05593	inositol transport in via proton symport	-1.0 cpd00121_e0 -1.0 cpd00067_e0 <==> +1.0 cpd00121_c0 +1.0 cpd00067_c0	-1.0 L-Inositol_e0_C6H12O6 -1.0 H_e0_H <==> +1.0 L-Inositol_c0_C6H12O6 +1.0 H_c0_H	(kb|g.684.peg.454)	TRUE
rxn01643	L-Aspartate-4-semialdehyde:NADP+ oxidoreductase (phosphorylating)	-1.0 cpd00005_c0 -1.0 cpd01977_c0 <==> +1.0 cpd00009_c0 +1.0 cpd00006_c0 +1.0 cpd00346_c0	-1.0 NADPH_c0_C21H27N7O17P3 -1.0 4-Phospho-L-aspartate_c0_C4H7NO7P <==> +1.0 Phosphate_c0_HO4P +1.0 NADP_c0_C21H26N7O17P3 +1.0 L-Aspartate4-semialdehyde_c0_C4H7NO3	(kb|g.684.peg.2034)	TRUE
rxn05350	hexanoyl-[acyl-carrier protein]:malonyl-[acyl-carrier-protein]	-1.0 cpd11492_c0 -1.0 cpd11472_c0 -1.0 cpd00067_c0 ==> +1.0 cpd11493_c0 +1.0 cpd00011_c0 +1.0 cpd11490_c0	-1.0 Malonyl-acyl-carrierprotein-_c0_C14H22N2O10PRS -1.0 Hexanoyl-ACP_c0_C17H31N2O8PRS -1.0 H_c0_H ==> +1.0 ACP_c0_C11H21N2O7PRS +1.0 CO2_c0_CO2 +1.0 3-oxooctanoyl-acp_c0_C19H33N2O9PRS	() and (kb|g.684.peg.1194 or kb|g.684.peg.1186)	FALSE
rxn14189	ATP:1D-1-guanidino-3-amino-1,3-dideoxy-scyllo-inositol6-phosphotransferase	-1.0 cpd00002_c0 -1.0 cpd00953_c0 <==> +1.0 cpd08206_c0 +1.0 cpd00008_c0	-1.0 ATP_c0_C10H13N5O13P3 -1.0 1D-1-Guanidino-3-amino-1,3-dideoxy-scyllo-inositol_C7H18N4O4 <==> +1.0 N1-Amidinostreptamine 6-phosphate_C7H18N4O7P +1.0 ADP_c0_C10H13N5O10P2		TRUE
rxn05432	14-methyl-trans-pentadec-2-enoyl-ACP:NADP+ oxidoreductase (A-specific)	-1.0 cpd00005_c0 -1.0 cpd11568_c0 -1.0 cpd00067_c0 ==> +1.0 cpd11569_c0 +1.0 cpd00006_c0	-1.0 NADPH_c0_C21H27N7O17P3 -1.0 14-methyl-trans-pentadec-2-enoyl-ACP_c0_C27H49N2O8PRS -1.0 H_c0_H ==> +1.0 14-methyl-pentadecanoyl-ACP_c0_C27H51N2O8PRS +1.0 NADP_c0_C21H26N7O17P3	(kb|g.684.peg.1576)	FALSE
rxn12642	aminopeptidase	-1.0 cpd00001_c0 -1.0 cpd11584_c0 <==> +1.0 cpd00119_c0 +1.0 cpd00035_c0	-1.0 H2O_c0_H2O -1.0 Ala-His_c0_C9H14N4O3 <==> +1.0 L-Histidine_c0_C6H9N3O2 +1.0 L-Alanine_c0_C3H7NO2	(kb|g.684.peg.1789 or kb|g.684.peg.1092)	TRUE
rxn07673	hydroxycinnamoyl-CoA:anthocyanidin 3,5-diglucoside	-1.0 M_cpd15028_c0 -1.0 M_cpd00192_c0 <==> +1.0 M_cpd15067_c0 +1.0 M_cpd00010_c0	-1.0 Delphin_c0 -1.0 4_Coumaroyl_CoA_c0 <==> +1.0 Delphinidin_3_O_beta_D_glucoside_5_O_6_coumaroyl_beta_D_glucoside_c0 +1.0 CoA_c0	fig|6666666.440926.peg.1372	TRUE
rxn00440	ATP:thiamin pyrophosphotransferase	-1.0 cpd00002_c0 -1.0 cpd00305_c0 <==> +1.0 cpd00056_c0 +1.0 cpd00018_c0	-1.0 ATP_c0_C10H13N5O13P3 -1.0 Thiamin_c0_C12H17N4OS <==> +1.0 TPP_c0_C12H17N4O7P2S +1.0 AMP_c0_C10H13N5O7P		TRUE
rxn00077	ATP:NAD+ 2'-phosphotransferase	-1.0 cpd00002_c0 -1.0 cpd00003_c0 <==> +1.0 cpd00006_c0 +1.0 cpd00008_c0	-1.0 ATP_c0_C10H13N5O13P3 -1.0 NAD_c0_C21H26N7O14P2 <==> +1.0 NADP_c0_C21H26N7O17P3 +1.0 ADP_c0_C10H13N5O10P2	(kb|g.684.peg.211)	TRUE
rxn10312	isotetradecanoyl-lipoteichoic acid synthesis (n=24), linked, N-acetylglucosamine substituted	-24.0 cpd00037_c0 -1.0 cpd15751_c0 <==> +1.0 cpd15769_c0 +24.0 cpd00014_c0	-24.0 UDP-N-acetylglucosamine_c0_C17H25N3O17P2 -1.0 Isotetradecanoyllipoteichoic_acid_n=24__linked__unsubstituted_c0_C115H224O135P24 <==> +1.0 Isotetradecanoyllipoteichoic_acid_n=24__linked__N-acetyl-D-glucosamine_c0_C307H536N24O255P24 +24.0 UDP_c0_C9H12N2O12P2	(kb|g.684.peg.1263)	TRUE
rxn05012	carbamoyl-phosphate:N2-acetyl-L-ornithine carbamoyltransferase	-1.0 M_cpd00146_c0 -1.0 M_cpd00342_c0 ==> +1.0 M_cpd11209_c0 +1.0 M_cpd00009_c0 +1.0 M_cpd00067_c0	-1.0 Carbamoylphosphate_c0 -1.0 N_Acetylornithine_c0 ==> +1.0 N_Acetyl_L_citrulline_c0 +1.0 Phosphate_c0 +1.0 H_plus__c0	fig|6666666.440926.peg.2147	FALSE
rxn07444	cis-stilbene-oxide hydrolase	-1.0 cpd00001_c0 -1.0 cpd14736_c0 <==> +1.0 cpd14737_c0	-1.0 H2O_c0_H2O -1.0 cis-Stilbene oxide_C14H12O <==> +1.0 (+)-(1R,2R)-1,2-Diphenylethane-1,2-diol_C14H14O2		TRUE
rxn06112	Penicillin amidohydrolase	-1.0 cpd00001_c0 -1.0 cpd11668_c0 <==> +1.0 cpd01896_c0 +1.0 cpd00049_c0 +1.0 cpd00067_c0	-1.0 H2O_c0_H2O -1.0 Penam_C9H10N2O4RS <==> +1.0 6-Aminopenicillanate_C8H11N2O3S +1.0 Carboxylic acid_CO2R +1.0 H_c0_H		TRUE
rxn01450	Indol-3-yl-pyruvate carboxy-lyase	-1.0 M_cpd00278_c0 -1.0 M_cpd00067_c0 ==> +1.0 M_cpd00486_c0 +1.0 M_cpd00011_c0	-1.0 Indolepyruvate_c0 -1.0 H_plus__c0 ==> +1.0 Indoleacetaldehyde_c0 +1.0 CO2_c0	fig|6666666.440926.peg.813	FALSE
rxn08844	Lysophospholipase L2 (2-acylglycerophosphoethanolamine, n-C18:1)	-1.0 cpd00001_c0 -1.0 cpd15342_c0 <==> +1.0 cpd15269_c0 +1.0 cpd00908_c0 +1.0 cpd00067_c0	-1.0 H2O_c0_H2O -1.0 2-Acyl-sn-glycero-3-phosphoethanolamine_octadec-11-enoyl_c0_C23H46NO7P <==> +1.0 octadecenoate_c0_C18H33O2 +1.0 Glycerophosphoethanolamine_c0_C5H14NO6P +1.0 H_c0_H	(kb|g.684.peg.412 or kb|g.684.peg.1817)	TRUE
rxn06592	Protein-N(pai)-phosphohistidine:sugar N(pai)-phosphotransferase	-1.0 cpd00067_c0 -1.0 cpd00179_c0 -1.0 cpd12508_c0 ==> +1.0 cpd11712_c0 +1.0 cpd01919_c0	-1.0 H_c0_H -1.0 Maltose_c0_C12H22O11 -1.0 Protein N-pros-phosphohistidine_C7H7N4O5PR2 ==> +1.0 Protein histidine_C7H8N4O2R2 +1.0 maltose-6-phosphate_c0_C12H22O14P		FALSE
rxn06595	peptide-L-methionine:thioredoxin-disulfide S-oxidoreductase	-1.0 cpd00001_c0 -1.0 cpd12237_c0 -1.0 cpd11420_c0 <==> +1.0 cpd11421_c0 +1.0 cpd12420_c0	-1.0 H2O_c0_H2O -1.0 Peptide-L-methionine_c0_C6H10N2O2R2S -1.0 trdox_c0_C6H7NO2R2S2 <==> +1.0 trdrd_c0_C6H9NO2R2S2 +1.0 Peptide-L-methionine (S)-S-oxide_C6H10N2O3R2S		TRUE
rxn03951	NAD-dependent threonine 4-phosphate dehydrogenase	-1.0 cpd00003_c0 -1.0 cpd03607_c0 <==> +1.0 cpd04539_c0 +1.0 cpd00004_c0 +1.0 cpd00067_c0	-1.0 NAD_c0_C21H26N7O14P2 -1.0 4-Phosphonooxy-threonine_c0_C4H9NO7P <==> +1.0 2-Amino-3-oxo-4-phosphonooxybutyrate_c0_C4H7NO7P +1.0 NADH_c0_C21H27N7O14P2 +1.0 H_c0_H	(kb|g.684.peg.3261)	TRUE
rxn01219	ATP:CMP phosphotransferase	-1.0 cpd00002_c0 -1.0 cpd00206_c0 <==> +1.0 cpd00008_c0 +1.0 cpd00533_c0	-1.0 ATP_c0_C10H13N5O13P3 -1.0 dCMP_c0_C9H13N3O7P <==> +1.0 ADP_c0_C10H13N5O10P2 +1.0 dCDP_c0_C9H13N3O10P2	(kb|g.684.peg.80)	TRUE
rxn05362	4-methyl-trans-hex-2-enoyl-ACP:NADP+ oxidoreductase (A-specific)	-1.0 cpd00005_c0 -1.0 cpd00067_c0 -1.0 cpd11498_c0 ==> +1.0 cpd00006_c0 +1.0 cpd11499_c0	-1.0 NADPH_c0_C21H27N7O17P3 -1.0 H_c0_H -1.0 4-methyl-trans-hex-2-enoyl-ACP_c0_C18H31N2O8PRS ==> +1.0 NADP_c0_C21H26N7O17P3 +1.0 4-methyl-hexanoyl-ACP_c0_C18H33N2O8PRS	(kb|g.684.peg.1576)	FALSE
rxn00695	ATP:alpha-D-glucose-1-phosphate adenyltransferase	-1.0 cpd00002_c0 -1.0 cpd00089_c0 <==> +1.0 cpd00012_c0 +1.0 cpd00387_c0	-1.0 ATP_c0_C10H13N5O13P3 -1.0 Glucose-1-phosphate_c0_C6H12O9P <==> +1.0 PPi_c0_H2O7P2 +1.0 ADPglucose_c0_C16H23N5O15P2	(kb|g.684.peg.1745) and ()	TRUE
rxn01103	3-Phospho-D-glyceroyl phosphate phosphohydrolase	-1.0 cpd00001_c0 -1.0 cpd00203_c0 ==> +1.0 cpd00009_c0 +2.0 cpd00067_c0 +1.0 cpd00169_c0	-1.0 H2O_c0_H2O -1.0 1_3-Bisphospho-D-glycerate_c0_C3H6O10P2 ==> +1.0 Phosphate_c0_HO4P +2.0 H_c0_H +1.0 3-Phosphoglycerate_c0_C3H5O7P	(kb|g.684.peg.540)	FALSE
rxn05305	LYSt3r	-1.0 cpd00039_c0 -1.0 cpd00067_e0 <==> +1.0 cpd00039_e0 +1.0 cpd00067_c0	-1.0 L-Lysine_c0_C6H15N2O2 -1.0 H_e0_H <==> +1.0 L-Lysine_e0_C6H15N2O2 +1.0 H_c0_H	(kb|g.684.peg.544)	TRUE
rxn02898	O-Succinylbenzoyl-CoA 1,4-dihydroxy-2-naphthoate-lyase	-1.0 cpd02021_c0 ==> +1.0 cpd00010_c0 +1.0 cpd02295_c0	-1.0 Succinylbenzoyl-CoA_c0_C32H40N7O20P3S ==> +1.0 CoA_c0_C21H33N7O16P3S +1.0 1-4-Dihydroxy-2-naphthoate_c0_C11H7O4	(kb|g.684.peg.2698)	FALSE
rxn10619	fumarate reductase	-1.0 cpd00106_c0 -1.0 cpd15994_c0 <==> +1.0 cpd00036_c0 +1.0 cpd15995_c0	-1.0 Fumarate_c0_C4H2O4 -1.0 Menaquinol6_C41H58O2 <==> +1.0 Succinate_c0_C4H4O4 +1.0 Menaquinone6_C41H56O2		TRUE
rxn00819	Galactosylglycerol galactohydrolase	-1.0 cpd03197_c0 -1.0 cpd00001_c0 <==> +1.0 cpd00100_c0 +1.0 cpd00108_c0	-1.0 Galactosylglycerol_C9H18O8 -1.0 H2O_c0_H2O <==> +1.0 Glycerol_c0_C3H8O3 +1.0 Galactose_c0_C6H12O6		TRUE
rxn08764	ketol-acid reductoisomerase (2-Acetolactate)	-1.0 cpd00005_c0 -1.0 cpd00067_c0 -1.0 cpd00498_c0 <==> +1.0 cpd02535_c0 +1.0 cpd00006_c0	-1.0 NADPH_c0_C21H27N7O17P3 -1.0 H_c0_H -1.0 2-Aceto-2-hydroxybutanoate_c0_C6H9O4 <==> +1.0 2_3-Dihydroxy-3-methylvalerate_c0_C6H11O4 +1.0 NADP_c0_C21H26N7O17P3		TRUE
rxn03241	(S)-3-Hydroxytetradecanoyl-CoA hydro-lyase	-1.0 cpd03115_c0 <==> +1.0 cpd00001_c0 +1.0 cpd03127_c0	-1.0 S-3-Hydroxytetradecanoyl-CoA_c0_C35H59N7O18P3S <==> +1.0 H2O_c0_H2O +1.0 2E-Tetradecenoyl-CoA_c0_C35H57N7O17P3S	(kb|g.684.peg.2430 or kb|g.684.peg.964 or kb|g.684.peg.4055 or kb|g.684.peg.648 or kb|g.684.peg.2819)	TRUE
rxn05255	FOLt	-1.0 cpd00393_e0 -1.0 cpd00067_e0 <==> +1.0 cpd00393_c0 +1.0 cpd00067_c0	-1.0 Folate_e0_C19H17N7O6 -1.0 H_e0_H <==> +1.0 Folate_c0_C19H17N7O6 +1.0 H_c0_H		TRUE
rxn11935	Choline:(PQQ) 1-oxidoreductase	-1.0 cpd00097_c0 -1.0 cpd00098_c0 ==> +1.0 cpd00447_c0 +1.0 cpd00986_c0	-1.0 Pyrroloquinoline-quinone_C14H3N2O8 -1.0 Choline_c0_C5H14NO ==> +1.0 Betaine_aldehyde_c0_C5H12NO +1.0 PQQH2_C14H5N2O8		FALSE
rxn03072	L-1-Pyrroline-3-hydroxy-5-carboxylate:NADP+ oxidoreductase	-2.0 cpd00001_c0 -1.0 cpd02625_c0 -1.0 cpd00006_c0 <==> +1.0 cpd00005_c0 +1.0 cpd00067_c0 +1.0 cpd01974_c0	-2.0 H2O_c0_H2O -1.0 3-Hydroxy-L-1-pyrroline-5-carboxylate_c0_C5H6NO3 -1.0 NADP_c0_C21H26N7O17P3 <==> +1.0 NADPH_c0_C21H27N7O17P3 +1.0 H_c0_H +1.0 4-Hydroxy-L-glutamate_c0_C5H8NO5		TRUE
rxn02362	cyclic 2,3-diphosphoglycerate synthase	-1.0 M_cpd00853_c0 -1.0 M_cpd00002_c0 <==> +1.0 M_cpd00008_c0 +1.0 M_cpd00009_c0 +1.0 M_cpd03699_c0 +1.0 M_cpd00067_c0	-1.0 DPG_c0 -1.0 ATP_c0 <==> +1.0 ADP_c0 +1.0 Phosphate_c0 +1.0 cDPG_c0 +1.0 H_plus__c0	fig|6666666.440926.peg.914	TRUE
rxn06584	S-(2-Hydroxyacyl)glutathione hydrolase	-1.0 cpd12422_c0 -1.0 cpd00001_c0 ==> +1.0 cpd12221_c0 +1.0 cpd00042_c0	-1.0 S-(2-Hydroxyacyl)glutathione_C12H16N3O8RS -1.0 H2O_c0_H2O ==> +1.0 2-Hydroxy carboxylate_C2H2O3R +1.0 GSH_c0_C10H16N3O6S		FALSE
rxn01870	D-Fructose 1-phosphate D-glyceraldehyde-3-phosphate-lyase	-1.0 cpd00802_c0 <==> +1.0 cpd00095_c0 +1.0 cpd00448_c0	-1.0 D-fructose-1-phosphate_c0_C6H12O9P <==> +1.0 Glycerone-phosphate_c0_C3H6O6P +1.0 D-Glyceraldehyde_c0_C3H6O3	(kb|g.684.peg.4259)	TRUE
rxn06109	Succinate:ubiquinone oxidoreductase	-1.0 cpd00036_c0 -1.0 cpd11669_c0 <==> +1.0 cpd00106_c0 +1.0 cpd11665_c0	-1.0 Succinate_c0_C4H4O4 -1.0 Q_C19H26O4 <==> +1.0 Fumarate_c0_C4H2O4 +1.0 QH2_C19H28O4		TRUE
rxn00199	Oxalosuccinate:NADP+ oxidoreductase (decarboxylating)	-1.0 cpd03187_c0 -1.0 cpd00067_c0 ==> +1.0 cpd00011_c0 +1.0 cpd00024_c0	-1.0 Oxalosuccinate_c0_C6H3O7 -1.0 H_c0_H ==> +1.0 CO2_c0_CO2 +1.0 2-Oxoglutarate_c0_C5H4O5	(kb|g.684.peg.459)	FALSE
rxn07437	L-methionine:thioredoxin-disulfide S-oxidoreductase	-1.0 cpd00001_c0 -1.0 cpd00060_c0 -1.0 cpd11420_c0 <==> +1.0 cpd14721_c0 +1.0 cpd11421_c0	-1.0 H2O_c0_H2O -1.0 L-Methionine_c0_C5H11NO2S -1.0 trdox_c0_C6H7NO2R2S2 <==> +1.0 L-Methionine (S)-S-oxide_C5H11NO3S +1.0 trdrd_c0_C6H9NO2R2S2		TRUE
rxn00992	(R)-3-Hydroxybutanoate:NAD+ oxidoreductase	-1.0 cpd00797_c0 -1.0 cpd00003_c0 <==> +1.0 cpd00004_c0 +1.0 cpd00067_c0 +1.0 cpd00142_c0	-1.0 R-3-Hydroxybutanoate_c0_C4H7O3 -1.0 NAD_c0_C21H26N7O14P2 <==> +1.0 NADH_c0_C21H27N7O14P2 +1.0 H_c0_H +1.0 Acetoacetate_c0_C4H5O3	(kb|g.684.peg.1321 or kb|g.684.peg.3403)	TRUE
rxn08767	3-ketoacyl-CoA thiolase	-1.0 cpd00010_c0 -1.0 cpd14935_c0 <==> +1.0 cpd00022_c0 +1.0 cpd00134_c0	-1.0 CoA_c0_C21H33N7O16P3S -1.0 3-Oxostearoyl-CoA_C39H65N7O18P3S <==> +1.0 Acetyl-CoA_c0_C23H35N7O17P3S +1.0 Palmitoyl-CoA_c0_C37H63N7O17P3S		TRUE
rxn10212	myristoyl-1-acylglycerol-3-phosphate O-acyltransferase	-1.0 cpd01695_c0 -1.0 cpd15331_c0 ==> +1.0 cpd00010_c0 +1.0 cpd15522_c0	-1.0 Myristoyl-CoA_c0_C35H59N7O17P3S -1.0 1-tetradecanoyl-sn-glycerol_3-phosphate_c0_C17H34O7P ==> +1.0 CoA_c0_C21H33N7O16P3S +1.0 1_2-ditetradecanoyl-sn-glycerol_3-phosphate_c0_C31H60O8P	(kb|g.684.peg.954 or kb|g.684.peg.1145 or kb|g.684.peg.1606 or kb|g.684.peg.878)	FALSE
rxn00801	3-Fumarylpyruvate acylhydrolase	-1.0 cpd00001_c0 -1.0 cpd01653_c0 <==> +1.0 cpd00106_c0 +1.0 cpd00067_c0 +1.0 cpd00020_c0	-1.0 H2O_c0_H2O -1.0 3-Fumarylpyruvate_C7H4O6 <==> +1.0 Fumarate_c0_C4H2O4 +1.0 H_c0_H +1.0 Pyruvate_c0_C3H3O3		TRUE
rxn05201	Hypoxanthine ion-coupled transport	-1.0 cpd00226_e0 -1.0 cpd00067_e0 <==> +1.0 cpd00226_c0 +1.0 cpd00067_c0	-1.0 HYXN_e0_C5H4N4O -1.0 H_e0_H <==> +1.0 HYXN_c0_C5H4N4O +1.0 H_c0_H	(kb|g.684.peg.3201 or kb|g.684.peg.2915 or kb|g.684.peg.3558)	TRUE
rxn01405	Spermidine:putrescine 4-aminobutyltransferase	-1.0 M_cpd00264_c0 -1.0 M_cpd00118_c0 <==> +1.0 M_cpd03802_c0 +1.0 M_cpd00726_c0	-1.0 Spermidine_c0 -1.0 Putrescine_c0 <==> +1.0 Homospermidine_c0 +1.0 1_3_Propanediamine_c0	fig|6666666.440926.peg.904	TRUE
rxn00704	alpha-D-Glucose 1-phosphate 1,6-phosphomutase	-1.0 cpd00089_c0 <==> +1.0 cpd00079_c0	-1.0 Glucose-1-phosphate_c0_C6H12O9P <==> +1.0 D-glucose-6-phosphate_c0_C6H12O9P	(kb|g.684.peg.4803)	TRUE
rxn01930	3-Hydroxy-L-kynurenine hydrolase	-1.0 cpd00001_c0 -1.0 cpd02065_c0 <==> +1.0 cpd00483_c0 +1.0 cpd00035_c0 +1.0 cpd00067_c0	-1.0 H2O_c0_H2O -1.0 3-Hydroxy-L-kynurenine_c0_C10H12N2O4 <==> +1.0 3-Hydroxyanthranilate_c0_C7H6NO3 +1.0 L-Alanine_c0_C3H7NO2 +1.0 H_c0_H	(kb|g.684.peg.1508)	TRUE
rxn11931	Choline 1-oxidoreductase	-1.0 cpd00447_c0 -1.0 cpd00001_c0 -1.0 cpd00097_c0 ==> +1.0 cpd00986_c0 +1.0 cpd00540_c0 +1.0 cpd00067_c0	-1.0 Betaine_aldehyde_c0_C5H12NO -1.0 H2O_c0_H2O -1.0 Pyrroloquinoline-quinone_C14H3N2O8 ==> +1.0 PQQH2_C14H5N2O8 +1.0 BET_c0_C5H11NO2 +1.0 H_c0_H		FALSE
rxn00436	Thiamin diphosphate phosphohydrolase	-1.0 cpd00001_c0 -1.0 cpd00056_c0 <==> +1.0 cpd00793_c0 +1.0 cpd00009_c0 +1.0 cpd00067_c0	-1.0 H2O_c0_H2O -1.0 TPP_c0_C12H17N4O7P2S <==> +1.0 Thiamine_phosphate_c0_C12H17N4O4PS +1.0 Phosphate_c0_HO4P +1.0 H_c0_H		TRUE
rxn02617	L-Fuconate hydro-lyase	-1.0 cpd01185_c0 <==> +1.0 cpd00001_c0 +1.0 cpd02387_c0	-1.0 L-Fuconate_C6H11O6 <==> +1.0 H2O_c0_H2O +1.0 2-Dehydro-3-deoxy-L-fuconate_C6H9O5		TRUE
cpd00034	EX_cpd00034	-1.0 cpd00034_e0 <==>	-1.0 Zn2_e0_Zn <==>		TRUE
Transport_Private_cpd03091	Transport_Private_5-Deoxyadenosine_c0	-1.0 cpd03091_c0 <==> +1.0 cpd03091_e0	-1.0 5-Deoxyadenosine_c0_C10H13N5O3 <==> +1.0 5-Deoxyadenosine_c0_C10H13N5O3		TRUE
cpd00033	EX_cpd00033	-1.0 cpd00033_e0 <==>	-1.0 Glycine_e0_C2H5NO2 <==>		TRUE
cpd00030	EX_cpd00030	-1.0 cpd00030_e0 <==>	-1.0 Mn2_e0_Mn <==>		TRUE
rxn00330	L-Malate glyoxylate-lyase (CoA-acetylating)	-1.0 cpd00001_c0 -1.0 cpd00022_c0 -1.0 cpd00040_c0 <==> +1.0 cpd00010_c0 +1.0 cpd00067_c0 +1.0 cpd00130_c0	-1.0 H2O_c0_H2O -1.0 Acetyl-CoA_c0_C23H35N7O17P3S -1.0 Glyoxalate_c0_C2HO3 <==> +1.0 CoA_c0_C21H33N7O16P3S +1.0 H_c0_H +1.0 L-Malate_c0_C4H4O5	(kb|g.684.peg.4048 or kb|g.684.peg.2110)	TRUE
rxn00187	L-Glutamate:ammonia ligase (ADP-forming)	-1.0 cpd00002_c0 -1.0 cpd00013_c0 -1.0 cpd00023_c0 <==> +1.0 cpd00009_c0 +1.0 cpd00053_c0 +1.0 cpd00067_c0 +1.0 cpd00008_c0	-1.0 ATP_c0_C10H13N5O13P3 -1.0 NH3_c0_H4N -1.0 L-Glutamate_c0_C5H8NO4 <==> +1.0 Phosphate_c0_HO4P +1.0 L-Glutamine_c0_C5H10N2O3 +1.0 H_c0_H +1.0 ADP_c0_C10H13N5O10P2	(kb|g.684.peg.435 or kb|g.684.peg.378)	TRUE
rxn02288	Uroporphyrinogen-III carboxy-lyase	-1.0 cpd00774_c0 -4.0 cpd00067_c0 ==> +4.0 cpd00011_c0 +1.0 cpd02083_c0	-1.0 UroporphyrinogenIII_c0_C40H36N4O16 -4.0 H_c0_H ==> +4.0 CO2_c0_CO2 +1.0 CoproporphyrinogenIII_c0_C36H40N4O8	(kb|g.684.peg.1380)	FALSE
rxn01025	5-Methylcytosine aminohydrolase	-1.0 cpd00001_c0 -1.0 cpd01587_c0 -1.0 cpd00067_c0 <==> +1.0 cpd00013_c0 +1.0 cpd00151_c0	-1.0 H2O_c0_H2O -1.0 5-Methylcytosine_c0_C5H7N3O -1.0 H_c0_H <==> +1.0 NH3_c0_H4N +1.0 Thymine_c0_C5H6N2O2	(kb|g.684.peg.3895 or kb|g.684.peg.3851 or kb|g.684.peg.4698 or kb|g.684.peg.159)	TRUE
rxn01358	inosine:orthophosphate ribosyltransferase	-1.0 cpd00009_c0 -1.0 cpd00246_c0 -1.0 cpd00067_c0 <==> +1.0 cpd00475_c0 +1.0 cpd00226_c0	-1.0 Phosphate_c0_HO4P -1.0 Inosine_c0_C10H12N4O5 -1.0 H_c0_H <==> +1.0 Ribose_1-phosphate_c0_C5H10O8P +1.0 HYXN_c0_C5H4N4O	(kb|g.684.peg.467)	TRUE
cpd00039	EX_cpd00039	-1.0 cpd00039_e0 <==>	-1.0 L-Lysine_e0_C6H15N2O2 <==>		TRUE
rxn11567	beta-D-Galactosyl-1,4-beta-D-glucosylceramide galactohydrolase	-1.0 cpd00001_c0 -1.0 cpd00947_c0 <==> +1.0 cpd00878_c0 +1.0 cpd00108_c0	-1.0 H2O_c0_H2O -1.0 LacCer_C31H56NO13R <==> +1.0 Glucocerebroside_C25H46NO8R +1.0 Galactose_c0_C6H12O6		TRUE
rxn10239	anteisoheptadecanoyl-phosphatidic acid phosphatase	-1.0 cpd00001_c0 -1.0 cpd15678_c0 ==> +1.0 cpd00009_c0 +1.0 cpd15702_c0 +1.0 cpd00067_c0	-1.0 H2O_c0_H2O -1.0 1_2-dianteisoheptadecanoyl-sn-glycerol_3-phosphate_c0_C37H72O8P ==> +1.0 Phosphate_c0_HO4P +1.0 1,2-Dianteisoheptadecanoyl-sn-glycerol_C37H72O5 +1.0 H_c0_H		FALSE
rxn10238	isoheptadecanoyl-phosphatidic acid phosphatase	-1.0 cpd00001_c0 -1.0 cpd15677_c0 ==> +1.0 cpd00009_c0 +1.0 cpd00067_c0 +1.0 cpd15701_c0	-1.0 H2O_c0_H2O -1.0 1_2-diisoheptadecanoyl-sn-glycerol_3-phosphate_c0_C37H72O8P ==> +1.0 Phosphate_c0_HO4P +1.0 H_c0_H +1.0 1,2-Diisoheptadecanoyl-sn-glycerol_C37H72O5		FALSE
rxn07059	rxn07059	-1.0 cpd00001_c0 -1.0 cpd03611_c0 -1.0 cpd00067_c0 ==> +1.0 cpd00013_c0 +1.0 cpd11636_c0	-1.0 H2O_c0_H2O -1.0 Amidines_CH3N2R -1.0 H_c0_H ==> +1.0 NH3_c0_H4N +1.0 Amide_CH2NOR		FALSE
rxn01329	D-Mannose 6-phosphate 1,6-phosphomutase	-1.0 cpd00235_c0 <==> +1.0 cpd00485_c0	-1.0 D-mannose-6-phosphate_c0_C6H12O9P <==> +1.0 D-Mannose1-phosphate_c0_C6H12O9P	(kb|g.684.peg.4592)	TRUE
rxn08975	NADH dehydrogenase (ubiquinone-8 )	-1.0 cpd00004_c0 -1.0 cpd00067_c0 -1.0 cpd15560_c0 ==> +1.0 cpd15561_c0 +1.0 cpd00003_c0	-1.0 NADH_c0_C21H27N7O14P2 -1.0 H_c0_H -1.0 Ubiquinone-8_c0_C49H74O4 ==> +1.0 Ubiquinol-8_c0_C49H76O4 +1.0 NAD_c0_C21H26N7O14P2	(kb|g.684.peg.4267 or kb|g.684.peg.866)	FALSE
rxn05147	D-Glucose-ABC transport	-1.0 cpd00027_e0 -1.0 cpd00001_c0 -1.0 cpd00002_c0 ==> +1.0 cpd00009_c0 +1.0 cpd00027_c0 +1.0 cpd00067_c0 +1.0 cpd00008_c0	-1.0 D-Glucose_e0_C6H12O6 -1.0 H2O_c0_H2O -1.0 ATP_c0_C10H13N5O13P3 ==> +1.0 Phosphate_c0_HO4P +1.0 D-Glucose_c0_C6H12O6 +1.0 H_c0_H +1.0 ADP_c0_C10H13N5O10P2	(kb|g.684.peg.2449) and (kb|g.684.peg.4025 or kb|g.684.peg.2128) and (kb|g.684.peg.2004)	FALSE
rxn07056	rxn07056	-1.0 cpd00001_c0 -1.0 cpd11636_c0 ==> +1.0 cpd00013_c0 +1.0 cpd00049_c0	-1.0 H2O_c0_H2O -1.0 Amide_CH2NOR ==> +1.0 NH3_c0_H4N +1.0 Carboxylic acid_CO2R		FALSE
rxn01734	Succinyl-CoA:citramalate CoA-transferase	-1.0 M_cpd00078_c0 -1.0 M_cpd00380_c0 -1.0 M_cpd00067_c0 <==> +1.0 M_cpd00416_c0 +1.0 M_cpd00036_c0	-1.0 Succinyl_CoA_c0 -1.0 Itaconate_c0 -1.0 H_plus__c0 <==> +1.0 Itaconyl_CoA_c0 +1.0 Succinate_c0	fig|6666666.440926.peg.4690	TRUE
rxn01512	ATP:nucleoside-diphosphate phosphatransferase	-1.0 cpd00002_c0 -1.0 cpd00297_c0 <==> +1.0 cpd00357_c0 +1.0 cpd00008_c0	-1.0 ATP_c0_C10H13N5O13P3 -1.0 dTDP_c0_C10H14N2O11P2 <==> +1.0 TTP_c0_C10H14N2O14P3 +1.0 ADP_c0_C10H13N5O10P2	(kb|g.684.peg.1765)	TRUE
rxn00424	L-Serine:glyoxylate aminotransferase	-1.0 cpd00054_c0 -1.0 cpd00040_c0 <==> +1.0 cpd00145_c0 +1.0 cpd00033_c0	-1.0 L-Serine_c0_C3H7NO3 -1.0 Glyoxalate_c0_C2HO3 <==> +1.0 Hydroxypyruvate_c0_C3H3O4 +1.0 Glycine_c0_C2H5NO2		TRUE
rxn00427	Hydorogen-peroxide:hydrogen-peroxide oxidoreductase	-1.0 cpd00025_c0 -1.0 cpd00116_c0 <==> +2.0 cpd00001_c0 +1.0 cpd00055_c0	-1.0 H2O2_c0_H2O2 -1.0 Methanol_c0_CH4O <==> +2.0 H2O_c0_H2O +1.0 Formaldehyde_c0_CH2O		TRUE
cpd00023	EX_cpd00023	-1.0 cpd00023_e0 <==>	-1.0 L-Glutamate_e0_C5H8NO4 <==>		TRUE
rxn01152	D-Arabinose ketol-isomerase	-1.0 cpd00258_c0 <==> +1.0 cpd00185_c0	-1.0 D-Ribulose_c0_C5H10O5 <==> +1.0 D-Arabinose_c0_C5H10O5		TRUE
rxn00426	L-Serine hydro-lyase (deaminating)	-1.0 cpd00054_c0 ==> +1.0 cpd00001_c0 +1.0 cpd01495_c0	-1.0 L-Serine_c0_C3H7NO3 ==> +1.0 H2O_c0_H2O +1.0 Dehydroalanine_C3H5NO2		FALSE
rxn00429	Formaldehyde:NAD+ oxidoreductase	-1.0 cpd00001_c0 -1.0 cpd00055_c0 -1.0 cpd00003_c0 <==> +1.0 cpd00004_c0 +1.0 cpd00047_c0 +2.0 cpd00067_c0	-1.0 H2O_c0_H2O -1.0 Formaldehyde_c0_CH2O -1.0 NAD_c0_C21H26N7O14P2 <==> +1.0 NADH_c0_C21H27N7O14P2 +1.0 Formate_c0_CHO2 +2.0 H_c0_H		TRUE
rxn01757	L-Cysteate:2-oxoglutarate aminotransferase	-1.0 cpd00395_c0 -1.0 cpd00024_c0 <==> +1.0 cpd00023_c0 +1.0 cpd03285_c0	-1.0 L-Cysteate_c0_C3H6NO5S -1.0 2-Oxoglutarate_c0_C5H4O5 <==> +1.0 L-Glutamate_c0_C5H8NO4 +1.0 3-Sulfopyruvate_C3H2O6S		TRUE
cpd02701	EX_S_Adenosyl_4_methylthio_2_oxobutanoate_c0	-1.0 M_cpd02701_c0 <==>	-1.0 S_Adenosyl_4_methylthio_2_oxobutanoate_c0 <==>		TRUE
rxn11550	S-Adenosyl-L-methionine:tRNA (guanine-N7-)-methyltransferase	-1.0 cpd11985_c0 -1.0 cpd00017_c0 <==> +1.0 cpd12486_c0 +1.0 cpd00019_c0	-1.0 tRNA guanine_C20H27N5O20P3R2 -1.0 S-Adenosyl-L-methionine_c0_C15H23N6O5S <==> +1.0 tRNA containing N7-methylguanine_C21H30N5O20P3R2 +1.0 S-Adenosyl-homocysteine_c0_C14H20N6O5S		TRUE
rxn08333	1,4-dihydroxy-2-naphthoate octaprenyltransferase	-1.0 cpd02557_c0 -1.0 cpd00067_c0 -1.0 cpd02295_c0 ==> +1.0 cpd00012_c0 +1.0 cpd00011_c0 +1.0 cpd15353_c0	-1.0 Farnesylfarnesylgeraniol_c0_C40H66O7P2 -1.0 H_c0_H -1.0 1-4-Dihydroxy-2-naphthoate_c0_C11H7O4 ==> +1.0 PPi_c0_H2O7P2 +1.0 CO2_c0_CO2 +1.0 2-Demethylmenaquinol_8_c0_C50H72O2	(kb|g.684.peg.2975)	FALSE
rxn13733	nitrate reductase (methylmenaquinone-7)	-1.0 cpd17026_c0 -1.0 cpd00209_e0 <==> +1.0 cpd00001_e0 +1.0 cpd17027_c0 +1.0 cpd00075_e0	-1.0 methymenaquinol 7_C47H68O2 -1.0 Nitrate_e0_NO3 <==> +1.0 H2O_e0_H2O +1.0 methylmenaquinone 7_C47H66O2 +1.0 Nitrite_e0_NO2		TRUE
cpd00027	EX_cpd00027	-1.0 cpd00027_e0 <==>	-1.0 D-Glucose_e0_C6H12O6 <==>		TRUE
rxn13732	nitrate reductase	-1.0 cpd00209_e0 -1.0 cpd11451_c0 <==> +1.0 cpd00001_e0 +1.0 cpd11606_c0 +1.0 cpd00075_e0	-1.0 Nitrate_e0_NO3 -1.0 mql7_C46H66O2 <==> +1.0 H2O_e0_H2O +1.0 Menaquinone 7_C46H64O2 +1.0 Nitrite_e0_NO2		TRUE
cpd00028	EX_cpd00028	-1.0 cpd00028_e0 <==>	-1.0 Heme_e0_C34H30FeN4O4 <==>		TRUE
rxn07438	peptide-methionine:thioredoxin-disulfide S-oxidoreductase	-1.0 cpd00001_c0 -1.0 cpd12237_c0 -1.0 cpd11420_c0 <==> +1.0 cpd14507_c0 +1.0 cpd11421_c0	-1.0 H2O_c0_H2O -1.0 Peptide-L-methionine_c0_C6H10N2O2R2S -1.0 trdox_c0_C6H7NO2R2S2 <==> +1.0 Peptide-L-methionine_R-S-oxide_c0_C6H10N2O3R2S +1.0 trdrd_c0_C6H9NO2R2S2	(kb|g.684.peg.208)	TRUE
rxn00175	Acetate:CoA ligase (AMP-forming)	-1.0 cpd00010_c0 -1.0 cpd00029_c0 -1.0 cpd00002_c0 -1.0 cpd00067_c0 <==> +1.0 cpd00012_c0 +1.0 cpd00022_c0 +1.0 cpd00018_c0	-1.0 CoA_c0_C21H33N7O16P3S -1.0 Acetate_c0_C2H3O2 -1.0 ATP_c0_C10H13N5O13P3 -1.0 H_c0_H <==> +1.0 PPi_c0_H2O7P2 +1.0 Acetyl-CoA_c0_C23H35N7O17P3S +1.0 AMP_c0_C10H13N5O7P	(kb|g.684.peg.403 or kb|g.684.peg.4569 or kb|g.684.peg.2259 or kb|g.684.peg.4017 or kb|g.684.peg.4433)	TRUE
rxn08848	Lysophospholipase L2 (2-acylglycerophosphoglycerol, n-C16:0)	-1.0 cpd00001_c0 -1.0 cpd15346_c0 <==> +1.0 cpd00214_c0 +1.0 cpd00067_c0 +1.0 cpd02090_c0	-1.0 H2O_c0_H2O -1.0 2-Acyl-sn-glycero-3-phosphoglycerol_hexadecanoyl_c0_C22H44O9P <==> +1.0 Palmitate_c0_C16H31O2 +1.0 H_c0_H +1.0 Glycerophosphoglycerol_c0_C6H14O8P	(kb|g.684.peg.412 or kb|g.684.peg.1817)	TRUE
rxn01784	3-Sulfino-L-alanine carboxy-lyase	-1.0 cpd00067_c0 -1.0 cpd00467_c0 ==> +1.0 cpd00011_c0 +1.0 cpd00406_c0	-1.0 H_c0_H -1.0 3-Sulfinoalanine_C3H6NO4S ==> +1.0 CO2_c0_CO2 +1.0 Hypotaurine_C2H7NO2S		FALSE
rxn02632	(S,S)-Butane-2,3-diol:NAD+ oxidoreductase	-1.0 cpd01949_c0 -1.0 cpd00003_c0 <==> +1.0 cpd00004_c0 +1.0 cpd00067_c0 +1.0 cpd01221_c0	-1.0 (S,S)-2,3-Butanediol_C4H10O2 -1.0 NAD_c0_C21H26N7O14P2 <==> +1.0 NADH_c0_C21H27N7O14P2 +1.0 H_c0_H +1.0 (S)-Acetoin_C4H8O2		TRUE
rxn05536	Dipeptide transport via ABC system (met-ala)	-1.0 cpd00001_c0 -1.0 cpd00002_c0 -1.0 cpd11590_e0 ==> +1.0 cpd00009_c0 +1.0 cpd11590_c0 +1.0 cpd00067_c0 +1.0 cpd00008_c0	-1.0 H2O_c0_H2O -1.0 ATP_c0_C10H13N5O13P3 -1.0 met-L-ala-L_e0_C8H15N2O3S ==> +1.0 Phosphate_c0_HO4P +1.0 met-L-ala-L_c0_C8H15N2O3S +1.0 H_c0_H +1.0 ADP_c0_C10H13N5O10P2	(kb|g.684.peg.1859 or kb|g.684.peg.1053 or kb|g.684.peg.2094)	FALSE
rxn03630	Taurine, 2-oxoglutarate:O2 oxidoreductase (sulfite-forming)	-1.0 cpd00210_c0 -1.0 cpd00007_c0 -1.0 cpd00024_c0 ==> +1.0 cpd04122_c0 +1.0 cpd00011_c0 +1.0 cpd00036_c0 +1.0 cpd00081_c0	-1.0 Taurine_c0_C2H7NO3S -1.0 O2_c0_O2 -1.0 2-Oxoglutarate_c0_C5H4O5 ==> +1.0 Aminoacetaldehyde_c0_C2H6NO +1.0 CO2_c0_CO2 +1.0 Succinate_c0_C4H4O4 +1.0 Sulfite_c0_HO3S	(kb|g.684.peg.2580 or kb|g.684.peg.1935)	FALSE
rxn00453	O-Acetyl-L-homoserine acetate-lyase (adding methanethiol)	-1.0 cpd00790_c0 -1.0 cpd00324_c0 ==> +1.0 cpd00029_c0 +1.0 cpd00060_c0 +1.0 cpd00067_c0	-1.0 O-Acetyl-L-homoserine_c0_C6H11NO4 -1.0 MTTL_CH4S ==> +1.0 Acetate_c0_C2H3O2 +1.0 L-Methionine_c0_C5H11NO2S +1.0 H_c0_H		FALSE
rxn02639	Propanoyl-CoA:acetyl-CoA C-acyltransferase	-1.0 cpd00086_c0 -1.0 cpd01237_c0 <==> +1.0 cpd00010_c0 +1.0 cpd03248_c0	-1.0 Propionyl-CoA_c0_C24H37N7O17P3S -1.0 Choloyl-CoA_C45H71N7O20P3S <==> +1.0 CoA_c0_C21H33N7O16P3S +1.0 3alpha,7alpha,12alpha-Trihydroxy-5beta-24-oxocholestanoyl-CoA_C48H75N7O21P3S		TRUE
rxn01308	L-Xylulose 1-phosphate lactaldehyde-lyase	-1.0 cpd03861_c0 <==> +1.0 cpd00229_c0 +1.0 cpd00095_c0	-1.0 L-Xylulose_1-phosphate_c0_C5H10O8P <==> +1.0 Glycolaldehyde_c0_C2H4O2 +1.0 Glycerone-phosphate_c0_C3H6O6P		TRUE
cpd00012	EX_cpd00012	-1.0 cpd00012_e0 <==>	-1.0 PPi_e0_H2O7P2 <==>		TRUE
cpd00013	EX_cpd00013	-1.0 cpd00013_e0 <==>	-1.0 NH3_e0_H4N <==>		TRUE
rxn05160	D-Ribose ABC transport	-1.0 cpd00105_e0 -1.0 cpd00001_c0 -1.0 cpd00002_c0 ==> +1.0 cpd00105_c0 +1.0 cpd00009_c0 +1.0 cpd00067_c0 +1.0 cpd00008_c0	-1.0 D-Ribose_e0_C5H10O5 -1.0 H2O_c0_H2O -1.0 ATP_c0_C10H13N5O13P3 ==> +1.0 D-Ribose_c0_C5H10O5 +1.0 Phosphate_c0_HO4P +1.0 H_c0_H +1.0 ADP_c0_C10H13N5O10P2	(kb|g.684.peg.2920 or kb|g.684.peg.1129 or kb|g.684.peg.4190) and (kb|g.684.peg.1728 or kb|g.684.peg.1689 or kb|g.684.peg.4310) and (kb|g.684.peg.2311 or kb|g.684.peg.60 or kb|g.684.peg.169 or kb|g.684.peg.4675 or kb|g.684.peg.1483) and ()	FALSE
cpd00011	EX_cpd00011	-1.0 cpd00011_e0 <==>	-1.0 CO2_e0_CO2 <==>		TRUE
rxn07431	rxn07431	-1.0 cpd00213_c0 -1.0 cpd14700_c0 ==> +1.0 cpd02700_c0 +1.0 cpd00056_c0	-1.0 Lipoamide_c0_C8H15NOS2 -1.0 2-Methyl-1-hydroxypropyl-TPP_c0_C16H25N4O8P2S ==> +1.0 S-2-Methylpropionyl-dihydrolipoamide_c0_C12H23NO2S2 +1.0 TPP_c0_C12H17N4O7P2S	(kb|g.684.peg.2066 or kb|g.684.peg.917 or kb|g.684.peg.1691) and (kb|g.684.peg.2218)	FALSE
rxn02792	(5-Glutamyl)-peptide:amino-acid 5-glutamyltransferase	-1.0 cpd00023_c0 -1.0 cpd01651_c0 -1.0 cpd00067_c0 ==> +1.0 cpd00001_c0 +1.0 cpd00011_c0 +1.0 cpd03646_c0	-1.0 L-Glutamate_c0_C5H8NO4 -1.0 L-3-Cyanoalanine_c0_C4H6N2O2 -1.0 H_c0_H ==> +1.0 H2O_c0_H2O +1.0 CO2_c0_CO2 +1.0 gamma-Glutamyl-3-aminopropiononitrile_c0_C8H13N3O3	(kb|g.684.peg.2559)	FALSE
rxn06077	L-methionine:oxidized-thioredoxin S-oxidoreductase	-1.0 cpd00001_c0 -1.0 cpd00060_c0 -1.0 cpd11420_c0 ==> +1.0 cpd11421_c0 +1.0 cpd01914_c0	-1.0 H2O_c0_H2O -1.0 L-Methionine_c0_C5H11NO2S -1.0 trdox_c0_C6H7NO2R2S2 ==> +1.0 trdrd_c0_C6H9NO2R2S2 +1.0 L-Methionine_S-oxide_c0_C5H11NO3S	(kb|g.684.peg.1695)	FALSE
rxn05301	TYRt6	-1.0 cpd00069_e0 -1.0 cpd00067_e0 <==> +1.0 cpd00069_c0 +1.0 cpd00067_c0	-1.0 L-Tyrosine_e0_C9H11NO3 -1.0 H_e0_H <==> +1.0 L-Tyrosine_c0_C9H11NO3 +1.0 H_c0_H	(kb|g.684.peg.3951)	TRUE
rxn00816	Lactose galactohydrolase	-1.0 cpd00001_c0 -1.0 cpd00208_c0 <==> +1.0 cpd00027_c0 +1.0 cpd00108_c0	-1.0 H2O_c0_H2O -1.0 LACT_c0_C12H22O11 <==> +1.0 D-Glucose_c0_C6H12O6 +1.0 Galactose_c0_C6H12O6	(kb|g.684.peg.2079 or kb|g.684.peg.390 or kb|g.684.peg.3575 or kb|g.684.peg.4378 or kb|g.684.peg.2757 or kb|g.684.peg.2226 or kb|g.684.peg.2655)	TRUE
rxn13766	ATP synthase (three protons for one ATP)	-1.0 cpd00009_c0 -3.0 cpd00067_e0 -1.0 cpd00008_c0 <==> +1.0 cpd00001_c0 +1.0 cpd00002_c0 +2.0 cpd00067_c0	-1.0 Phosphate_c0_HO4P -3.0 H_e0_H -1.0 ADP_c0_C10H13N5O10P2 <==> +1.0 H2O_c0_H2O +1.0 ATP_c0_C10H13N5O13P3 +2.0 H_c0_H		TRUE
rxn11587	Digalactosylceramide galactohydrolase	-1.0 cpd03652_c0 -1.0 cpd00001_c0 ==> +1.0 cpd01743_c0 +1.0 cpd00108_c0	-1.0 Digalactosylceramide_C31H56NO13R -1.0 H2O_c0_H2O ==> +1.0 Cerebroside_C25H46NO8R +1.0 Galactose_c0_C6H12O6		FALSE
rxn00609	1L-myo-Inositol-1-phosphate lyase (isomerizing)	-1.0 cpd00867_c0 <==> +1.0 cpd00079_c0	-1.0 Inositol_1-phosphate_c0_C6H12O9P <==> +1.0 D-glucose-6-phosphate_c0_C6H12O9P	(kb|g.684.peg.2235)	TRUE
rxn05663	L-tryptophan transport in via proton symport	-1.0 cpd00065_e0 -1.0 cpd00067_e0 <==> +1.0 cpd00065_c0 +1.0 cpd00067_c0	-1.0 L-Tryptophan_e0_C11H12N2O2 -1.0 H_e0_H <==> +1.0 L-Tryptophan_c0_C11H12N2O2 +1.0 H_c0_H	(kb|g.684.peg.3951)	TRUE
rxn04954	5-methyltetrahydrofolate:NAD+ oxidoreductase	-1.0 M_cpd00004_c0 -1.0 M_cpd00125_c0 -1.0 M_cpd00067_c0 ==> +1.0 M_cpd00003_c0 +1.0 M_cpd00345_c0	-1.0 NADH_c0 -1.0 5_10_Methylenetetrahydrofolate_c0 -1.0 H_plus__c0 ==> +1.0 NAD_c0 +1.0 5_Methyltetrahydrofolate_c0	Unknown	FALSE
rxn03975	FMNH2:NADP+ oxidoreductase	-1.0 cpd00005_c0 -1.0 cpd00050_c0 -1.0 cpd00067_c0 <==> +1.0 cpd01270_c0 +1.0 cpd00006_c0	-1.0 NADPH_c0_C21H27N7O17P3 -1.0 FMN_c0_C17H20N4O9P -1.0 H_c0_H <==> +1.0 FMNH2_c0_C17H22N4O9P +1.0 NADP_c0_C21H26N7O17P3	(kb|g.684.peg.3016)	TRUE
rxn10219	isohexadecanoyl-1-acylglycerol-3-phosphate O-acyltransferase	-1.0 cpd15676_c0 -1.0 cpd11441_c0 ==> +1.0 cpd00010_c0 +1.0 cpd15682_c0	-1.0 1-isohexadecanoyl-sn-glycerol_3-phosphate_c0_C19H38O7P -1.0 fa6coa_c0_C37H63N7O17P3S ==> +1.0 CoA_c0_C21H33N7O16P3S +1.0 1_2-diisohexadecanoyl-sn-glycerol_3-phosphate_c0_C35H68O8P	(kb|g.684.peg.954 or kb|g.684.peg.1145 or kb|g.684.peg.1606 or kb|g.684.peg.878)	FALSE
rxn03892	PPTT	-1.0 M_cpd00113_c0 -1.0 M_cpd02591_c0 ==> +1.0 M_cpd00906_c0 +1.0 M_cpd00012_c0 +1.0 M_cpd00067_c0	-1.0 Isopentenyldiphosphate_c0 -1.0 pendp_c0 ==> +1.0 all_trans_Hexaprenyl_diphosphate_c0 +1.0 PPi_c0 +1.0 H_plus__c0	fig|6666666.440926.peg.3157	FALSE
rxn01287	ATP:L-arabinose 1-phosphotransferase	-1.0 M_cpd00224_c0 -1.0 M_cpd00002_c0 <==> +1.0 M_cpd02428_c0 +1.0 M_cpd00008_c0 +1.0 M_cpd00067_c0	-1.0 L_Arabinose_c0 -1.0 ATP_c0 <==> +1.0 beta_L_Arabinose_1_phosphate_c0 +1.0 ADP_c0 +1.0 H_plus__c0	fig|6666666.440926.peg.3807	TRUE
rxn05233	Ribonucleotide reductase: GDP	-1.0 cpd00031_c0 -1.0 cpd11421_c0 <==> +1.0 cpd00001_c0 +1.0 cpd00295_c0 +1.0 cpd11420_c0	-1.0 GDP_c0_C10H13N5O11P2 -1.0 trdrd_c0_C6H9NO2R2S2 <==> +1.0 H2O_c0_H2O +1.0 dGDP_c0_C10H13N5O10P2 +1.0 trdox_c0_C6H7NO2R2S2	(kb|g.684.peg.1128) and (kb|g.684.peg.1791) and (kb|g.684.peg.1001)	TRUE
cpd00001	EX_cpd00001	-1.0 cpd00001_e0 <==>	-1.0 H2O_e0_H2O <==>		TRUE
rxn10264	isohexadecanoyl-CDPdiacylglycerol:sn-glycerol-3-phosphate 3-phosphatidyltransferase	-1.0 cpd00080_c0 -1.0 cpd15688_c0 <==> +1.0 cpd15721_c0 +1.0 cpd00046_c0	-1.0 Glycerol-3-phosphate_c0_C3H8O6P -1.0 CDP-1_2-diisohexadecanoylglycerol_c0_C44H79N3O15P2 <==> +1.0 Diisohexadecanoylphosphatidylglycerophosphate_c0_C38H74O13P2 +1.0 CMP_c0_C9H13N3O8P	(kb|g.684.peg.1798 or kb|g.684.peg.525 or kb|g.684.peg.983)	TRUE
cpd00009	EX_cpd00009	-1.0 cpd00009_e0 <==>	-1.0 Phosphate_e0_HO4P <==>		TRUE
rxn05394	9-methyl-3-hydroxy-decanoyl-ACP hydro-lyase	-1.0 cpd11530_c0 <==> +1.0 cpd00001_c0 +1.0 cpd11531_c0	-1.0 9-methyl-3-hydroxy-decanoyl-ACP_c0_C22H41N2O9PRS <==> +1.0 H2O_c0_H2O +1.0 9-methyl-trans-dec-2-enoyl-ACP_c0_C22H39N2O8PRS	(kb|g.684.peg.1673)	TRUE
rxn02212	2-Dehydro-3-deoxy-D-arabino-heptonate 7-phosphate phosphate-lyase	-1.0 cpd02857_c0 <==> +1.0 cpd00009_c0 +1.0 cpd00699_c0 +1.0 cpd00067_c0	-1.0 DAHP_c0_C7H11O10P <==> +1.0 Phosphate_c0_HO4P +1.0 5-Dehydroquinate_c0_C7H9O6 +1.0 H_c0_H	(kb|g.684.peg.1296)	TRUE
cpd00007	EX_cpd00007	-1.0 cpd00007_e0 <==>	-1.0 O2_e0_O2 <==>		TRUE
rxn00337	ATP:L-aspartate 4-phosphotransferase	-1.0 cpd00002_c0 -1.0 cpd00041_c0 -1.0 cpd00067_c0 <==> +1.0 cpd01977_c0 +1.0 cpd00008_c0	-1.0 ATP_c0_C10H13N5O13P3 -1.0 L-Aspartate_c0_C4H6NO4 -1.0 H_c0_H <==> +1.0 4-Phospho-L-aspartate_c0_C4H7NO7P +1.0 ADP_c0_C10H13N5O10P2	(kb|g.684.peg.4482)	TRUE
rxn11577	(5-Glutamyl)-peptide:amino-acid 5-glutamyltransferase	-1.0 cpd11612_c0 -1.0 cpd01465_c0 <==> +1.0 cpd03540_c0 +1.0 cpd12298_c0	-1.0 Amino acid_C2H3NO2R -1.0 Leukotriene C4_C30H45N3O9S <==> +1.0 LTD4_C25H39N2O6S +1.0 5-L-Glutamyl amino acid_C7H9N2O5R		TRUE
rxn05618	manganese transport in via proton symport	-1.0 cpd00030_e0 -1.0 cpd00067_e0 ==> +1.0 cpd00067_c0 +1.0 cpd00030_c0	-1.0 Mn2_e0_Mn -1.0 H_e0_H ==> +1.0 H_c0_H +1.0 Mn2_c0_Mn	(kb|g.684.peg.4460 or kb|g.684.peg.3514)	FALSE
rxn11526	rxn11526	-1.0 cpd00004_c0 -1.0 cpd01652_c0 -1.0 cpd00067_c0 <==> +1.0 cpd16284_c0 +1.0 cpd00003_c0	-1.0 NADH_c0_C21H27N7O14P2 -1.0 3-Dehydroecdysone_C27H42O6 -1.0 H_c0_H <==> +1.0 3-Epiecdysone_C27H44O6 +1.0 NAD_c0_C21H26N7O14P2		TRUE
rxn13706	succinate dehydrogenase (menaquinol 7:0 proton)	-1.0 cpd00106_e0 -1.0 cpd11451_c0 <==> +1.0 cpd00036_e0 +1.0 cpd11606_c0	-1.0 Fumarate_C4H2O4 -1.0 mql7_C46H66O2 <==> +1.0 Succinate_C4H4O4 +1.0 Menaquinone 7_C46H64O2		TRUE
rxn01548	guanosine:orthophosphate ribosyltransferase	-1.0 cpd00009_c0 -1.0 cpd00067_c0 -1.0 cpd00311_c0 <==> +1.0 cpd00475_c0 +1.0 cpd00207_c0	-1.0 Phosphate_c0_HO4P -1.0 H_c0_H -1.0 Guanosine_c0_C10H13N5O5 <==> +1.0 Ribose_1-phosphate_c0_C5H10O8P +1.0 Guanine_c0_C5H5N5O	(kb|g.684.peg.467)	TRUE
rxn11527	rxn11527	-1.0 cpd00004_c0 -1.0 cpd01652_c0 -1.0 cpd00067_c0 <==> +1.0 cpd00369_c0 +1.0 cpd00003_c0	-1.0 NADH_c0_C21H27N7O14P2 -1.0 3-Dehydroecdysone_C27H42O6 -1.0 H_c0_H <==> +1.0 Ecdysone_C27H44O6 +1.0 NAD_c0_C21H26N7O14P2		TRUE
rxn13705	ferredoxin-NADP reductase	-1.0 cpd00006_c0 -1.0 cpd00067_c0 -1.0 cpd17017_c0 <==> +1.0 cpd00005_c0 +1.0 cpd17016_c0	-1.0 NADP_c0_C21H26N7O17P3 -1.0 H_c0_H -1.0 ferrodoxin (reduced form 4:2)_Fe8S8X <==> +1.0 NADPH_c0_C21H27N7O17P3 +1.0 ferrodoxin (oxidized form 4:2)_Fe8S8X		TRUE
rxn13707	succinate dehydrogenase (methylmenaquinol 7: 0proton)	-1.0 cpd00106_e0 -1.0 cpd17026_c0 <==> +1.0 cpd00036_e0 +1.0 cpd17027_c0	-1.0 Fumarate_C4H2O4 -1.0 methymenaquinol 7_C47H68O2 <==> +1.0 Succinate_C4H4O4 +1.0 methylmenaquinone 7_C47H66O2		TRUE
cpd00082	EX_cpd00082	-1.0 cpd00082_e0 <==>	-1.0 D-Fructose_e0_C6H12O6 <==>		TRUE
cpd00080	EX_cpd00080	-1.0 cpd00080_e0 <==>	-1.0 Glycerol-3-phosphate_e0_C3H8O6P <==>		TRUE
biomass0	GramPositiveBiomass auto biomass	-0.00180605824176618 cpd15759_c0 -0.261005044219309 cpd00023_c0 -0.00793965859468043 cpd00015_c0 -0.00793965859468043 cpd00345_c0 -0.00793965859468043 cpd00017_c0 -0.11349826883634 cpd00060_c0 -0.00793965859468043 cpd00166_c0 -0.0161631974730712 cpd00115_c0 -0.00180605824176618 cpd15665_c0 -0.00793965859468043 cpd00010_c0 -0.193397772168782 cpd00051_c0 -0.00793965859468043 cpd00087_c0 -0.40933130…	-0.00180605824176618 Anteisoheptadecanoyllipoteichoic_acid_n=24__linked__glucose_substituted_c0_C265H476O255P24 -0.261005044219309 L-Glutamate_c0_C5H8NO4 -0.00793965859468043 FAD_c0_C27H31N9O15P2 -0.00793965859468043 5-Methyltetrahydrofolate_c0_C20H23N7O6 -0.00793965859468043 S-Adenosyl-L-methionine_c0_C15H23N6O5S -0.11349826883634 L-Methionine_c0_C5H11NO2S -0.00793965859468043 Calomide_c0_C72H10…		FALSE
rxn03910	2-Phospho-4-(cytidine 5'-diphospho)-2-C-methyl-D-erythritol	-1.0 cpd08288_c0 <==> +1.0 cpd00046_c0 +1.0 cpd08301_c0	-1.0 2-phospho-4--cytidine5-diphospho-2-C-methyl-D-erythritol_c0_C14H23N3O17P3 <==> +1.0 CMP_c0_C9H13N3O8P +1.0 2-C-methyl-D-erythritol2-4-cyclodiphosphate_c0_C5H10O9P2	(kb|g.684.peg.4729)	TRUE
rxn01724	Bilirubin:oxygen oxidoreductase	-2.0 cpd00376_c0 -1.0 cpd00007_c0 ==> +2.0 cpd00001_c0 +2.0 cpd00389_c0	-2.0 Bilirubin_C33H34N4O6 -1.0 O2_c0_O2 ==> +2.0 H2O_c0_H2O +2.0 Biliverdin_C33H32N4O6		FALSE
cpd00076	EX_cpd00076	-1.0 cpd00076_e0 <==>	-1.0 Sucrose_e0_C12H22O11 <==>		TRUE
rxn03902	UDPMurAc(oyl-L-Ala-D-gamma-Glu-L-Lys-D-Ala-D-Ala):undecaprenyl-	-1.0 cpd00286_c0 -1.0 cpd02943_c0 <==> +1.0 cpd00091_c0 +1.0 cpd03486_c0	-1.0 Undecaprenylphosphate_c0_C55H90O4P -1.0 UDP-N-acetylmuramoyl-L-alanyl-D-glutamyl-L-lysyl-D-alanyl-D-alanine_C40H62N9O26P2 <==> +1.0 UMP_c0_C9H12N2O9P +1.0 N-acetylmuramoyl-L-alanyl-D-glutamyl-L-lysyl-D-alanyl-D-alanine-diphosphoundecaprenol_C86H140N7O21P2		TRUE
rxn07219	malonyl-CoA:4-coumaroyl-CoA malonyltransferase (cyclizing, reducing)	-3.0 M_cpd00070_c0 -1.0 M_cpd00005_c0 -1.0 M_cpd00192_c0 -4.0 M_cpd00067_c0 <==> +4.0 M_cpd00010_c0 +1.0 M_cpd00006_c0 +1.0 M_cpd05556_c0 +3.0 M_cpd00011_c0 +1.0 M_cpd00001_c0	-3.0 Malonyl_CoA_c0 -1.0 NADPH_c0 -1.0 4_Coumaroyl_CoA_c0 -4.0 H_plus__c0 <==> +4.0 CoA_c0 +1.0 NADP_c0 +1.0 Isoliquiritigenin_c0 +3.0 CO2_c0 +1.0 H2O_c0	fig|6666666.440926.peg.3329	TRUE
cpd00075	EX_cpd00075	-1.0 cpd00075_e0 <==>	-1.0 Nitrite_e0_NO2 <==>		TRUE
rxn03906	rxn03906	-1.0 cpd02045_c0 -1.0 cpd00004_c0 -1.0 cpd00007_c0 -2.0 cpd00067_c0 ==> +1.0 cpd00001_c0 +1.0 cpd00011_c0 +1.0 cpd00003_c0 +1.0 cpd01932_c0	-1.0 1-Hydroxy-2-naphthoate_C11H7O3 -1.0 NADH_c0_C21H27N7O14P2 -1.0 O2_c0_O2 -2.0 H_c0_H ==> +1.0 H2O_c0_H2O +1.0 CO2_c0_CO2 +1.0 NAD_c0_C21H26N7O14P2 +1.0 1,2-Naphthalenediol_C10H8O2		FALSE
rxn01729	glutarate-semialdehyde:NAD+ oxidoreductase	-1.0 cpd00001_c0 -1.0 cpd02089_c0 -1.0 cpd00003_c0 <==> +1.0 cpd00004_c0 +2.0 cpd00067_c0 +1.0 cpd00379_c0	-1.0 H2O_c0_H2O -1.0 5-Oxopentanoate_C5H7O3 -1.0 NAD_c0_C21H26N7O14P2 <==> +1.0 NADH_c0_C21H27N7O14P2 +2.0 H_c0_H +1.0 Glutarate_C5H6O4		TRUE
cpd00073	EX_cpd00073	-1.0 cpd00073_e0 <==>	-1.0 Urea_e0_CH4N2O <==>		TRUE
rxn06182	Protein-tyrosine-phosphate phosphohydrolase	-1.0 cpd00001_c0 -1.0 cpd11820_c0 ==> +1.0 cpd00009_c0 +1.0 cpd00067_c0 +1.0 cpd11704_c0	-1.0 H2O_c0_H2O -1.0 Protein tyrosine phosphate_C10H10N2O6PR2 ==> +1.0 Phosphate_c0_HO4P +1.0 H_c0_H +1.0 Protein tyrosine_C10H10N2O3R2		FALSE
rxn05370	8-methyl-trans-dec-2-enoyl-ACP:NADP+ oxidoreductase (A-specific)	-1.0 cpd00005_c0 -1.0 cpd00067_c0 -1.0 cpd11506_c0 ==> +1.0 cpd00006_c0 +1.0 cpd11507_c0	-1.0 NADPH_c0_C21H27N7O17P3 -1.0 H_c0_H -1.0 8-methyl-trans-dec-2-enoyl-ACP_c0_C22H39N2O8PRS ==> +1.0 NADP_c0_C21H26N7O17P3 +1.0 8-methyl-decanoyl-ACP_c0_C22H41N2O8PRS	(kb|g.684.peg.1576)	FALSE
rxn12848	Gly-Cys ABC transporters	-1.0 cpd00001_c0 -1.0 cpd00002_c0 -1.0 cpd15603_e0 ==> +1.0 cpd00009_c0 +1.0 cpd00067_c0 +1.0 cpd15603_c0 +1.0 cpd00008_c0	-1.0 H2O_c0_H2O -1.0 ATP_c0_C10H13N5O13P3 -1.0 Gly-Cys_e0_C5H10N2O3S ==> +1.0 Phosphate_c0_HO4P +1.0 H_c0_H +1.0 Gly-Cys_c0_C5H10N2O3S +1.0 ADP_c0_C10H13N5O10P2	(kb|g.684.peg.1859 or kb|g.684.peg.1053 or kb|g.684.peg.2094)	FALSE
rxn03860	(3S)-3-Hydroxyacyl-CoA:NAD+ oxidoreductase	-1.0 M_cpd00003_c0 -1.0 M_cpd06711_c0 <==> +1.0 M_cpd00004_c0 +1.0 M_cpd06712_c0 +1.0 M_cpd00067_c0	-1.0 NAD_c0 -1.0 Hydroxymethylphenylsuccinyl_CoA_c0 <==> +1.0 NADH_c0 +1.0 Benzoylsuccinyl_CoA_c0 +1.0 H_plus__c0	(fig|6666666.440926.peg.3327 or fig|6666666.440926.peg.1127 or fig|6666666.440926.peg.1835)	TRUE
rxn00420	L-O-Phosphoserine phosphohydrolase	-1.0 cpd00001_c0 -1.0 cpd00738_c0 <==> +1.0 cpd00009_c0 +1.0 cpd00054_c0 +1.0 cpd00067_c0	-1.0 H2O_c0_H2O -1.0 phosphoserine_c0_C3H7NO6P <==> +1.0 Phosphate_c0_HO4P +1.0 L-Serine_c0_C3H7NO3 +1.0 H_c0_H	(kb|g.684.peg.1551 or kb|g.684.peg.2223)	TRUE
rxn07495	rxn07495	-1.0 cpd00001_c0 -1.0 cpd00820_c0 ==> +1.0 cpd14659_c0 +1.0 cpd00067_c0	-1.0 H2O_c0_H2O -1.0 L-Galactono-1,4-lactone_C6H10O6 ==> +1.0 L-Galactonate_C6H11O7 +1.0 H_c0_H		FALSE
rxn05369	8-methyl-3-hydroxy-decanoyl-ACP hydro-lyase	-1.0 cpd11505_c0 <==> +1.0 cpd00001_c0 +1.0 cpd11506_c0	-1.0 8-methyl-3-hydroxy-decanoyl-ACP_c0_C22H41N2O9PRS <==> +1.0 H2O_c0_H2O +1.0 8-methyl-trans-dec-2-enoyl-ACP_c0_C22H39N2O8PRS	(kb|g.684.peg.1673)	TRUE
rxn00860	rxn00860	-1.0 cpd00848_c0 -1.0 cpd00067_c0 -1.0 cpd00019_c0 ==> +1.0 cpd00119_c0 +1.0 cpd00017_c0	-1.0 1-Methylhistidine_C7H11N3O2 -1.0 H_c0_H -1.0 S-Adenosyl-homocysteine_c0_C14H20N6O5S ==> +1.0 L-Histidine_c0_C6H9N3O2 +1.0 S-Adenosyl-L-methionine_c0_C15H23N6O5S		FALSE
rxn04674	rxn04674	-1.0 cpd09410_c0 -1.0 cpd00017_c0 <==> +1.0 cpd01401_c0 +1.0 cpd00067_c0 +1.0 cpd00019_c0	-1.0 Demethylphylloquinone_c0_C30H44O2 -1.0 S-Adenosyl-L-methionine_c0_C15H23N6O5S <==> +1.0 Vitamin_K1_c0_C31H46O2 +1.0 H_c0_H +1.0 S-Adenosyl-homocysteine_c0_C14H20N6O5S	(kb|g.684.peg.2197)	TRUE
rxn09345	Undecaprenyl diphosphate synthase	-1.0 cpd00350_c0 -8.0 cpd00113_c0 ==> +8.0 cpd00012_c0 +1.0 cpd02229_c0	-1.0 Farnesyldiphosphate_c0_C15H26O7P2 -8.0 Isopentenyldiphosphate_c0_C5H10O7P2 ==> +8.0 PPi_c0_H2O7P2 +1.0 Bactoprenyl_diphosphate_c0_C55H90O7P2		FALSE
rxn02200	2-Amino-4-hydroxy-6-hydroxymethyl-7,8-dihydropteridine:4-	-1.0 cpd00443_c0 -1.0 cpd00954_c0 <==> +1.0 cpd00001_c0 +1.0 cpd00683_c0	-1.0 ABEE_c0_C7H6NO2 -1.0 6-hydroxymethyl_dihydropterin_c0_C7H9N5O2 <==> +1.0 H2O_c0_H2O +1.0 Dihydropteroate_c0_C14H13N6O3	(kb|g.684.peg.99)	TRUE
rxn05382	14-methyl-trans-hexa-dec-2-enoyl-ACP:NADP+ oxidoreductase (A-specific)	-1.0 cpd00005_c0 -1.0 cpd00067_c0 -1.0 cpd11518_c0 ==> +1.0 cpd00006_c0 +1.0 cpd11519_c0	-1.0 NADPH_c0_C21H27N7O17P3 -1.0 H_c0_H -1.0 14-methyl-trans-hexa-dec-2-enoyl-ACP_c0_C28H51N2O8PRS ==> +1.0 NADP_c0_C21H26N7O17P3 +1.0 14-methyl-hexa-decanoyl-ACP_c0_C28H53N2O8PRS	(kb|g.684.peg.1576)	FALSE
rxn01107	D-Glucono-1,5-lactone lactonohydrolase	-1.0 cpd00001_c0 -1.0 cpd00170_c0 <==> +1.0 cpd00222_c0 +1.0 cpd00067_c0	-1.0 H2O_c0_H2O -1.0 Gluconolactone_c0_C6H10O6 <==> +1.0 GLCN_c0_C6H11O7 +1.0 H_c0_H	(kb|g.684.peg.4647)	TRUE
cpd00067	EX_cpd00067	-1.0 cpd00067_e0 <==>	-1.0 H_e0_H <==>		TRUE
cpd00065	EX_cpd00065	-1.0 cpd00065_e0 <==>	-1.0 L-Tryptophan_e0_C11H12N2O2 <==>		TRUE
rxn_new_2.5.1.3	C6H9N3O7P2 + C7H10NO6PS -. C12H17N4O4PS + H2O7P2 + CO2	-1.0 cpd_C20247_c0 -1.0 cpd02894_c0 ==> +1.0 cpd00012_c0 +1.0 cpd00011_c0 +1.0 cpd00793_c0	-1.0 2-(2-Carboxy-4-methylthiazol-5-yl)ethyl phosphate_C7H10NO6PS -1.0 4-Amino-2-methyl-5-diphosphomethylpyrimidine_c0_C6H9N3O7P2 ==> +1.0 PPi_c0_H2O7P2 +1.0 CO2_c0_CO2 +1.0 Thiamine_phosphate_c0_C12H17N4O4PS		FALSE
cpd00066	EX_cpd00066	-1.0 cpd00066_e0 <==>	-1.0 L-Phenylalanine_e0_C9H11NO2 <==>		TRUE
rxn00289	(2S,3R)-3-Hydroxybutane-1,2,3-tricarboxylate pyruvate-lyase	-1.0 cpd02799_c0 <==> +1.0 cpd00036_c0 +1.0 cpd00020_c0	-1.0 Methylisocitrate_c0_C7H7O7 <==> +1.0 Succinate_c0_C4H4O4 +1.0 Pyruvate_c0_C3H3O3	(kb|g.684.peg.679 or kb|g.684.peg.4770)	TRUE
cpd00063	EX_cpd00063	-1.0 cpd00063_e0 <==>	-1.0 Ca2_e0_Ca <==>		TRUE
rxn10220	isoheptadecanoyl-phosphatidate cytidylyltransferase	-1.0 cpd00052_c0 -1.0 cpd15677_c0 <==> +1.0 cpd00012_c0 +1.0 cpd15683_c0	-1.0 CTP_c0_C9H13N3O14P3 -1.0 1_2-diisoheptadecanoyl-sn-glycerol_3-phosphate_c0_C37H72O8P <==> +1.0 PPi_c0_H2O7P2 +1.0 CDP-1_2-diisoheptadecanoylglycerol_c0_C46H83N3O15P2	(kb|g.684.peg.833)	TRUE
rxn11510	rxn11510	-1.0 cpd00002_c0 -1.0 cpd15466_c0 <==> +1.0 cpd16277_c0 +1.0 cpd00008_c0	-1.0 ATP_c0_C10H13N5O13P3 -1.0 fructoselysine_C12H25N2O7 <==> +1.0 Fructoselysine 6-phosphate_C12H25N2O10P +1.0 ADP_c0_C10H13N5O10P2		TRUE
rxn05337	(3R)-3-Hydroxyhexanoyl-[acyl-carrier-protein]:NADP+ oxidoreductase	-1.0 cpd00006_c0 -1.0 cpd11479_c0 <==> +1.0 cpd00005_c0 +1.0 cpd11486_c0 +1.0 cpd00067_c0	-1.0 NADP_c0_C21H26N7O17P3 -1.0 D-3-Hydroxyhexanoyl-acp_c0_C17H31N2O9PRS <==> +1.0 NADPH_c0_C21H27N7O17P3 +1.0 3-Oxohexanoyl-acp_c0_C17H29N2O9PRS +1.0 H_c0_H	(kb|g.684.peg.4072 or kb|g.684.peg.289 or kb|g.684.peg.3291 or kb|g.684.peg.1991 or kb|g.684.peg.3771 or kb|g.684.peg.4166 or kb|g.684.peg.1342 or kb|g.684.peg.367 or kb|g.684.peg.1440 or kb|g.684.peg.4016 or kb|g.684.peg.1216 or kb|g.684.peg.2941 or kb|g.684.peg.1969 or kb|g.684.peg.4158 or kb|g.684.peg.1055)	TRUE
cpd00069	EX_cpd00069	-1.0 cpd00069_e0 <==>	-1.0 L-Tyrosine_e0_C9H11NO3 <==>		TRUE
rxn11513	beta-D-glucuronoside glucuronosohydrolase	-1.0 cpd00001_c0 -1.0 cpd02981_c0 ==> +1.0 cpd09263_c0 +1.0 cpd00164_c0	-1.0 H2O_c0_H2O -1.0 Luteolin 7-O-[beta-D-glucuronosyl-(1-.2)-beta-D-glucuronide]-4-O-beta-D- glucuronide_C33H31O24 ==> +1.0 Luteolin 7-O-beta-D-diglucuronide_C27H24O18 +1.0 Glucuronate_c0_C6H9O7		FALSE
rxn11548	S-Adenosyl-L-methionine:tRNA (guanine-N1-)-methyltransferase	-1.0 cpd11985_c0 -1.0 cpd00017_c0 <==> +1.0 cpd12483_c0 +1.0 cpd00067_c0 +1.0 cpd00019_c0	-1.0 tRNA guanine_C20H27N5O20P3R2 -1.0 S-Adenosyl-L-methionine_c0_C15H23N6O5S <==> +1.0 tRNA containing N1-methylguanine_C21H29N5O20P3R2 +1.0 H_c0_H +1.0 S-Adenosyl-homocysteine_c0_C14H20N6O5S		TRUE
rxn02090	Creatinine iminohydrolase	-1.0 M_cpd00585_c0 -1.0 M_cpd00001_c0 -1.0 M_cpd00067_c0 <==> +1.0 M_cpd01679_c0 +1.0 M_cpd00013_c0	-1.0 Creatinine_c0 -1.0 H2O_c0 -1.0 H_plus__c0 <==> +1.0 N_Methylhydantoin_c0 +1.0 NH3_c0	(fig|6666666.440926.peg.1037 or fig|6666666.440926.peg.1862)	TRUE
rxn10954	C180SN	-16.0 cpd00005_c0 -7.0 cpd11492_c0 -1.0 cpd11488_c0 -23.0 cpd00067_c0 ==> +8.0 cpd00001_c0 +7.0 cpd11493_c0 +7.0 cpd00011_c0 +16.0 cpd00006_c0 +1.0 cpd15268_c0	-16.0 NADPH_c0_C21H27N7O17P3 -7.0 Malonyl-acyl-carrierprotein-_c0_C14H22N2O10PRS -1.0 Acetoacetyl-ACP_c0_C15H25N2O9PRS -23.0 H_c0_H ==> +8.0 H2O_c0_H2O +7.0 ACP_c0_C11H21N2O7PRS +7.0 CO2_c0_CO2 +16.0 NADP_c0_C21H26N7O17P3 +1.0 Octadecanoyl-ACP_c0_C29H55N2O8PRS		FALSE
rxn13728	NADH dehydrogenase (methylmenaquinone7 & no proton)	-1.0 cpd00004_c0 -1.0 cpd17027_c0 -1.0 cpd00067_c0 <==> +1.0 cpd17026_c0 +1.0 cpd00003_c0	-1.0 NADH_c0_C21H27N7O14P2 -1.0 methylmenaquinone 7_C47H66O2 -1.0 H_c0_H <==> +1.0 methymenaquinol 7_C47H68O2 +1.0 NAD_c0_C21H26N7O14P2		TRUE
rxn05452	14-methyl-hexa-decanoyl-ACP:[acyl-carrier-protein] transferase	-1.0 cpd00010_c0 -1.0 cpd11519_c0 ==> +1.0 cpd11493_c0 +1.0 cpd11434_c0	-1.0 CoA_c0_C21H33N7O16P3S -1.0 14-methyl-hexa-decanoyl-ACP_c0_C28H53N2O8PRS ==> +1.0 ACP_c0_C11H21N2O7PRS +1.0 fa12coa_c0_C38H65N7O17P3S		FALSE
rxn00890	1-alpha-D-Galactosyl-myo-inositol galactohydrolase	-1.0 cpd00001_c0 -1.0 cpd00910_c0 <==> +1.0 cpd00121_c0 +1.0 cpd00108_c0	-1.0 H2O_c0_H2O -1.0 Galactinol_C12H22O11 <==> +1.0 L-Inositol_c0_C6H12O6 +1.0 Galactose_c0_C6H12O6		TRUE
rxn00892	ATP:N-acetyl-D-glucosamine 6-phosphotransferase	-1.0 cpd00002_c0 -1.0 cpd00122_c0 <==> +1.0 cpd00293_c0 +1.0 cpd00008_c0	-1.0 ATP_c0_C10H13N5O13P3 -1.0 N-Acetyl-D-glucosamine_c0_C8H15NO6 <==> +1.0 N-Acetyl-D-glucosamine_6-phosphate_c0_C8H15NO9P +1.0 ADP_c0_C10H13N5O10P2		TRUE
rxn10232	isoheptadecanoyl-phosphatidylserine decarboxylase	-1.0 cpd15689_c0 -2.0 cpd00067_c0 ==> +1.0 cpd00011_c0 +1.0 cpd15695_c0	-1.0 Diisoheptadecanoylphosphatidylserine_c0_C40H76NO10P -2.0 H_c0_H ==> +1.0 CO2_c0_CO2 +1.0 Diisoheptadecanoylphosphatidylethanolamine_c0_C39H78NO8P		FALSE
rxn01741	Shikimate:NADP+ 5-oxidoreductase	-1.0 cpd00006_c0 -1.0 cpd00383_c0 <==> +1.0 cpd00005_c0 +1.0 cpd00067_c0 +1.0 cpd01725_c0	-1.0 NADP_c0_C21H26N7O17P3 -1.0 Shikimate_c0_C7H9O5 <==> +1.0 NADPH_c0_C21H27N7O17P3 +1.0 H_c0_H +1.0 5-Dehydroshikimate_C7H7O5		TRUE
cpd00060	EX_cpd00060	-1.0 cpd00060_e0 <==>	-1.0 L-Methionine_e0_C5H11NO2S <==>		TRUE
rxn00411	CTP:pyruvate O2-phosphotransferase	-1.0 cpd00052_c0 -1.0 cpd00020_c0 <==> +1.0 cpd00096_c0 +1.0 cpd00061_c0	-1.0 CTP_c0_C9H13N3O14P3 -1.0 Pyruvate_c0_C3H3O3 <==> +1.0 CDP_c0_C9H13N3O11P2 +1.0 Phosphoenolpyruvate_c0_C3H3O6P		TRUE
rxn03921	rxn03921	-1.0 cpd00001_c0 -1.0 cpd08279_c0 -1.0 cpd00003_c0 <==> +1.0 cpd02045_c0 +1.0 cpd00004_c0 +2.0 cpd00067_c0	-1.0 H2O_c0_H2O -1.0 1-Hydroxy-2-naphthaldehyde_C11H8O2 -1.0 NAD_c0_C21H26N7O14P2 <==> +1.0 1-Hydroxy-2-naphthoate_C11H7O3 +1.0 NADH_c0_C21H27N7O14P2 +2.0 H_c0_H		TRUE
rxn05287	GGTT	-1.0 M_cpd00289_c0 -1.0 M_cpd00113_c0 ==> +1.0 M_cpd02591_c0 +1.0 M_cpd00012_c0 +1.0 M_cpd00067_c0	-1.0 Geranylgeranyl_diphosphate_c0 -1.0 Isopentenyldiphosphate_c0 ==> +1.0 pendp_c0 +1.0 PPi_c0 +1.0 H_plus__c0	fig|6666666.440926.peg.3157	FALSE
rxn05651	sulfate transport in via proton symport	-1.0 cpd00048_e0 -1.0 cpd00067_e0 <==> +1.0 cpd00067_c0 +1.0 cpd00048_c0	-1.0 Sulfate_e0_O4S -1.0 H_e0_H <==> +1.0 H_c0_H +1.0 Sulfate_c0_O4S	(kb|g.684.peg.4303)	TRUE
rxn01069	O-Phospho-L-homoserine phospho-lyase (adding water)	-1.0 cpd00001_c0 -1.0 cpd00809_c0 <==> +1.0 cpd00009_c0 +1.0 cpd00161_c0 +1.0 cpd00067_c0	-1.0 H2O_c0_H2O -1.0 O-Phospho-L-homoserine_c0_C4H9NO6P <==> +1.0 Phosphate_c0_HO4P +1.0 L-Threonine_c0_C4H9NO3 +1.0 H_c0_H	(kb|g.684.peg.1982)	TRUE
rxn01476	6-Phospho-D-glucono-1,5-lactone lactonohydrolase	-1.0 cpd00001_c0 -1.0 cpd00911_c0 <==> +1.0 cpd00284_c0 +1.0 cpd00067_c0	-1.0 H2O_c0_H2O -1.0 6-phospho-D-glucono-1-5-lactone_c0_C6H10O9P <==> +1.0 6-Phospho-D-gluconate_c0_C6H11O10P +1.0 H_c0_H	(kb|g.684.peg.1439)	TRUE
rxn01966	alpha,alpha-Trehalose:orthophosphate beta-D-glucosyltransferase	-1.0 cpd00009_c0 -1.0 cpd00794_c0 -1.0 cpd00067_c0 ==> +1.0 cpd00501_c0 +1.0 cpd00027_c0	-1.0 Phosphate_c0_HO4P -1.0 TRHL_c0_C12H22O11 -1.0 H_c0_H ==> +1.0 beta-D-Glucose_1-phosphate_c0_C6H12O9P +1.0 D-Glucose_c0_C6H12O6	(kb|g.684.peg.2074) and (kb|g.684.peg.2074)	FALSE
rxn00418	rxn00418	-1.0 cpd00002_c0 -1.0 cpd00054_c0 -1.0 cpd00067_c0 ==> +1.0 cpd00012_c0 +1.0 cpd03452_c0	-1.0 ATP_c0_C10H13N5O13P3 -1.0 L-Serine_c0_C3H7NO3 -1.0 H_c0_H ==> +1.0 PPi_c0_H2O7P2 +1.0 (L-Seryl)adenylate_C13H19N6O9P		FALSE
cpd00054	EX_cpd00054	-1.0 cpd00054_e0 <==>	-1.0 L-Serine_e0_C3H7NO3 <==>		TRUE
rxn03512	Precorrin 8X 11,12-methylmutase	-1.0 M_cpd03835_c0 -3.0 M_cpd00067_c0 <==> +1.0 M_cpd03832_c0	-1.0 Precorrin_8_c0 -3.0 H_plus__c0 <==> +1.0 Hydrogenobyrinate_c0	fig|6666666.440926.peg.94	TRUE
rxn00290	Succinyl-CoA:3-oxo-acid CoA-transferase	-1.0 cpd00078_c0 -1.0 cpd00142_c0 <==> +1.0 cpd00279_c0 +1.0 cpd00036_c0	-1.0 Succinyl-CoA_c0_C25H36N7O19P3S -1.0 Acetoacetate_c0_C4H5O3 <==> +1.0 Acetoacetyl-CoA_c0_C25H37N7O18P3S +1.0 Succinate_c0_C4H4O4	(kb|g.684.peg.116)	TRUE
rxn05407	15-methyl-trans-hexa-dec-2-enoyl-ACP:NADP+ oxidoreductase (A-specific)	-1.0 cpd00005_c0 -1.0 cpd11543_c0 -1.0 cpd00067_c0 ==> +1.0 cpd00006_c0 +1.0 cpd11544_c0	-1.0 NADPH_c0_C21H27N7O17P3 -1.0 15-methyl-trans-hexa-dec-2-enoyl-ACP_c0_C28H51N2O8PRS -1.0 H_c0_H ==> +1.0 NADP_c0_C21H26N7O17P3 +1.0 15-methyl-hexa-decanoyl-ACP_c0_C28H53N2O8PRS	(kb|g.684.peg.1576)	FALSE
rxn13720	L-Lactate dehydrogenase (methylmenaquinone-7)	-1.0 cpd17027_c0 -1.0 cpd00159_c0 <==> +1.0 cpd17026_c0 +1.0 cpd00020_c0	-1.0 methylmenaquinone 7_C47H66O2 -1.0 L-Lactate_c0_C3H5O3 <==> +1.0 methymenaquinol 7_C47H68O2 +1.0 Pyruvate_c0_C3H3O3		TRUE
rxn01675	dTTP:alpha-D-glucose-1-phosphate thymidylyltransferase	-1.0 cpd00357_c0 -1.0 cpd00089_c0 <==> +1.0 cpd00012_c0 +1.0 cpd00626_c0	-1.0 TTP_c0_C10H14N2O14P3 -1.0 Glucose-1-phosphate_c0_C6H12O9P <==> +1.0 PPi_c0_H2O7P2 +1.0 dTDPglucose_c0_C16H24N2O16P2	(kb|g.684.peg.1257 or kb|g.684.peg.2613)	TRUE
cpd00058	EX_cpd00058	-1.0 cpd00058_e0 <==>	-1.0 Cu2_e0_Cu <==>		TRUE
rxn11537	rxn11537	-1.0 cpd16292_c0 -1.0 cpd00017_c0 <==> +1.0 cpd06588_c0 +1.0 cpd00019_c0	-1.0 Juvenile hormone III acid_C15H23O3 -1.0 S-Adenosyl-L-methionine_c0_C15H23N6O5S <==> +1.0 Juvenile hormone III_C16H26O3 +1.0 S-Adenosyl-homocysteine_c0_C14H20N6O5S		TRUE
rxn00548	D-Fructose-6-phosphate D-erythrose-4-phosphate-lyase	-1.0 cpd00009_c0 -1.0 cpd00067_c0 -1.0 cpd00072_c0 <==> +1.0 cpd00001_c0 +1.0 cpd00236_c0 +1.0 cpd00196_c0	-1.0 Phosphate_c0_HO4P -1.0 H_c0_H -1.0 D-fructose-6-phosphate_c0_C6H12O9P <==> +1.0 H2O_c0_H2O +1.0 D-Erythrose4-phosphate_c0_C4H8O7P +1.0 Acetylphosphate_c0_C2H4O5P	(kb|g.684.peg.739)	TRUE
rxn13719	L-Lactate dehydrogenase (menaquinone-7)	-1.0 cpd00159_c0 -1.0 cpd11606_c0 ==> +1.0 cpd11451_c0 +1.0 cpd00020_c0	-1.0 L-Lactate_c0_C3H5O3 -1.0 Menaquinone 7_C46H64O2 ==> +1.0 mql7_C46H66O2 +1.0 Pyruvate_c0_C3H3O3		FALSE
rxn05172	Taurine-ABC transport	-1.0 cpd00001_c0 -1.0 cpd00002_c0 -1.0 cpd00210_e0 ==> +1.0 cpd00009_c0 +1.0 cpd00210_c0 +1.0 cpd00067_c0 +1.0 cpd00008_c0	-1.0 H2O_c0_H2O -1.0 ATP_c0_C10H13N5O13P3 -1.0 Taurine_e0_C2H7NO3S ==> +1.0 Phosphate_c0_HO4P +1.0 Taurine_c0_C2H7NO3S +1.0 H_c0_H +1.0 ADP_c0_C10H13N5O10P2	() and (kb|g.684.peg.957) and (kb|g.684.peg.772)	FALSE
rxn02045	D-2,6-Diaminohexanoic acid 5,6-aminomutase	-1.0 M_cpd00549_c0 <==> +1.0 M_cpd03073_c0	-1.0 D_Lysine_c0 <==> +1.0 2_5_Diaminohexanoate_c0	fig|6666666.440926.peg.2798	TRUE
rxn00305	GTP:oxaloacetate carboxy-lyase (transphosphorylating)	-1.0 cpd00032_c0 -1.0 cpd00067_c0 -1.0 cpd00038_c0 ==> +1.0 cpd00011_c0 +1.0 cpd00031_c0 +1.0 cpd00061_c0	-1.0 Oxaloacetate_c0_C4H2O5 -1.0 H_c0_H -1.0 GTP_c0_C10H13N5O14P3 ==> +1.0 CO2_c0_CO2 +1.0 GDP_c0_C10H13N5O11P2 +1.0 Phosphoenolpyruvate_c0_C3H3O6P	(kb|g.684.peg.4007)	FALSE
rxn05512	butanesulfonate transport via ABC system	-1.0 cpd00001_c0 -1.0 cpd00002_c0 -1.0 cpd11596_e0 ==> +1.0 cpd00009_c0 +1.0 cpd00067_c0 +1.0 cpd11596_c0 +1.0 cpd00008_c0	-1.0 H2O_c0_H2O -1.0 ATP_c0_C10H13N5O13P3 -1.0 butanesulfonate_e0_C4H9O3S ==> +1.0 Phosphate_c0_HO4P +1.0 H_c0_H +1.0 butanesulfonate_c0_C4H9O3S +1.0 ADP_c0_C10H13N5O10P2	() and (kb|g.684.peg.957) and (kb|g.684.peg.772)	FALSE
rxn07312	rxn07312	-1.0 M_cpd01306_c0 -1.0 M_cpd00017_c0 <==> +1.0 M_cpd05727_c0 +1.0 M_cpd00019_c0 +1.0 M_cpd00067_c0	-1.0 Cycloartenol_c0 -1.0 S_Adenosyl_L_methionine_c0 <==> +1.0 24_Methylenecycloartanol_c0 +1.0 S_Adenosyl_homocysteine_c0 +1.0 H_plus__c0	fig|6666666.440926.peg.3049	TRUE
rxn01731	Itaconate:CoA ligase (ADP-forming)	-1.0 cpd00010_c0 -1.0 cpd00002_c0 -1.0 cpd00380_c0 <==> +1.0 cpd00416_c0 +1.0 cpd00009_c0 +1.0 cpd00008_c0	-1.0 CoA_c0_C21H33N7O16P3S -1.0 ATP_c0_C10H13N5O13P3 -1.0 Itaconate_C5H4O4 <==> +1.0 Itaconyl-CoA_C26H36N7O19P3S +1.0 Phosphate_c0_HO4P +1.0 ADP_c0_C10H13N5O10P2		TRUE
rxn00405	L-Arginine carboxy-lyase	-1.0 cpd00051_c0 -1.0 cpd00067_c0 <==> +1.0 cpd00011_c0 +1.0 cpd00152_c0	-1.0 L-Arginine_c0_C6H15N4O2 -1.0 H_c0_H <==> +1.0 CO2_c0_CO2 +1.0 Agmatine_c0_C5H16N4		TRUE
rxn00889	sn-Glycero-3-phospho-1-inositol glycerophosphohydrolase	-1.0 cpd00001_c0 -1.0 cpd00902_c0 ==> +1.0 cpd00080_c0 +1.0 cpd00121_c0	-1.0 H2O_c0_H2O -1.0 sn-glycero-3-Phospho-1-inositol_C9H18O11P ==> +1.0 Glycerol-3-phosphate_c0_C3H8O6P +1.0 L-Inositol_c0_C6H12O6		FALSE
rxn01737	Raffinose fructohydrolase	-1.0 cpd00001_c0 -1.0 cpd00382_c0 ==> +1.0 cpd00082_c0 +1.0 cpd03198_c0	-1.0 H2O_c0_H2O -1.0 Melitose_c0_C18H32O16 ==> +1.0 D-Fructose_c0_C6H12O6 +1.0 Melibiose_c0_C12H22O11		FALSE
rxn03915	2-carboxybenzaldehyde dehydrogenase	-1.0 cpd00001_c0 -1.0 cpd01956_c0 -1.0 cpd00003_c0 <==> +1.0 cpd00004_c0 +1.0 cpd01129_c0 +2.0 cpd00067_c0	-1.0 H2O_c0_H2O -1.0 o-Formylbenzoic acid_C8H5O3 -1.0 NAD_c0_C21H26N7O14P2 <==> +1.0 NADH_c0_C21H27N7O14P2 +1.0 Phthalate_C8H4O4 +2.0 H_c0_H		TRUE
rxn00012	Sucrose:sucrose 1F-beta-D-fructosyltransferase	-2.0 M_cpd00076_c0 <==> +1.0 M_cpd00027_c0 +1.0 M_cpd02298_c0	-2.0 Sucrose_c0 <==> +1.0 D_Glucose_c0 +1.0 1F_beta_D_Fructosylsucrose_c0	fig|6666666.440926.peg.2622	TRUE
rxn03909	1-Deoxy-D-xylulose-5-phosphate pyruvate-lyase (carboxylating)	-1.0 cpd00067_c0 -1.0 cpd00020_c0 -1.0 cpd00102_c0 ==> +1.0 cpd00011_c0 +1.0 cpd08289_c0	-1.0 H_c0_H -1.0 Pyruvate_c0_C3H3O3 -1.0 Glyceraldehyde3-phosphate_c0_C3H6O6P ==> +1.0 CO2_c0_CO2 +1.0 1-deoxy-D-xylulose5-phosphate_c0_C5H10O7P	(kb|g.684.peg.461)	FALSE
rxn00408	CTP diphosphohydrolase	-1.0 cpd00001_c0 -1.0 cpd00052_c0 ==> +1.0 cpd00096_c0 +1.0 cpd00009_c0 +1.0 cpd00067_c0	-1.0 H2O_c0_H2O -1.0 CTP_c0_C9H13N3O14P3 ==> +1.0 CDP_c0_C9H13N3O11P2 +1.0 Phosphate_c0_HO4P +1.0 H_c0_H		FALSE
rxn00675	Propinol adenylate:CoA ligase (AMP-forming)	-1.0 cpd00010_c0 -1.0 cpd03560_c0 <==> +1.0 cpd00086_c0 +1.0 cpd00018_c0	-1.0 CoA_c0_C21H33N7O16P3S -1.0 Propionyladenylate_c0_C13H17N5O8P <==> +1.0 Propionyl-CoA_c0_C24H37N7O17P3S +1.0 AMP_c0_C10H13N5O7P	(kb|g.684.peg.403 or kb|g.684.peg.4569 or kb|g.684.peg.2259 or kb|g.684.peg.4017 or kb|g.684.peg.4433)	TRUE
rxn00002	Urea-1-carboxylate amidohydrolase	-1.0 cpd00001_c0 -1.0 cpd00742_c0 -3.0 cpd00067_c0 ==> +2.0 cpd00011_c0 +2.0 cpd00013_c0	-1.0 H2O_c0_H2O -1.0 Allophanate_c0_C2H3N2O3 -3.0 H_c0_H ==> +2.0 CO2_c0_CO2 +2.0 NH3_c0_H4N	(kb|g.684.peg.319)	FALSE
rxn09114	Phosphatidylglycerol synthase (n-C18:1)	-1.0 cpd00080_c0 -1.0 cpd15420_c0 <==> +1.0 cpd15548_c0 +1.0 cpd00046_c0	-1.0 Glycerol-3-phosphate_c0_C3H8O6P -1.0 CDP-1_2-dioctadec-11-enoylglycerol_c0_C48H83N3O15P2 <==> +1.0 Phosphatidylglycerophosphate_dioctadec-11-enoyl_c0_C42H78O13P2 +1.0 CMP_c0_C9H13N3O8P	(kb|g.684.peg.1798 or kb|g.684.peg.525 or kb|g.684.peg.983)	TRUE
rxn00058	Ferrocytochrome-c:oxygen oxidoreductase	-1.0 cpd00007_c0 -4.0 cpd00067_c0 -4.0 cpd00110_c0 <==> +2.0 cpd00001_c0 +4.0 cpd00109_c0	-1.0 O2_c0_O2 -4.0 H_c0_H -4.0 Cytochrome_c2_c0_C42H52FeN8O6S2 <==> +2.0 H2O_c0_H2O +4.0 Cytochrome_c3_c0_C42H52FeN8O6S2	(kb|g.684.peg.1066)	TRUE
rxn00350	glutathione hydralase (periplasmic)	-1.0 cpd00001_c0 -1.0 cpd00042_c0 <==> +1.0 cpd00023_c0 +1.0 cpd01017_c0	-1.0 H2O_c0_H2O -1.0 GSH_c0_C10H16N3O6S <==> +1.0 L-Glutamate_c0_C5H8NO4 +1.0 Cys-Gly_c0_C5H10N2O3S	(kb|g.684.peg.2559)	TRUE
cpd00048	EX_cpd00048	-1.0 cpd00048_e0 <==>	-1.0 Sulfate_e0_O4S <==>		TRUE
rxn00792	Biotin:CoA ligase (AMP-forming)	-1.0 cpd03517_c0 -1.0 cpd00012_c0 <==> +1.0 cpd00002_c0 +1.0 cpd00104_c0 +1.0 cpd00067_c0	-1.0 Biotinyl-5-AMP_c0_C20H27N7O9PS -1.0 PPi_c0_H2O7P2 <==> +1.0 ATP_c0_C10H13N5O13P3 +1.0 BIOT_c0_C10H15N2O3S +1.0 H_c0_H	(kb|g.684.peg.985)	TRUE
rxn05528	Copper export via ATPase	-1.0 cpd00001_c0 -1.0 cpd00002_c0 -1.0 cpd00058_c0 ==> +1.0 cpd00009_c0 +1.0 cpd00067_c0 +1.0 cpd00058_e0 +1.0 cpd00008_c0	-1.0 H2O_c0_H2O -1.0 ATP_c0_C10H13N5O13P3 -1.0 Cu2_c0_Cu ==> +1.0 Phosphate_c0_HO4P +1.0 H_c0_H +1.0 Cu2_e0_Cu +1.0 ADP_c0_C10H13N5O10P2	(kb|g.684.peg.3843 or kb|g.684.peg.4368 or kb|g.684.peg.3287)	FALSE
rxn00032	Choline:oxygen 1-oxidoreductase	-1.0 cpd00007_c0 -2.0 cpd00098_c0 ==> +2.0 cpd00447_c0 +2.0 cpd00001_c0	-1.0 O2_c0_O2 -2.0 Choline_c0_C5H14NO ==> +2.0 Betaine_aldehyde_c0_C5H12NO +2.0 H2O_c0_H2O		FALSE
rxn01200	Sedoheptulose-7-phosphate:D-glyceraldehyde-3-phosphate	-1.0 cpd00238_c0 -1.0 cpd00102_c0 <==> +1.0 cpd00101_c0 +1.0 cpd00198_c0	-1.0 Sedoheptulose7-phosphate_c0_C7H14O10P -1.0 Glyceraldehyde3-phosphate_c0_C3H6O6P <==> +1.0 ribose-5-phosphate_c0_C5H10O8P +1.0 D-Xylulose5-phosphate_c0_C5H10O8P	(kb|g.684.peg.1538)	TRUE
rxn04875	bromobenzene-2,3-oxide hydrolase	-1.0 cpd00001_c0 -1.0 cpd10537_c0 ==> +1.0 cpd10539_c0	-1.0 H2O_c0_H2O -1.0 Bromobenzene-2,3-oxide_C6H5OBr ==> +1.0 Bromobenzene-2,3-dihydrodiol_C6H7O2Br		FALSE
rxn02297	6-Carboxyhexanoyl-CoA:L-alanine C-carboxyhexanoyltransferase	-1.0 cpd00782_c0 -1.0 cpd00035_c0 -1.0 cpd00067_c0 ==> +1.0 cpd00010_c0 +1.0 cpd00800_c0 +1.0 cpd00011_c0	-1.0 Pimeloyl-CoA_c0_C28H42N7O19P3S -1.0 L-Alanine_c0_C3H7NO2 -1.0 H_c0_H ==> +1.0 CoA_c0_C21H33N7O16P3S +1.0 8-Amino-7-oxononanoate_c0_C9H17NO3 +1.0 CO2_c0_CO2	(kb|g.684.peg.819)	FALSE
rxn04874	bromobenzene-3,4-oxide hydrolase	-1.0 cpd00001_c0 -1.0 cpd10536_c0 ==> +1.0 cpd10541_c0	-1.0 H2O_c0_H2O -1.0 Bromobenzene-3,4-oxide_C6H5OBr ==> +1.0 Bromobenzene-3,4-dihydrodiol_C6H7O2Br		FALSE
rxn01215	3-phospho-D-glyceroyl-phosphate:D-glucose-1-phosphate	-1.0 M_cpd00203_c0 -1.0 M_cpd00089_c0 -1.0 M_cpd00067_c0 <==> +1.0 M_cpd00169_c0 +1.0 M_cpd00907_c0	-1.0 1_3_Bisphospho_D_glycerate_c0 -1.0 Glucose_1_phosphate_c0 -1.0 H_plus__c0 <==> +1.0 3_Phosphoglycerate_c0 +1.0 alpha_D_glucose_1_6_biphosphate_c0	fig|6666666.440926.peg.3032	TRUE
rxn00196	2,5-dioxopentanoate:NADP+ 5-oxidoreductase	-1.0 cpd00001_c0 -1.0 cpd00006_c0 -1.0 cpd00340_c0 <==> +1.0 cpd00005_c0 +2.0 cpd00067_c0 +1.0 cpd00024_c0	-1.0 H2O_c0_H2O -1.0 NADP_c0_C21H26N7O17P3 -1.0 2_5-Dioxopentanoate_c0_C5H5O4 <==> +1.0 NADPH_c0_C21H27N7O17P3 +2.0 H_c0_H +1.0 2-Oxoglutarate_c0_C5H4O5	(kb|g.684.peg.4329 or kb|g.684.peg.2317)	TRUE
rxn03549	rxn03549	-1.0 cpd04016_c0 ==> +1.0 cpd04017_c0 +2.0 cpd00067_c0	-1.0 cis-3-Chloro-2-propene-1-ol_C3H5OCl ==> +1.0 3-Chloroallyl aldehyde_C3H3OCl +2.0 H_c0_H		FALSE
rxn01143	ATP:thymidine 5'-phosphotransferase	-1.0 cpd00002_c0 -1.0 cpd00184_c0 <==> +1.0 cpd00298_c0 +1.0 cpd00008_c0	-1.0 ATP_c0_C10H13N5O13P3 -1.0 Thymidine_c0_C10H14N2O5 <==> +1.0 dTMP_c0_C10H14N2O8P +1.0 ADP_c0_C10H13N5O10P2	(kb|g.684.peg.30)	TRUE
rxn03548	rxn03548	-1.0 cpd04015_c0 ==> +1.0 cpd04017_c0 +2.0 cpd00067_c0	-1.0 trans-3-Chloro-2-propene-1-ol_C3H5OCl ==> +1.0 3-Chloroallyl aldehyde_C3H3OCl +2.0 H_c0_H		FALSE
rxn00459	2-Phospho-D-glycerate hydro-lyase	-1.0 cpd00482_c0 <==> +1.0 cpd00001_c0 +1.0 cpd00061_c0	-1.0 2-Phospho-D-glycerate_c0_C3H5O7P <==> +1.0 H2O_c0_H2O +1.0 Phosphoenolpyruvate_c0_C3H3O6P	(kb|g.684.peg.8)	TRUE
rxn03244	(S)-Hydroxydecanoyl-CoA:NAD+ oxidoreductase	-1.0 cpd00003_c0 -1.0 cpd03118_c0 <==> +1.0 cpd00004_c0 +1.0 cpd00067_c0 +1.0 cpd03119_c0	-1.0 NAD_c0_C21H26N7O14P2 -1.0 S-Hydroxydecanoyl-CoA_c0_C31H51N7O18P3S <==> +1.0 NADH_c0_C21H27N7O14P2 +1.0 H_c0_H +1.0 3-Oxodecanoyl-CoA_c0_C31H49N7O18P3S	() and (kb|g.684.peg.673 or kb|g.684.peg.964)	TRUE
rxn02105	Pentanamide amidohydrolase	-1.0 M_cpd01267_c0 -1.0 M_cpd00001_c0 <==> +1.0 M_cpd00013_c0 +1.0 M_cpd00597_c0	-1.0 Valeramide_c0 -1.0 H2O_c0 <==> +1.0 NH3_c0 +1.0 Valerate_c0	fig|6666666.440926.peg.185	TRUE
rxn05460	3-Oxooctodecanoyl-ACP:malonyl-[acyl-carrier-protein] C-acyltransferase (decarboxylating)	-1.0 cpd11492_c0 -1.0 cpd11476_c0 -1.0 cpd00067_c0 ==> +1.0 cpd11493_c0 +1.0 cpd00011_c0 +1.0 cpd11570_c0	-1.0 Malonyl-acyl-carrierprotein-_c0_C14H22N2O10PRS -1.0 hexadecanoyl-acp_c0_C27H51N2O8PRS -1.0 H_c0_H ==> +1.0 ACP_c0_C11H21N2O7PRS +1.0 CO2_c0_CO2 +1.0 3-Oxooctodecanoyl-ACP_c0_C29H53N2O9PRS	() and (kb|g.684.peg.1194 or kb|g.684.peg.1186)	FALSE
rxn02219	3-Indoleacetonitrile aminohydrolase	-2.0 cpd00001_c0 -1.0 cpd01881_c0 ==> +1.0 cpd00703_c0 +1.0 cpd00013_c0	-2.0 H2O_c0_H2O -1.0 3-Indoleacetonitrile_C10H8N2 ==> +1.0 Indoleacetate_c0_C10H8NO2 +1.0 NH3_c0_H4N		FALSE
rxn02938	1-(5-Phospho-D-ribosyl)-5-amino-4-imidazolecarboxylate carboxy-lyase	-1.0 cpd02893_c0 -1.0 cpd00067_c0 <==> +1.0 cpd00011_c0 +1.0 cpd02140_c0	-1.0 5-Phosphoribosyl-4-carboxy-5-aminoimidazole_c0_C9H13N3O9P -1.0 H_c0_H <==> +1.0 CO2_c0_CO2 +1.0 AIR_c0_C8H14N3O7P	(kb|g.684.peg.190)	TRUE
rxn07909	4-fluoromuconolactone lactonohydrolase	-1.0 cpd00001_c0 -1.0 cpd15180_c0 <==> +2.0 cpd00067_c0 +1.0 cpd00552_c0 +1.0 cpd01498_c0	-1.0 H2O_c0_H2O -1.0 4-Fluoromuconolactone_C6H4O4F <==> +2.0 H_c0_H +1.0 F-_F +1.0 Maleylacetate_C6H4O5		TRUE
rxn07908	5-fluoromuconolactone lactonohydrolase	-1.0 cpd00001_c0 -1.0 cpd15181_c0 <==> +2.0 cpd00067_c0 +1.0 cpd00552_c0 +1.0 cpd01498_c0	-1.0 H2O_c0_H2O -1.0 5-Fluoromuconolactone_C6H4O4F <==> +2.0 H_c0_H +1.0 F-_F +1.0 Maleylacetate_C6H4O5		TRUE
rxn12013	thiol-containing-reductant:hydroperoxide oxidoreductase	-2.0 cpd11849_c0 -1.0 cpd14475_c0 <==> +1.0 cpd00001_c0 +1.0 cpd00057_c0 +1.0 cpd14474_c0	-2.0 RSH_HRS -1.0 ROOH_HO2R <==> +1.0 H2O_c0_H2O +1.0 Alcohol_HOR +1.0 R-S-S-R_R2S2		TRUE
rxn01281	(R)-Glycerate:NADP+ oxidoreductase	-1.0 cpd00006_c0 -1.0 cpd00223_c0 <==> +1.0 cpd00005_c0 +1.0 cpd00067_c0 +1.0 cpd00843_c0	-1.0 NADP_c0_C21H26N7O17P3 -1.0 Glycerate_c0_C3H5O4 <==> +1.0 NADPH_c0_C21H27N7O17P3 +1.0 H_c0_H +1.0 Tartronate_semialdehyde_c0_C3H3O4	(kb|g.684.peg.4151 or kb|g.684.peg.2736 or kb|g.684.peg.1136)	TRUE
rxn12844	Gly-Cys aminopeptidase	-1.0 cpd00001_c0 -1.0 cpd15603_c0 <==> +1.0 cpd00033_c0 +1.0 cpd00084_c0	-1.0 H2O_c0_H2O -1.0 Gly-Cys_c0_C5H10N2O3S <==> +1.0 Glycine_c0_C2H5NO2 +1.0 L-Cysteine_c0_C3H7NO2S	(kb|g.684.peg.1789 or kb|g.684.peg.1092)	TRUE
rxn10227	anteisoheptadecanoyl-CDPdiacylglycerol-serine O-phosphatidyltransferase	-1.0 cpd00054_c0 -1.0 cpd15684_c0 ==> +1.0 cpd00046_c0 +1.0 cpd00067_c0 +1.0 cpd15690_c0	-1.0 L-Serine_c0_C3H7NO3 -1.0 CDP-1_2-dianteisoheptadecanoylglycerol_c0_C46H83N3O15P2 ==> +1.0 CMP_c0_C9H13N3O8P +1.0 H_c0_H +1.0 Dianteisoheptadecanoylphosphatidylserine_c0_C40H76NO10P		FALSE
rxn08841	Lysophospholipase L2 (2-acylglycerophosphoethanolamine, n-C16:0)	-1.0 cpd00001_c0 -1.0 cpd15339_c0 <==> +1.0 cpd00214_c0 +1.0 cpd00908_c0 +1.0 cpd00067_c0	-1.0 H2O_c0_H2O -1.0 2-Acyl-sn-glycero-3-phosphoethanolamine_n-C16_0_c0_C21H44NO7P <==> +1.0 Palmitate_c0_C16H31O2 +1.0 Glycerophosphoethanolamine_c0_C5H14NO6P +1.0 H_c0_H	(kb|g.684.peg.412 or kb|g.684.peg.1817)	TRUE
rxn02160	L-Histidinol-phosphate phosphohydrolase	-1.0 cpd00001_c0 -1.0 cpd00807_c0 <==> +1.0 cpd00641_c0 +1.0 cpd00009_c0 +1.0 cpd00067_c0	-1.0 H2O_c0_H2O -1.0 L-histidinol-phosphate_c0_C6H12N3O4P <==> +1.0 L-Histidinol_c0_C6H12N3O +1.0 Phosphate_c0_HO4P +1.0 H_c0_H	(kb|g.684.peg.810)	TRUE
rxn01351	2'-Deoxyguanosine 5'-triphosphate pyrophosphohydrolase	-1.0 cpd00001_c0 -1.0 cpd00241_c0 ==> +1.0 cpd00012_c0 +1.0 cpd00296_c0	-1.0 H2O_c0_H2O -1.0 dGTP_c0_C10H13N5O13P3 ==> +1.0 PPi_c0_H2O7P2 +1.0 dGMP_c0_C10H13N5O7P		FALSE
rxn04865	rxn04865	-1.0 cpd00900_c0 <==> +1.0 cpd10527_c0	-1.0 GDP-4-dehydro-D-rhamnose_c0_C16H21N5O15P2 <==> +1.0 GDP-4-keto-6-L-deoxygalactose_C16H21N5O15P2		TRUE
rxn01355	Propanoyl-CoA:carbon-dioxide ligase (ADP-forming)	-1.0 cpd00002_c0 -1.0 cpd00086_c0 -1.0 cpd00242_c0 <==> +1.0 cpd00009_c0 +1.0 cpd00519_c0 +1.0 cpd00067_c0 +1.0 cpd00008_c0	-1.0 ATP_c0_C10H13N5O13P3 -1.0 Propionyl-CoA_c0_C24H37N7O17P3S -1.0 H2CO3_c0_CHO3 <==> +1.0 Phosphate_c0_HO4P +1.0 D-methylmalonyl-CoA_C25H36N7O19P3S +1.0 H_c0_H +1.0 ADP_c0_C10H13N5O10P2		TRUE
rxn02687	rxn02687	-1.0 cpd01357_c0 -1.0 cpd00003_c0 <==> +1.0 cpd00004_c0 +1.0 cpd00067_c0 +1.0 cpd01447_c0	-1.0 (R)-Mandelate_C8H7O3 -1.0 NAD_c0_C21H26N7O14P2 <==> +1.0 NADH_c0_C21H27N7O14P2 +1.0 H_c0_H +1.0 Benzoylformate_C8H5O3		TRUE
rxn01354	dATP:pyruvate O2-phosphotransferase	-1.0 cpd00241_c0 -1.0 cpd00020_c0 <==> +1.0 cpd00061_c0 +1.0 cpd00295_c0	-1.0 dGTP_c0_C10H13N5O13P3 -1.0 Pyruvate_c0_C3H3O3 <==> +1.0 Phosphoenolpyruvate_c0_C3H3O6P +1.0 dGDP_c0_C10H13N5O10P2		TRUE
rxn00027	Cyclobutadipyrimidine (in DNA) pyrimidine-lyase	-1.0 cpd01990_c0 <==> +2.0 cpd05167_c0 +2.0 cpd00067_c0	-1.0 Cyclobutadipyrimidine_C18H32N4O12P2 <==> +2.0 Pyrimidine 5-deoxynucleotide_C9H15N2O6P +2.0 H_c0_H		TRUE
rxn03931	rxn03931	-1.0 cpd00001_c0 -1.0 cpd02631_c0 ==> +1.0 cpd04242_c0 +1.0 cpd00067_c0	-1.0 H2O_c0_H2O -1.0 DKDI_c0_C6H8O5 ==> +1.0 DKH_c0_C6H9O6 +1.0 H_c0_H	(kb|g.684.peg.1644)	FALSE
rxn02689	rxn02689	-1.0 cpd00003_c0 -1.0 cpd01358_c0 <==> +1.0 cpd00004_c0 +1.0 cpd00067_c0 +1.0 cpd01447_c0	-1.0 NAD_c0_C21H26N7O14P2 -1.0 (S)-Mandelate_C8H7O3 <==> +1.0 NADH_c0_C21H27N7O14P2 +1.0 H_c0_H +1.0 Benzoylformate_C8H5O3		TRUE
rxn04866	rxn04866	-1.0 cpd00005_c0 -1.0 cpd00067_c0 -1.0 cpd10527_c0 <==> +1.0 cpd00006_c0 +1.0 cpd00272_c0	-1.0 NADPH_c0_C21H27N7O17P3 -1.0 H_c0_H -1.0 GDP-4-keto-6-L-deoxygalactose_C16H21N5O15P2 <==> +1.0 NADP_c0_C21H26N7O17P3 +1.0 GDP-L-fucose_c0_C16H23N5O15P2		TRUE
rxn03394	rxn03394	-1.0 cpd00005_c0 -1.0 cpd00007_c0 -1.0 cpd00067_c0 -1.0 cpd03444_c0 <==> +1.0 cpd00001_c0 +1.0 cpd00006_c0 +1.0 cpd03445_c0	-1.0 NADPH_c0_C21H27N7O17P3 -1.0 O2_c0_O2 -1.0 H_c0_H -1.0 2-Octaprenylphenol_c0_C46H70O <==> +1.0 H2O_c0_H2O +1.0 NADP_c0_C21H26N7O17P3 +1.0 2-Octaprenyl-6-hydroxyphenol_c0_C46H70O2	(kb|g.684.peg.2926)	TRUE
rxn01452	(S)-3-Hydroxybutanoyl-CoA:NADP+ oxidoreductase	-1.0 cpd00006_c0 -1.0 cpd00842_c0 <==> +1.0 cpd00005_c0 +1.0 cpd00279_c0 +1.0 cpd00067_c0	-1.0 NADP_c0_C21H26N7O17P3 -1.0 S-3-Hydroxybutyryl-CoA_c0_C25H39N7O18P3S <==> +1.0 NADPH_c0_C21H27N7O17P3 +1.0 Acetoacetyl-CoA_c0_C25H37N7O18P3S +1.0 H_c0_H	(kb|g.684.peg.673)	TRUE
rxn01739	ATP:shikimate 3-phosphotransferase	-1.0 cpd00002_c0 -1.0 cpd00383_c0 <==> +1.0 cpd02030_c0 +1.0 cpd00008_c0	-1.0 ATP_c0_C10H13N5O13P3 -1.0 Shikimate_c0_C7H9O5 <==> +1.0 3-phosphoshikimate_c0_C7H9O8P +1.0 ADP_c0_C10H13N5O10P2	(kb|g.684.peg.1390)	TRUE
rxn03563	Resorcinol,NADPH:oxogen oxidoreductase (2-hydroxylating)	-1.0 cpd00005_c0 -1.0 cpd01208_c0 -1.0 cpd00007_c0 -1.0 cpd00067_c0 <==> +1.0 cpd00001_c0 +1.0 cpd00006_c0 +1.0 cpd01822_c0	-1.0 NADPH_c0_C21H27N7O17P3 -1.0 Resorcin_C6H6O2 -1.0 O2_c0_O2 -1.0 H_c0_H <==> +1.0 H2O_c0_H2O +1.0 NADP_c0_C21H26N7O17P3 +1.0 Hydroxyquinol_C6H6O3		TRUE
rxn02230	3-mercaptopyruvate:cyanide sulfurtransferase	-1.0 cpd00150_c0 -1.0 cpd00706_c0 <==> +1.0 cpd01211_c0 +1.0 cpd00067_c0 +1.0 cpd00020_c0	-1.0 HCN_CHN -1.0 Mercaptopyruvate_C3H3O3S <==> +1.0 Thiocyanate_CNS +1.0 H_c0_H +1.0 Pyruvate_c0_C3H3O3		TRUE
rxn05748	nitrate reductase	-1.0 cpd00209_c0 -2.0 cpd00067_c0 -1.0 cpd11451_c0 <==> +1.0 cpd00001_c0 +1.0 cpd11606_c0 +1.0 cpd00075_c0 +2.0 cpd00067_e0	-1.0 Nitrate_c0_NO3 -2.0 H_c0_H -1.0 mql7_C46H66O2 <==> +1.0 H2O_c0_H2O +1.0 Menaquinone 7_C46H64O2 +1.0 Nitrite_c0_NO2 +2.0 H_e0_H		TRUE
rxn02233	rxn02233	-1.0 cpd00006_c0 -1.0 cpd00709_c0 <==> +1.0 cpd00005_c0 +1.0 cpd03193_c0 +1.0 cpd00067_c0	-1.0 NADP_c0_C21H26N7O17P3 -1.0 beta D-Galactose_C6H12O6 <==> +1.0 NADPH_c0_C21H27N7O17P3 +1.0 3-Keto-beta-D-galactose_C6H10O6 +1.0 H_c0_H		TRUE
rxn00130	AMP aminohydrolase	-1.0 M_cpd00018_c0 -1.0 M_cpd00001_c0 -1.0 M_cpd00067_c0 <==> +1.0 M_cpd00114_c0 +1.0 M_cpd00013_c0	-1.0 AMP_c0 -1.0 H2O_c0 -1.0 H_plus__c0 <==> +1.0 IMP_c0 +1.0 NH3_c0	(fig|6666666.440926.peg.342 or fig|6666666.440926.peg.1937)	TRUE
rxn10341	anteisopentadecanoyl-cardiolipin synthase	-2.0 cpd15726_c0 <==> +1.0 cpd15798_c0 +1.0 cpd00100_c0	-2.0 Dianteisopentadecanoylphosphatidylglycerol_c0_C36H70O10P <==> +1.0 Anteisopentadecanoylcardiolipin_B._subtilis_c0_C69H132O17P2 +1.0 Glycerol_c0_C3H8O3	(kb|g.684.peg.3957 or kb|g.684.peg.3536)	TRUE
rxn01547	Guanosine aminohydrolase	-1.0 M_cpd00311_c0 -1.0 M_cpd00001_c0 -1.0 M_cpd00067_c0 <==> +1.0 M_cpd01217_c0 +1.0 M_cpd00013_c0	-1.0 Guanosine_c0 -1.0 H2O_c0 -1.0 H_plus__c0 <==> +1.0 Xanthosine_c0 +1.0 NH3_c0	fig|6666666.440926.peg.1868	TRUE
rxn05516	cadmium transport out via ABC system	-1.0 cpd00001_c0 -1.0 cpd00002_c0 -1.0 cpd01012_c0 ==> +1.0 cpd00009_c0 +1.0 cpd01012_e0 +1.0 cpd00067_c0 +1.0 cpd00008_c0	-1.0 H2O_c0_H2O -1.0 ATP_c0_C10H13N5O13P3 -1.0 Cd2_c0_Cd ==> +1.0 Phosphate_c0_HO4P +1.0 Cd2_e0_Cd +1.0 H_c0_H +1.0 ADP_c0_C10H13N5O10P2	(kb|g.684.peg.3843 or kb|g.684.peg.4368 or kb|g.684.peg.3287)	FALSE
rxn12030	rxn12030	-1.0 cpd00001_c0 -1.0 cpd16357_c0 ==> +1.0 cpd08049_c0 +1.0 cpd00067_c0 +1.0 cpd16589_c0	-1.0 H2O_c0_H2O -1.0 NPC_C28H31N4O6 ==> +1.0 SN-38_C22H20N2O5 +1.0 H_c0_H +1.0 4-Amino-1-piperidinecarboxylic acid_C6H12N2O2		FALSE
rxn14211	1-O-feruloyl-beta-D-glucose:betanin feruloyltransferase	-1.0 cpd17856_c0 -1.0 cpd05447_c0 ==> +1.0 cpd05459_c0 +1.0 cpd00027_c0	-1.0 1-Feruloyl-D-glucose_C16H20O9 -1.0 Betanin_C24H24N2O13 ==> +1.0 Lampranthin II_C34H32N2O16 +1.0 D-Glucose_c0_C6H12O6		FALSE
rxn14210	deoxyribocyclobutadithymine thymine-lyase	-1.0 cpd17635_c0 <==> +1.0 cpd17636_c0	-1.0 T-T dimer_C20H28N4O15P2(C5H8O5PR)n(C5H8O5PR)n <==> +1.0 Two thymine residues (in DNA)_C20H28N4O15P2(C5H8O5PR)n(C5H8O5PR)n		TRUE
rxn12033	Monoethylglycinexylidide amidohydrolase	-1.0 cpd00001_c0 -1.0 cpd16375_c0 ==> +1.0 cpd07889_c0 +1.0 cpd08544_c0 +1.0 cpd00067_c0	-1.0 H2O_c0_H2O -1.0 Monoethylglycinexylidide_C12H19N2O ==> +1.0 2,6-DMA_C8H11N +1.0 N-Ethylglycine_C4H9NO2 +1.0 H_c0_H		FALSE
rxn05391	7-methyl-trans-oct-2-enoyl-ACP:NADP+ oxidoreductase (A-specific)	-1.0 cpd00005_c0 -1.0 cpd11527_c0 -1.0 cpd00067_c0 ==> +1.0 cpd11528_c0 +1.0 cpd00006_c0	-1.0 NADPH_c0_C21H27N7O17P3 -1.0 7-methyl-trans-oct-2-enoyl-ACP_c0_C20H35N2O8PRS -1.0 H_c0_H ==> +1.0 7-methyl-octanoyl-ACP_c0_C20H37N2O8PRS +1.0 NADP_c0_C21H26N7O17P3	(kb|g.684.peg.1576)	FALSE
rxn01370	dGTP:uridine 5'-phosphotransferase	-1.0 cpd00241_c0 -1.0 cpd00249_c0 <==> +1.0 cpd00091_c0 +1.0 cpd00295_c0	-1.0 dGTP_c0_C10H13N5O13P3 -1.0 Uridine_c0_C9H12N2O6 <==> +1.0 UMP_c0_C9H12N2O9P +1.0 dGDP_c0_C10H13N5O10P2		TRUE
rxn05028	(E)-octaprenyl-diphosphate:isopentenyl-diphosphate	-1.0 M_cpd00113_c0 -1.0 M_cpd02557_c0 ==> +1.0 M_cpd02172_c0 +1.0 M_cpd00012_c0 +1.0 M_cpd00067_c0	-1.0 Isopentenyldiphosphate_c0 -1.0 Farnesylfarnesylgeraniol_c0 ==> +1.0 Solanesyl_diphosphate_c0 +1.0 PPi_c0 +1.0 H_plus__c0	fig|6666666.440926.peg.3157	FALSE
rxn03552	rxn03552	-1.0 cpd00001_c0 -1.0 cpd04017_c0 <==> +1.0 cpd04018_c0 +3.0 cpd00067_c0	-1.0 H2O_c0_H2O -1.0 3-Chloroallyl aldehyde_C3H3OCl <==> +1.0 trans-3-Chloroacrylic acid_C3H2O2Cl +3.0 H_c0_H		TRUE
rxn01374	Creatinine amidohydrolase	-1.0 cpd00001_c0 -1.0 cpd00585_c0 <==> +1.0 cpd00250_c0	-1.0 H2O_c0_H2O -1.0 Creatinine_C4H7N3O <==> +1.0 Creatine_C4H9N3O2		TRUE
rxn09135	Phospholipase A1 (phosphatidylethanolamine, n-C18:0) (periplasm)	-1.0 cpd00067_c0 -1.0 cpd15341_c0 -1.0 cpd01080_c0 ==> +1.0 cpd00001_c0 +1.0 cpd15533_c0	-1.0 H_c0_H -1.0 2-Acyl-sn-glycero-3-phosphoethanolamine_n-C18_0_c0_C23H48NO7P -1.0 ocdca_c0_C18H35O2 ==> +1.0 H2O_c0_H2O +1.0 phosphatidylethanolamine_dioctadecanoyl_c0_C41H82NO8P		FALSE
rxn05346	butyryl-[acyl-carrier protein]:malonyl-[acyl-carrier-protein]	-1.0 cpd11492_c0 -1.0 cpd11464_c0 -1.0 cpd00067_c0 ==> +1.0 cpd11493_c0 +1.0 cpd00011_c0 +1.0 cpd11486_c0	-1.0 Malonyl-acyl-carrierprotein-_c0_C14H22N2O10PRS -1.0 Butyryl-ACP_c0_C15H27N2O8PRS -1.0 H_c0_H ==> +1.0 ACP_c0_C11H21N2O7PRS +1.0 CO2_c0_CO2 +1.0 3-Oxohexanoyl-acp_c0_C17H29N2O9PRS	() and (kb|g.684.peg.1194 or kb|g.684.peg.1186)	FALSE
rxn01362	Orotidine-5'-phosphate:pyrophosphate phosphoribosyltransferase	-1.0 cpd00247_c0 -1.0 cpd00103_c0 <==> +1.0 cpd00012_c0 +1.0 cpd00810_c0	-1.0 Orotate_c0_C5H3N2O4 -1.0 PRPP_c0_C5H10O14P3 <==> +1.0 PPi_c0_H2O7P2 +1.0 Orotidylic_acid_c0_C10H11N2O11P	(kb|g.684.peg.4169)	TRUE
rxn01377	gamma-Amino-gamma-cyanobutanoate aminohydrolase	-2.0 cpd00001_c0 -1.0 cpd03409_c0 -1.0 cpd00067_c0 ==> +1.0 cpd00013_c0 +1.0 cpd00023_c0	-2.0 H2O_c0_H2O -1.0 4-Amino-4-cyanobutanoic acid_C5H7N2O2 -1.0 H_c0_H ==> +1.0 NH3_c0_H4N +1.0 L-Glutamate_c0_C5H8NO4		FALSE
rxn00044	N-(6-Aminohexanoyl)-6-aminohexanoate amidohydrolase	-1.0 cpd00001_c0 -1.0 cpd00921_c0 <==> +2.0 cpd01588_c0	-1.0 H2O_c0_H2O -1.0 N-(6-Aminohexanoyl)-6-aminohexanoate_C12H24N2O3 <==> +2.0 Epsilcapramine_C6H13NO2		TRUE
rxn00999	Phenylpyruvate:oxygen oxidoreductase (hydroxylating,decarboxylating)	-1.0 cpd00007_c0 -1.0 cpd00143_c0 ==> +1.0 cpd00011_c0 +1.0 cpd03480_c0	-1.0 O2_c0_O2 -1.0 Phenylpyruvate_c0_C9H7O3 ==> +1.0 CO2_c0_CO2 +1.0 2-Hydroxyphenylacetate_c0_C8H7O3	(kb|g.684.peg.3045)	FALSE
rxn00783	2-Dehydro-3-deoxy-D-galactonate-6-phosphate	-1.0 M_cpd00945_c0 <==> +1.0 M_cpd00020_c0 +1.0 M_cpd00102_c0	-1.0 2_Dehydro_3_deoxy_D_galactonate_6_phosphate_c0 <==> +1.0 Pyruvate_c0 +1.0 Glyceraldehyde3_phosphate_c0	fig|6666666.440926.peg.144	TRUE
rxn04885	benzo[a]pyrene-7,8-oxide hydrolase	-1.0 cpd00001_c0 -1.0 cpd10547_c0 ==> +1.0 cpd10549_c0	-1.0 H2O_c0_H2O -1.0 Benzo[a]pyrene-7,8-oxide_C20H12O ==> +1.0 Benzo[a]pyrene-7,8-diol_C20H14O2		FALSE
rxn05403	13-methyl-trans-tetra-dec-2-enoyl-ACP:NADP+ oxidoreductase (A-specific)	-1.0 cpd00005_c0 -1.0 cpd11539_c0 -1.0 cpd00067_c0 ==> +1.0 cpd00006_c0 +1.0 cpd11540_c0	-1.0 NADPH_c0_C21H27N7O17P3 -1.0 13-methyl-trans-tetra-dec-2-enoyl-ACP_c0_C26H47N2O8PRS -1.0 H_c0_H ==> +1.0 NADP_c0_C21H26N7O17P3 +1.0 13-methyl-tetra-decanoyl-ACP_c0_C26H49N2O8PRS	(kb|g.684.peg.1576)	FALSE
rxn03553	ADPglucose:sn-glycerol-3-phosphate 2-beta-D-glucosyltransferase	-1.0 cpd00001_c0 -1.0 cpd04017_c0 ==> +1.0 cpd04019_c0 +3.0 cpd00067_c0	-1.0 H2O_c0_H2O -1.0 3-Chloroallyl aldehyde_C3H3OCl ==> +1.0 cis-3-Chloroacrylic acid_C3H2O2Cl +3.0 H_c0_H		FALSE
rxn02884	5-Oxopent-3-ene-1,2,5-tricarboxylate carboxy-lyase	-1.0 M_cpd02507_c0 -1.0 M_cpd00067_c0 <==> +1.0 M_cpd01960_c0 +1.0 M_cpd00011_c0	-1.0 5_Carboxy_2_oxohept_3_enedioate_c0 -1.0 H_plus__c0 <==> +1.0 2_Oxohept_3_enedioate_c0 +1.0 CO2_c0	fig|6666666.440926.peg.2684	TRUE
rxn00048	6,7-Dimethyl-8-(1-D-ribityl)lumazine:6,7-dimethyl-8-(1-D-ribityl)	-2.0 cpd02656_c0 <==> +1.0 cpd00220_c0 +1.0 cpd02882_c0	-2.0 6-7-Dimethyl-8--1-D-ribityllumazine_c0_C13H18N4O6 <==> +1.0 Riboflavin_c0_C17H20N4O6 +1.0 4--1-D-Ribitylamino-5-aminouracil_c0_C9H16N4O6		TRUE
rxn02229	3-Mercaptopyruvate:cyanide sulfurtransferase	-1.0 cpd00081_c0 -1.0 cpd00706_c0 <==> +1.0 cpd00268_c0 +1.0 cpd00067_c0 +1.0 cpd00020_c0	-1.0 Sulfite_c0_HO3S -1.0 Mercaptopyruvate_C3H3O3S <==> +1.0 H2S2O3_c0_O3S2 +1.0 H_c0_H +1.0 Pyruvate_c0_C3H3O3		TRUE
rxn12664	Menaquinone transport	-1.0 M_cpd11606_e0 ==> +1.0 M_cpd11606_c0	-1.0 Menaquinone_7_e0 ==> +1.0 Menaquinone_7_c0	Unknown	FALSE
rxn00756	Choline sulfate sulfohydrolase	-1.0 cpd00001_c0 -1.0 cpd00681_c0 ==> +1.0 cpd00098_c0 +1.0 cpd00067_c0 +1.0 cpd00048_c0	-1.0 H2O_c0_H2O -1.0 Choline_sulfate_c0_C5H13NO4S ==> +1.0 Choline_c0_C5H14NO +1.0 H_c0_H +1.0 Sulfate_c0_O4S	(kb|g.684.peg.1753 or kb|g.684.peg.704)	FALSE
rxn12020	benzoyl-CoA:3'-N-debenzoyltaxol 3'-N-benzoyltransferase	-1.0 cpd16339_c0 -1.0 cpd00401_c0 <==> +1.0 cpd00010_c0 +1.0 cpd04580_c0 +1.0 cpd00067_c0	-1.0 3-N-Debenzoyltaxol_C40H48NO13 -1.0 Benzoyl-CoA_C28H37N7O17P3S <==> +1.0 CoA_c0_C21H33N7O16P3S +1.0 Paclitaxel_C47H51NO14 +1.0 H_c0_H		TRUE
rxn14200	S-adenosyl-L-methionine:(S)-corytuberine N-methyltransferase	-1.0 cpd17711_c0 -1.0 cpd00017_c0 <==> +1.0 cpd06476_c0 +1.0 cpd00019_c0	-1.0 (S)-Corytuberine_C19H21NO4 -1.0 S-Adenosyl-L-methionine_c0_C15H23N6O5S <==> +1.0 Magnoflorine_C20H24NO4 +1.0 S-Adenosyl-homocysteine_c0_C14H20N6O5S		TRUE
rxn12021	amino phenylpropanoyl-CoA:Baccatin III amino	-1.0 cpd08698_c0 -1.0 cpd16585_c0 <==> +1.0 cpd00010_c0 +1.0 cpd16338_c0	-1.0 Baccatin III_C31H38O11 -1.0 beta-Phenylalanoyl-CoA_C30H43N8O17P3S <==> +1.0 CoA_c0_C21H33N7O16P3S +1.0 3-N-Debenzoyl-2-deoxytaxol_C40H48NO12		TRUE
rxn02914	3-Phosphoserine:2-oxoglutarate aminotransferase	-1.0 cpd00738_c0 -1.0 cpd00024_c0 <==> +1.0 cpd02069_c0 +1.0 cpd00023_c0	-1.0 phosphoserine_c0_C3H7NO6P -1.0 2-Oxoglutarate_c0_C5H4O5 <==> +1.0 3-Phosphonooxypyruvate_c0_C3H3O7P +1.0 L-Glutamate_c0_C5H8NO4	(kb|g.684.peg.550)	TRUE
rxn12637	aminopeptidase	-1.0 cpd00001_c0 -1.0 cpd11589_c0 <==> +1.0 cpd00041_c0 +1.0 cpd00033_c0	-1.0 H2O_c0_H2O -1.0 gly-asp-L_c0_C6H9N2O5 <==> +1.0 L-Aspartate_c0_C4H6NO4 +1.0 Glycine_c0_C2H5NO2	(kb|g.684.peg.1789 or kb|g.684.peg.1092)	TRUE
rxn12023	capecitabine hydrolase	-1.0 cpd00001_c0 -1.0 cpd09280_c0 ==> +1.0 cpd00011_c0 +1.0 cpd16439_c0 +1.0 cpd16586_c0	-1.0 H2O_c0_H2O -1.0 Capecitabine_C15H22N3O6F ==> +1.0 CO2_c0_CO2 +1.0 5-Deoxy-5-fluorocytidine_C9H12N3O4F +1.0 1-Pentanol_C5H12O		FALSE
rxn02285	UDP-N-acetylmuramate:NADP+ oxidoreductase	-1.0 cpd00006_c0 -1.0 cpd00773_c0 <==> +1.0 cpd00005_c0 +1.0 cpd00067_c0 +1.0 cpd02820_c0	-1.0 NADP_c0_C21H26N7O17P3 -1.0 UDP-MurNAc_c0_C20H28N3O19P2 <==> +1.0 NADPH_c0_C21H27N7O17P3 +1.0 H_c0_H +1.0 UDP-N-acetylglucosamine_enolpyruvate_c0_C20H26N3O19P2	(kb|g.684.peg.2586)	TRUE
rxn00184	L-Glutamate:NADP+ oxidoreductase (deaminating)	-1.0 cpd00001_c0 -1.0 cpd00006_c0 -1.0 cpd00023_c0 <==> +1.0 cpd00005_c0 +1.0 cpd00013_c0 +1.0 cpd00067_c0 +1.0 cpd00024_c0	-1.0 H2O_c0_H2O -1.0 NADP_c0_C21H26N7O17P3 -1.0 L-Glutamate_c0_C5H8NO4 <==> +1.0 NADPH_c0_C21H27N7O17P3 +1.0 NH3_c0_H4N +1.0 H_c0_H +1.0 2-Oxoglutarate_c0_C5H4O5	(kb|g.684.peg.2906)	TRUE
rxn02342	2-(alpha-Hydroxyethyl)thiamine diphosphate:lipoamide	-1.0 cpd00213_c0 -1.0 cpd03049_c0 ==> +1.0 cpd00836_c0 +1.0 cpd00056_c0	-1.0 Lipoamide_c0_C8H15NOS2 -1.0 2-Hydroxyethyl-ThPP_c0_C14H21N4O8P2S ==> +1.0 S-Acetyldihydrolipoamide_c0_C10H19NO2S2 +1.0 TPP_c0_C12H17N4O7P2S	(kb|g.684.peg.2553 or kb|g.684.peg.1063 or kb|g.684.peg.213 or kb|g.684.peg.1929)	FALSE
rxn12028	rxn12028	-1.0 cpd00001_c0 -1.0 cpd16445_c0 ==> +1.0 cpd08049_c0 +1.0 cpd00067_c0 +1.0 cpd16588_c0	-1.0 H2O_c0_H2O -1.0 Irinotecan_C33H38N4O6 ==> +1.0 SN-38_C22H20N2O5 +1.0 H_c0_H +1.0 1,4-Bipiperidine-1-carboxylic acid_C11H19N2O2		FALSE
rxn01521	5'-nucleotidase (dUMP)	-1.0 cpd00001_c0 -1.0 cpd00299_c0 ==> +1.0 cpd00009_c0 +1.0 cpd00412_c0 +1.0 cpd00067_c0	-1.0 H2O_c0_H2O -1.0 dUMP_c0_C9H12N2O8P ==> +1.0 Phosphate_c0_HO4P +1.0 Deoxyuridine_c0_C9H12N2O5 +1.0 H_c0_H	(kb|g.684.peg.4261 or kb|g.684.peg.3916)	FALSE
rxn03918	D-glycero-D-manno-heptose 7-phosphate kinase	-1.0 cpd04918_c0 -1.0 cpd00002_c0 <==> +1.0 cpd08316_c0 +1.0 cpd00008_c0	-1.0 D-Glycero-D-manno-heptose7-phosphate_c0_C7H14O10P -1.0 ATP_c0_C10H13N5O13P3 <==> +1.0 D-Glycero-D-manno-heptose1-7-bisphosphate_c0_C7H14O13P2 +1.0 ADP_c0_C10H13N5O10P2	(kb|g.684.peg.222 or kb|g.684.peg.247)	TRUE
rxn03981	mycothiol:NAD+ oxidoreductase	-2.0 cpd04105_c0 -1.0 cpd00003_c0 <==> +1.0 cpd00004_c0 +1.0 cpd00067_c0 +1.0 cpd08341_c0	-2.0 Mycothiol_C17H30N2O12S -1.0 NAD_c0_C21H26N7O14P2 <==> +1.0 NADH_c0_C21H27N7O14P2 +1.0 H_c0_H +1.0 Mycothione_C34H58N4O24S2		TRUE
rxn10275	anteisoheptadecanoyl-UDP-glucosyltransferase (diglucosyl)	-1.0 cpd15741_c0 -1.0 cpd00026_c0 <==> +1.0 cpd15732_c0 +1.0 cpd00014_c0	-1.0 Monoglucosyl-1,2 dianteisoheptadecanoylglycerol_C43H82O10 -1.0 UDP-glucose_c0_C15H22N2O17P2 <==> +1.0 Diglucosyl-1,2 dianteisoheptadecanoylglycerol_C49H92O15 +1.0 UDP_c0_C9H12N2O12P2		TRUE
rxn05175	Spermidine-ABC transport	-1.0 cpd00001_c0 -1.0 cpd00002_c0 -1.0 cpd00264_e0 ==> +1.0 cpd00009_c0 +1.0 cpd00067_c0 +1.0 cpd00264_c0 +1.0 cpd00008_c0	-1.0 H2O_c0_H2O -1.0 ATP_c0_C10H13N5O13P3 -1.0 Spermidine_e0_C7H22N3 ==> +1.0 Phosphate_c0_HO4P +1.0 H_c0_H +1.0 Spermidine_c0_C7H22N3 +1.0 ADP_c0_C10H13N5O10P2	() and (kb|g.684.peg.1150) and () and () and () and () and ()	FALSE
rxn03991	nitric oxide, NADPH2:oxygen oxidoreductase	-2.0 cpd00418_c0 -1.0 cpd00005_c0 -2.0 cpd00007_c0 <==> +2.0 cpd00209_c0 +1.0 cpd00006_c0 +1.0 cpd00067_c0	-2.0 NO_c0_NO -1.0 NADPH_c0_C21H27N7O17P3 -2.0 O2_c0_O2 <==> +2.0 Nitrate_c0_NO3 +1.0 NADP_c0_C21H26N7O17P3 +1.0 H_c0_H	(kb|g.684.peg.4159)	TRUE
rxn10274	isoheptadecanoyl-UDP-glucosyltransferase (diglucosyl)	-1.0 cpd15740_c0 -1.0 cpd00026_c0 <==> +1.0 cpd15731_c0 +1.0 cpd00014_c0	-1.0 Monoglucosyl-1,2 diisoheptadecanoylglycerol_C43H82O10 -1.0 UDP-glucose_c0_C15H22N2O17P2 <==> +1.0 Diglucosyl-1,2 diisoheptadecanoylglycerol_C49H92O15 +1.0 UDP_c0_C9H12N2O12P2		TRUE
rxn10273	stearoyl-UDP-glucosyltransferase (diglucosyl)	-1.0 cpd00026_c0 -1.0 cpd15739_c0 <==> +1.0 cpd15730_c0 +1.0 cpd00014_c0	-1.0 UDP-glucose_c0_C15H22N2O17P2 -1.0 Monoglucosyl-1,2 distearoylglycerol_C45H86O10 <==> +1.0 Diglucosyl-1,2 distearoylglycerol_C51H96O15 +1.0 UDP_c0_C9H12N2O12P2		TRUE
rxn03982	mycothiol:NADP+ oxidoreductase	-1.0 cpd00006_c0 -2.0 cpd04105_c0 <==> +1.0 cpd00005_c0 +1.0 cpd00067_c0 +1.0 cpd08341_c0	-1.0 NADP_c0_C21H26N7O17P3 -2.0 Mycothiol_C17H30N2O12S <==> +1.0 NADPH_c0_C21H27N7O17P3 +1.0 H_c0_H +1.0 Mycothione_C34H58N4O24S2		TRUE
rxn03504	N-Acetyl-D-galactosamine 6-phosphate amidohydrolase	-1.0 cpd00001_c0 -1.0 cpd03812_c0 ==> +1.0 cpd00029_c0 +1.0 cpd03813_c0	-1.0 H2O_c0_H2O -1.0 N-Acetyl-D-galactosamine 6-phosphate_C8H15NO9P ==> +1.0 Acetate_c0_C2H3O2 +1.0 D-Galactosamine 6-phosphate_C6H14NO8P		FALSE
rxn04834	1-nitronaphthalene-5,6-oxide hydrolase	-1.0 cpd00001_c0 -1.0 cpd10497_c0 ==> +1.0 cpd10498_c0	-1.0 H2O_c0_H2O -1.0 1-Nitronaphthalene-5,6-oxide_C10H7NO3 ==> +1.0 1,2-Dihydro-5-nitro-1,2-naphthalenediol_C10H9NO4		FALSE
rxn00882	myo-Inositol 4-phosphate phosphahydrolase	-1.0 cpd00001_c0 -1.0 cpd02230_c0 <==> +1.0 cpd00009_c0 +1.0 cpd00121_c0 +1.0 cpd00067_c0	-1.0 H2O_c0_H2O -1.0 Inositol_4-phosphate_c0_C6H12O9P <==> +1.0 Phosphate_c0_HO4P +1.0 L-Inositol_c0_C6H12O6 +1.0 H_c0_H	(kb|g.684.peg.761)	TRUE
rxn08804	Lysophospholipase L1 (2-acylglycerophosphoethanolamine, n-C14:0) (periplasm)	-1.0 cpd00001_c0 -1.0 cpd15314_c0 <==> +1.0 cpd00908_c0 +1.0 cpd00067_c0 +1.0 cpd03847_c0	-1.0 H2O_c0_H2O -1.0 1-Acyl-sn-glycero-3-phosphoethanolamine_tetradecanoyl_c0_C19H40NO7P <==> +1.0 Glycerophosphoethanolamine_c0_C5H14NO6P +1.0 H_c0_H +1.0 Myristic_acid_c0_C14H27O2	(kb|g.684.peg.412 or kb|g.684.peg.1817)	TRUE
rxn00479	L-Tryptophan:oxygen 2-oxidoreductase(decarboxylating)	-1.0 cpd00065_c0 -1.0 cpd00007_c0 ==> +1.0 cpd00001_c0 +1.0 cpd00011_c0 +1.0 cpd01747_c0	-1.0 L-Tryptophan_c0_C11H12N2O2 -1.0 O2_c0_O2 ==> +1.0 H2O_c0_H2O +1.0 CO2_c0_CO2 +1.0 Indole-3-acetamide_c0_C10H10N2O		FALSE
rxn00346	L-Aspartate 1-carboxy-lyase	-1.0 cpd00041_c0 -1.0 cpd00067_c0 ==> +1.0 cpd00011_c0 +1.0 cpd00085_c0	-1.0 L-Aspartate_c0_C4H6NO4 -1.0 H_c0_H ==> +1.0 CO2_c0_CO2 +1.0 beta-Alanine_c0_C3H7NO2	(kb|g.684.peg.3691 or kb|g.684.peg.4708)	FALSE
rxn12146	rxn12146	-1.0 cpd16540_c0 <==> +1.0 cpd04242_c0	-1.0 5-Deoxy_glucuronic_acid_c0_C6H9O6 <==> +1.0 DKH_c0_C6H9O6	(kb|g.684.peg.1213)	TRUE
rxn00022	alpha-D-Glucoside glucohydrolase	-1.0 cpd00001_c0 -1.0 cpd00179_c0 ==> +2.0 cpd00027_c0	-1.0 H2O_c0_H2O -1.0 Maltose_c0_C12H22O11 ==> +2.0 D-Glucose_c0_C6H12O6	(kb|g.684.peg.2436 or kb|g.684.peg.4183)	FALSE
rxn01199	ATP:D-xylulose 5-phosphotransferase	-1.0 cpd00002_c0 -1.0 cpd00259_c0 <==> +1.0 cpd00198_c0 +1.0 cpd00008_c0	-1.0 ATP_c0_C10H13N5O13P3 -1.0 D-Lyxulose_c0_C5H10O5 <==> +1.0 D-Xylulose5-phosphate_c0_C5H10O8P +1.0 ADP_c0_C10H13N5O10P2	(kb|g.684.peg.3924)	TRUE
rxn08086	1-hexadecanoyl-sn-glycerol 3-phosphate O-acyltransferase (n-C16:0)	-1.0 cpd15327_c0 -1.0 cpd15277_c0 ==> +1.0 cpd11493_c0 +1.0 cpd15524_c0	-1.0 1-hexadecanoyl-sn-glycerol_3-phosphate_c0_C19H38O7P -1.0 Palmitoyl-ACP_c0_C27H51N2O8PRS ==> +1.0 ACP_c0_C11H21N2O7PRS +1.0 1_2-dihexadecanoyl-sn-glycerol_3-phosphate_c0_C35H68O8P	(kb|g.684.peg.954 or kb|g.684.peg.1145 or kb|g.684.peg.1606 or kb|g.684.peg.878)	FALSE
rxn02504	2-Amino-4-hydroxy-6-(D-erythro-1,2,3-trihydroxypropyl)-7,8-	-1.0 cpd02961_c0 <==> +1.0 cpd00229_c0 +1.0 cpd00954_c0	-1.0 Dihydroneopterin_c0_C9H13N5O4 <==> +1.0 Glycolaldehyde_c0_C2H4O2 +1.0 6-hydroxymethyl_dihydropterin_c0_C7H9N5O2	(kb|g.684.peg.288)	TRUE
rxn05378	12-methyl-trans-tetra-dec-2-enoyl-ACP:NADP+ oxidoreductase (A-specific)	-1.0 cpd00005_c0 -1.0 cpd00067_c0 -1.0 cpd11514_c0 ==> +1.0 cpd00006_c0 +1.0 cpd11515_c0	-1.0 NADPH_c0_C21H27N7O17P3 -1.0 H_c0_H -1.0 12-methyl-trans-tetra-dec-2-enoyl-ACP_c0_C26H47N2O8PRS ==> +1.0 NADP_c0_C21H26N7O17P3 +1.0 12-methyl-tetra-decanoyl-ACP_c0_C26H49N2O8PRS	(kb|g.684.peg.1576)	FALSE
rxn08816	Lysophospholipase L1 (2-acylglycerophosphoglycerol, n-C18:1) (periplasm)	-1.0 cpd15324_c0 -1.0 cpd00001_c0 <==> +1.0 cpd15269_c0 +1.0 cpd00067_c0 +1.0 cpd02090_c0	-1.0 1-Acyl-sn-glycero-3-phosphoglycerol_octadec-11-enoyl_c0_C24H46O9P -1.0 H2O_c0_H2O <==> +1.0 octadecenoate_c0_C18H33O2 +1.0 H_c0_H +1.0 Glycerophosphoglycerol_c0_C6H14O8P	(kb|g.684.peg.412 or kb|g.684.peg.1817)	TRUE
rxn11040	rxn11040	-1.0 M_cpd00003_c0 -1.0 M_cpd00284_c0 <==> +1.0 M_cpd00004_c0 +1.0 M_cpd00171_c0 +1.0 M_cpd00011_c0	-1.0 NAD_c0 -1.0 6_Phospho_D_gluconate_c0 <==> +1.0 NADH_c0 +1.0 D_Ribulose5_phosphate_c0 +1.0 CO2_c0	(fig|6666666.440926.peg.2470 or fig|6666666.440926.peg.3)	TRUE
rxn00406	L-Arginine racemase	-1.0 M_cpd00051_c0 <==> +1.0 M_cpd00586_c0	-1.0 L_Arginine_c0 <==> +1.0 D_Arginine_c0	fig|6666666.440926.peg.1835	TRUE
rxn03970	Coniferyl aldehyde:NAD oxidoreductase	-1.0 cpd00001_c0 -1.0 cpd01733_c0 -1.0 cpd00003_c0 ==> +1.0 cpd00004_c0 +1.0 cpd01059_c0 +2.0 cpd00067_c0	-1.0 H2O_c0_H2O -1.0 Ferulaldehyde_C10H10O3 -1.0 NAD_c0_C21H26N7O14P2 ==> +1.0 NADH_c0_C21H27N7O14P2 +1.0 Ferulate_C10H9O4 +2.0 H_c0_H		FALSE
rxn07098	Acyl-CoA:isopenicillin N N-acyltransferase	-1.0 cpd11611_c0 -1.0 cpd00001_c0 -1.0 cpd03296_c0 <==> +1.0 cpd00010_c0 +1.0 cpd11668_c0 +1.0 cpd00067_c0 +1.0 cpd00705_c0	-1.0 Acyl-CoA_C22H32N7O17P3RS -1.0 H2O_c0_H2O -1.0 Isopenicillin N_C14H20N3O6S <==> +1.0 CoA_c0_C21H33N7O16P3S +1.0 Penam_C9H10N2O4RS +1.0 H_c0_H +1.0 L-2-Aminoadipate_C6H10NO4		TRUE
rxn00460	UTP:pyruvate O2-phosphotransferase	-1.0 cpd00020_c0 -1.0 cpd00062_c0 <==> +1.0 cpd00061_c0 +1.0 cpd00014_c0	-1.0 Pyruvate_c0_C3H3O3 -1.0 UTP_c0_C9H12N2O15P3 <==> +1.0 Phosphoenolpyruvate_c0_C3H3O6P +1.0 UDP_c0_C9H12N2O12P2		TRUE
rxn04821	(1S,2R)-naphthalene 1,2-oxide hydrolase	-1.0 cpd00001_c0 -1.0 cpd10484_c0 ==> +1.0 cpd03712_c0	-1.0 H2O_c0_H2O -1.0 (1S,2R)-Naphthalene epoxide_C10H8O ==> +1.0 1,2-Dihydronaphthalene-1,2-diol_C10H10O2		FALSE
rxn00463	Uridine triphosphate pyrophosphohydrolase	-1.0 cpd00001_c0 -1.0 cpd00062_c0 <==> +1.0 cpd00012_c0 +1.0 cpd00091_c0	-1.0 H2O_c0_H2O -1.0 UTP_c0_C9H12N2O15P3 <==> +1.0 PPi_c0_H2O7P2 +1.0 UMP_c0_C9H12N2O9P		TRUE
rxn04820	(1R,2S)-naphthalene 1,2-oxide hydrolase	-1.0 cpd00001_c0 -1.0 cpd10483_c0 ==> +1.0 cpd03712_c0	-1.0 H2O_c0_H2O -1.0 (1R,2S)-Naphthalene epoxide_C10H8O ==> +1.0 1,2-Dihydronaphthalene-1,2-diol_C10H10O2		FALSE
Transport_Private_cpd03959	Transport_Private_Atrazine	-1.0 cpd03959_c0 <==> +1.0 cpd03959_e0	-1.0 Atrazine_C8H14N5Cl <==> +1.0 Atrazine_C8H14N5Cl		TRUE
rxn03971	Coniferyl aldehyde:NADP oxidoreductase	-1.0 cpd00001_c0 -1.0 cpd00006_c0 -1.0 cpd01733_c0 ==> +1.0 cpd00005_c0 +1.0 cpd01059_c0 +2.0 cpd00067_c0	-1.0 H2O_c0_H2O -1.0 NADP_c0_C21H26N7O17P3 -1.0 Ferulaldehyde_C10H10O3 ==> +1.0 NADPH_c0_C21H27N7O17P3 +1.0 Ferulate_C10H9O4 +2.0 H_c0_H		FALSE
rxn08954	3-deoxy-D-manno-octulosonic acid transferase III (LPS core biosynthesis)	-1.0 cpd15550_c0 -1.0 cpd02546_c0 ==> +1.0 cpd00046_c0 +1.0 cpd15492_c0	-1.0 phospho-heptosyl-phospho-heptosyl-heptosyl-kdo2-lipidA_c0_C131H234N2O63P4 -1.0 CMP-KDO_c0_C17H24N3O15P ==> +1.0 CMP_c0_C9H13N3O8P +1.0 kdo-phospho-heptosyl-phospho-heptosyl-heptosyl-kdo2-lipidA_c0_C139H245N2O70P4		FALSE
rxn02648	rxn02648	-2.0 cpd00150_c0 -1.0 cpd01251_c0 <==> +1.0 cpd01211_c0 +1.0 cpd03410_c0 +1.0 cpd00135_c0 +1.0 cpd00067_c0	-2.0 HCN_CHN -1.0 Homocystine_C8H16N2O4S2 <==> +1.0 Thiocyanate_CNS +1.0 2-Amino-4-cyanobutanoic acid_C5H8N2O2 +1.0 Homocysteine_c0_C4H9NO2S +1.0 H_c0_H		TRUE
rxn05507	arsenite transporter via uniport	-1.0 M_cpd04098_c0 <==> +1.0 M_cpd04098_e0	-1.0 Arsenite_c0 <==> +1.0 Arsenite_e0	fig|6666666.440926.peg.2574	TRUE
rxn05163	Putrescine-ABC transport	-1.0 cpd00001_c0 -1.0 cpd00002_c0 -1.0 cpd00118_e0 ==> +1.0 cpd00009_c0 +1.0 cpd00118_c0 +1.0 cpd00067_c0 +1.0 cpd00008_c0	-1.0 H2O_c0_H2O -1.0 ATP_c0_C10H13N5O13P3 -1.0 Putrescine_e0_C4H14N2 ==> +1.0 Phosphate_c0_HO4P +1.0 Putrescine_c0_C4H14N2 +1.0 H_c0_H +1.0 ADP_c0_C10H13N5O10P2	() and (kb|g.684.peg.1150) and () and () and () and () and ()	FALSE
rxn05415	6-methyl-3-hydroxy-heptanoyl-ACP hydro-lyase	-1.0 cpd11551_c0 <==> +1.0 cpd00001_c0 +1.0 cpd11552_c0	-1.0 6-methyl-3-hydroxy-heptanoyl-ACP_c0_C19H35N2O9PRS <==> +1.0 H2O_c0_H2O +1.0 6-methyl-trans-hept-2-enoyl-ACP_c0_C19H33N2O8PRS	(kb|g.684.peg.1673)	TRUE
rxn13773	Isopentenyl phosphate isomerase	-1.0 cpd17039_c0 <==> +1.0 cpd17040_c0	-1.0 Isopentenyl phosphate_C5H9O4P <==> +1.0 DMAP_C5H9O4P		TRUE
rxn12008	rxn12008	-1.0 cpd02590_c0 -1.0 cpd00113_c0 ==> +1.0 cpd00012_c0 +1.0 cpd02557_c0	-1.0 all-trans-Heptaprenyl_diphosphate_c0_C35H58O7P2 -1.0 Isopentenyldiphosphate_c0_C5H10O7P2 ==> +1.0 PPi_c0_H2O7P2 +1.0 Farnesylfarnesylgeraniol_c0_C40H66O7P2		FALSE
rxn00423	serine O-acetyltransferase	-1.0 cpd00054_c0 -1.0 cpd00022_c0 <==> +1.0 cpd00010_c0 +1.0 cpd00722_c0	-1.0 L-Serine_c0_C3H7NO3 -1.0 Acetyl-CoA_c0_C23H35N7O17P3S <==> +1.0 CoA_c0_C21H33N7O16P3S +1.0 O-Acetyl-L-serine_c0_C5H9NO4	(kb|g.684.peg.1404)	TRUE
rxn00771	ATP:D-ribose-5-phosphate 1-phosphotransferase	-1.0 M_cpd00101_c0 -1.0 M_cpd00002_c0 -1.0 M_cpd00067_c0 <==> +1.0 M_cpd00008_c0 +1.0 M_cpd00847_c0	-1.0 ribose_5_phosphate_c0 -1.0 ATP_c0 -1.0 H_plus__c0 <==> +1.0 ADP_c0 +1.0 Ribose_1_5_bisphosphate_c0	fig|6666666.440926.peg.1817	TRUE
rxn00744	ATP:glycerone phosphotransferase	-1.0 cpd00002_c0 -1.0 cpd00157_c0 <==> +1.0 cpd00095_c0 +1.0 cpd00008_c0	-1.0 ATP_c0_C10H13N5O13P3 -1.0 Glycerone_c0_C3H6O3 <==> +1.0 Glycerone-phosphate_c0_C3H6O6P +1.0 ADP_c0_C10H13N5O10P2	(kb|g.684.peg.3268 or kb|g.684.peg.331)	TRUE
rxn00490	L-Arogenate hydro-lyase (decarboxylating)	-1.0 cpd00616_c0 -1.0 cpd00067_c0 ==> +1.0 cpd00001_c0 +1.0 cpd00011_c0 +1.0 cpd00066_c0	-1.0 Pretyrosine_c0_C10H12NO5 -1.0 H_c0_H ==> +1.0 H2O_c0_H2O +1.0 CO2_c0_CO2 +1.0 L-Phenylalanine_c0_C9H11NO2		FALSE
rxn00358	UDP-D-galactopyranose furanomutase	-1.0 cpd00043_c0 <==> +1.0 cpd02338_c0	-1.0 UDP-galactose_c0_C15H22N2O17P2 <==> +1.0 UDP-D-galacto-1_4-furanose_c0_C15H22N2O17P2	(kb|g.684.peg.1233)	TRUE
rxn09111	Phosphatidylglycerol synthase (n-C16:0)	-1.0 cpd00080_c0 -1.0 cpd15419_c0 <==> +1.0 cpd15545_c0 +1.0 cpd00046_c0	-1.0 Glycerol-3-phosphate_c0_C3H8O6P -1.0 CDP-1_2-dihexadecanoylglycerol_c0_C44H79N3O15P2 <==> +1.0 Phosphatidylglycerophosphate_dihexadecanoyl_c0_C38H74O13P2 +1.0 CMP_c0_C9H13N3O8P	(kb|g.684.peg.1798 or kb|g.684.peg.525 or kb|g.684.peg.983)	TRUE
rxn05427	12-methyl-3-hydroxy-tridecanoyl-ACP hydro-lyase	-1.0 cpd11563_c0 <==> +1.0 cpd00001_c0 +1.0 cpd11564_c0	-1.0 12-methyl-3-hydroxy-tridecanoyl-ACP_c0_C25H47N2O9PRS <==> +1.0 H2O_c0_H2O +1.0 12-methyl-trans-tridec-2-enoyl-ACP_c0_C25H45N2O8PRS	(kb|g.684.peg.1673)	TRUE
rxn01187	D-Xylulose 5-phosphate D-glyceraldehyde-3-phosphate-lyase	-1.0 cpd00009_c0 -1.0 cpd00198_c0 -1.0 cpd00067_c0 <==> +1.0 cpd00001_c0 +1.0 cpd00196_c0 +1.0 cpd00102_c0	-1.0 Phosphate_c0_HO4P -1.0 D-Xylulose5-phosphate_c0_C5H10O8P -1.0 H_c0_H <==> +1.0 H2O_c0_H2O +1.0 Acetylphosphate_c0_C2H4O5P +1.0 Glyceraldehyde3-phosphate_c0_C3H6O6P	(kb|g.684.peg.739)	TRUE
rxn00010	Glyoxylate carboxy-lyase (dimerizing)	-2.0 cpd00040_c0 -1.0 cpd00067_c0 ==> +1.0 cpd00011_c0 +1.0 cpd00843_c0	-2.0 Glyoxalate_c0_C2HO3 -1.0 H_c0_H ==> +1.0 CO2_c0_CO2 +1.0 Tartronate_semialdehyde_c0_C3H3O4	(kb|g.684.peg.2839)	FALSE
rxn00931	L-Proline:NADP+ 5-oxidoreductase	-1.0 cpd00129_c0 -1.0 cpd00006_c0 <==> +1.0 cpd00005_c0 +1.0 cpd00067_c0 +1.0 cpd02431_c0	-1.0 L-Proline_c0_C5H8NO2 -1.0 NADP_c0_C21H26N7O17P3 <==> +1.0 NADPH_c0_C21H27N7O17P3 +1.0 H_c0_H +1.0 1-Pyrroline-5-carboxylate_c0_C5H6NO2	(kb|g.684.peg.2377)	TRUE
rxn03175	N-(5'-Phospho-D-ribosylformimino)-5-amino-1-	-1.0 cpd02979_c0 <==> +1.0 cpd02991_c0	-1.0 phosphoribosylformiminoaicar-phosphate_c0_C15H23N5O15P2 <==> +1.0 phosphoribulosylformimino-AICAR-phosphate_c0_C15H23N5O15P2	(kb|g.684.peg.236)	TRUE
rxn03523	rxn03523	-1.0 cpd00023_c0 -1.0 cpd03541_c0 <==> +1.0 cpd00001_c0 +1.0 cpd03878_c0	-1.0 L-Glutamate_c0_C5H8NO4 -1.0 LTE4_C23H36NO5S <==> +1.0 H2O_c0_H2O +1.0 LTF4_C28H42N2O8S		TRUE
rxn01345	Sedoheptulose 1,7-bisphosphate 1-phosphohydrolase	-1.0 cpd00001_c0 -1.0 cpd00349_c0 <==> +1.0 cpd00009_c0 +1.0 cpd00067_c0 +1.0 cpd00238_c0	-1.0 H2O_c0_H2O -1.0 Sedoheptulose_1_7-bisphosphate_c0_C7H14O13P2 <==> +1.0 Phosphate_c0_HO4P +1.0 H_c0_H +1.0 Sedoheptulose7-phosphate_c0_C7H14O10P		TRUE
rxn10293	anteisoheptadecanoyl-lipoteichoic acid synthesis (n=24), linked, unsubstituted	-24.0 cpd00402_c0 -1.0 cpd15732_c0 <==> +1.0 cpd15750_c0 +24.0 cpd00046_c0	-24.0 CDPglycerol_C12H19N3O13P2 -1.0 Diglucosyl-1,2 dianteisoheptadecanoylglycerol_C49H92O15 <==> +1.0 Anteisoheptadecanoyllipoteichoic_acid_n=24__linked__unsubstituted_c0_C121H236O135P24 +24.0 CMP_c0_C9H13N3O8P		TRUE
rxn10292	isoheptadecanoyl-lipoteichoic acid synthesis (n=24), linked, unsubstituted	-24.0 cpd00402_c0 -1.0 cpd15731_c0 <==> +1.0 cpd15749_c0 +24.0 cpd00046_c0	-24.0 CDPglycerol_C12H19N3O13P2 -1.0 Diglucosyl-1,2 diisoheptadecanoylglycerol_C49H92O15 <==> +1.0 Isoheptadecanoyllipoteichoic_acid_n=24__linked__unsubstituted_c0_C121H236O135P24 +24.0 CMP_c0_C9H13N3O8P		TRUE
rxn02679	Octanoyl-CoA:oxygen 2-oxidoreductase	-1.0 cpd00015_c0 -1.0 cpd01335_c0 <==> +1.0 cpd03130_c0 +1.0 cpd00982_c0	-1.0 FAD_c0_C27H31N9O15P2 -1.0 Octanoyl-CoA_c0_C29H47N7O17P3S <==> +1.0 2E-Octenoyl-CoA_c0_C29H45N7O17P3S +1.0 FADH2_c0_C27H33N9O15P2		TRUE
rxn01348	ITP:Sedoheptulose 7-phosphate 1-phosphotransferase	-1.0 cpd00068_c0 -1.0 cpd00238_c0 <==> +1.0 cpd00090_c0 +1.0 cpd00349_c0	-1.0 ITP_c0_C10H12N4O14P3 -1.0 Sedoheptulose7-phosphate_c0_C7H14O10P <==> +1.0 IDP_c0_C10H12N4O11P2 +1.0 Sedoheptulose_1_7-bisphosphate_c0_C7H14O13P2		TRUE
rxn10291	stearoyl-lipoteichoic acid synthesis (n=24), linked, unsubstituted	-24.0 cpd00402_c0 -1.0 cpd15730_c0 <==> +1.0 cpd15748_c0 +24.0 cpd00046_c0	-24.0 CDPglycerol_C12H19N3O13P2 -1.0 Diglucosyl-1,2 distearoylglycerol_C51H96O15 <==> +1.0 Stearoyllipoteichoic_acid_n=24__linked__unsubstituted_c0_C123H240O135P24 +24.0 CMP_c0_C9H13N3O8P		TRUE
rxn00018	D-Ribulose 1,5-bisphosphate carboxy-lyase (dimerizing)	-2.0 cpd00067_c0 -2.0 cpd00169_c0 ==> +1.0 cpd00001_c0 +1.0 cpd00011_c0 +1.0 cpd00871_c0	-2.0 H_c0_H -2.0 3-Phosphoglycerate_c0_C3H5O7P ==> +1.0 H2O_c0_H2O +1.0 CO2_c0_CO2 +1.0 D-Ribulose 1,5-bisphosphate_C5H10O11P2		FALSE
rxn01346	CTP:Sedoheptulose 7-phosphate 1-phosphotransferase	-1.0 cpd00052_c0 -1.0 cpd00238_c0 <==> +1.0 cpd00096_c0 +1.0 cpd00349_c0	-1.0 CTP_c0_C9H13N3O14P3 -1.0 Sedoheptulose7-phosphate_c0_C7H14O10P <==> +1.0 CDP_c0_C9H13N3O11P2 +1.0 Sedoheptulose_1_7-bisphosphate_c0_C7H14O13P2		TRUE
rxn01347	UTP:Sedoheptulose 7-phosphate 1-phosphotransferase	-1.0 cpd00238_c0 -1.0 cpd00062_c0 <==> +1.0 cpd00014_c0 +1.0 cpd00349_c0	-1.0 Sedoheptulose7-phosphate_c0_C7H14O10P -1.0 UTP_c0_C9H12N2O15P3 <==> +1.0 UDP_c0_C9H12N2O12P2 +1.0 Sedoheptulose_1_7-bisphosphate_c0_C7H14O13P2		TRUE
rxn03524	Mercaptoethanol:cyanide sulfurtransferase	-1.0 cpd00150_c0 -1.0 cpd00688_c0 <==> +1.0 cpd01211_c0 +1.0 cpd00363_c0 +1.0 cpd00067_c0	-1.0 HCN_CHN -1.0 Thioglycol_C2H6OS <==> +1.0 Thiocyanate_CNS +1.0 Ethanol_c0_C2H6O +1.0 H_c0_H		TRUE
rxn05735	aldehyde dehydrogenase (aminoacetaldehyde, NAD)	-1.0 cpd04122_c0 -1.0 cpd00001_c0 -1.0 cpd00003_c0 ==> +1.0 cpd00004_c0 +1.0 cpd00033_c0 +2.0 cpd00067_c0	-1.0 Aminoacetaldehyde_c0_C2H6NO -1.0 H2O_c0_H2O -1.0 NAD_c0_C21H26N7O14P2 ==> +1.0 NADH_c0_C21H27N7O14P2 +1.0 Glycine_c0_C2H5NO2 +2.0 H_c0_H	(kb|g.684.peg.3996)	FALSE
cpd03048	EX_cpd03048	-1.0 cpd03048_e0 <==>	-1.0 Isethionate_e0_C2H5O4S <==>		TRUE
rxn09167	pyruvate oxidase	-1.0 cpd00001_c0 -1.0 cpd00020_c0 -1.0 cpd15560_c0 ==> +1.0 cpd00029_c0 +1.0 cpd00011_c0 +1.0 cpd15561_c0	-1.0 H2O_c0_H2O -1.0 Pyruvate_c0_C3H3O3 -1.0 Ubiquinone-8_c0_C49H74O4 ==> +1.0 Acetate_c0_C2H3O2 +1.0 CO2_c0_CO2 +1.0 Ubiquinol-8_c0_C49H76O4	(kb|g.684.peg.1968)	FALSE
rxn11702	2-succinyl-5-enolpyruvyl-6-hydroxy-3-cyclohexene-1-carboxylate	-1.0 cpd00658_c0 -1.0 cpd00067_c0 -1.0 cpd00024_c0 ==> +1.0 cpd00011_c0 +1.0 cpd16335_c0	-1.0 Isochorismate_c0_C10H8O6 -1.0 H_c0_H -1.0 2-Oxoglutarate_c0_C5H4O5 ==> +1.0 CO2_c0_CO2 +1.0 2-Succinyl-5-enolpyruvyl-6-hydroxy-3-cyclohexene-1-carboxylate_c0_C14H13O9	(kb|g.684.peg.2122)	FALSE
rxn00265	Citrate oxaloacetate-lyase ((pro-3S)-CH2COO- -->acetate)	-1.0 cpd00137_c0 <==> +1.0 cpd00029_c0 +1.0 cpd00032_c0	-1.0 Citrate_c0_C6H5O7 <==> +1.0 Acetate_c0_C2H3O2 +1.0 Oxaloacetate_c0_C4H2O5	(kb|g.684.peg.2646)	TRUE
rxn05334	(3R)-3-Hydroxybutanoyl-[acyl-carrier-protein] hydro-lyase	-1.0 cpd11483_c0 <==> +1.0 cpd00001_c0 +1.0 cpd11471_c0	-1.0 R-3-Hydroxyoctanoyl-acyl-carrier_protein_c0_C19H35N2O9PRS <==> +1.0 H2O_c0_H2O +1.0 2E-Octenoyl-acp_c0_C19H33N2O8PRS	(kb|g.684.peg.1673)	TRUE
rxn01302	L-Homoserine:NADP+ oxidoreductase	-1.0 cpd00006_c0 -1.0 cpd00227_c0 <==> +1.0 cpd00005_c0 +1.0 cpd00346_c0 +1.0 cpd00067_c0	-1.0 NADP_c0_C21H26N7O17P3 -1.0 L-Homoserine_c0_C4H9NO3 <==> +1.0 NADPH_c0_C21H27N7O17P3 +1.0 L-Aspartate4-semialdehyde_c0_C4H7NO3 +1.0 H_c0_H	(kb|g.684.peg.1663)	TRUE
rxn05267	DHNAOT7	-1.0 M_cpd00004_c0 -1.0 M_cpd11425_c0 -1.0 M_cpd00011_c0 -1.0 M_cpd00012_c0 -1.0 M_cpd00067_c0 ==> +1.0 M_cpd00003_c0 +1.0 M_cpd02295_c0 +1.0 M_cpd02590_c0	-1.0 NADH_c0 -1.0 2dmmq7_c0 -1.0 CO2_c0 -1.0 PPi_c0 -1.0 H_plus__c0 ==> +1.0 NAD_c0 +1.0 1_4_Dihydroxy_2_naphthoate_c0 +1.0 all_trans_Heptaprenyl_diphosphate_c0	Unknown	FALSE
rxn01545	Xanthosine ribohydrolase	-1.0 cpd00001_c0 -1.0 cpd01217_c0 ==> +1.0 cpd00105_c0 +1.0 cpd00309_c0	-1.0 H2O_c0_H2O -1.0 Xanthosine_c0_C10H12N4O6 ==> +1.0 D-Ribose_c0_C5H10O5 +1.0 XAN_c0_C5H4N4O2	(kb|g.684.peg.780 or kb|g.684.peg.3408)	FALSE
rxn03841	4-amino-4-deoxychorismate pyruvate-lyase	-1.0 cpd08210_c0 ==> +1.0 cpd00443_c0 +1.0 cpd00067_c0 +1.0 cpd00020_c0	-1.0 ADC_c0_C10H10NO5 ==> +1.0 ABEE_c0_C7H6NO2 +1.0 H_c0_H +1.0 Pyruvate_c0_C3H3O3	(kb|g.684.peg.3365)	FALSE
rxn01715	Tyramine:oxygen oxidoreductase(deaminating)(flavin-containing)	-1.0 cpd00001_c0 -1.0 cpd00007_c0 -1.0 cpd00374_c0 ==> +1.0 cpd00025_c0 +1.0 cpd00013_c0 +1.0 cpd02361_c0	-1.0 H2O_c0_H2O -1.0 O2_c0_O2 -1.0 Tyramine_c0_C8H12NO ==> +1.0 H2O2_c0_H2O2 +1.0 NH3_c0_H4N +1.0 4-Hydroxyphenylacetaldehyde_c0_C8H8O2	(kb|g.684.peg.4718 or kb|g.684.peg.2316 or kb|g.684.peg.483 or kb|g.684.peg.4177 or kb|g.684.peg.4496)	FALSE
rxn10284	anteisoheptadecanoyl-UDP-glucosyltransferase (monoglucosyl)	-1.0 cpd15702_c0 -1.0 cpd00026_c0 <==> +1.0 cpd15741_c0 +1.0 cpd00014_c0	-1.0 1,2-Dianteisoheptadecanoyl-sn-glycerol_C37H72O5 -1.0 UDP-glucose_c0_C15H22N2O17P2 <==> +1.0 Monoglucosyl-1,2 dianteisoheptadecanoylglycerol_C43H82O10 +1.0 UDP_c0_C9H12N2O12P2		TRUE
rxn10283	isoheptadecanoyl-UDP-glucosyltransferase (monoglucosyl)	-1.0 cpd15701_c0 -1.0 cpd00026_c0 <==> +1.0 cpd15740_c0 +1.0 cpd00014_c0	-1.0 1,2-Diisoheptadecanoyl-sn-glycerol_C37H72O5 -1.0 UDP-glucose_c0_C15H22N2O17P2 <==> +1.0 Monoglucosyl-1,2 diisoheptadecanoylglycerol_C43H82O10 +1.0 UDP_c0_C9H12N2O12P2		TRUE
rxn04841	Glutathione: 15-HPETE oxidoreductase	-2.0 cpd00042_c0 -1.0 cpd03555_c0 ==> +1.0 cpd00111_c0 +1.0 cpd00001_c0 +1.0 cpd02890_c0	-2.0 GSH_c0_C10H16N3O6S -1.0 15(S)-HPETE_C20H31O4 ==> +1.0 Oxidized_glutathione_c0_C20H30N6O12S2 +1.0 H2O_c0_H2O +1.0 15(S)-HETE_C20H31O3		FALSE
rxn00003	2-Acetolactate pyruvate-lyase (carboxylating)	-1.0 cpd00067_c0 -2.0 cpd00020_c0 ==> +1.0 cpd00011_c0 +1.0 cpd00668_c0	-1.0 H_c0_H -2.0 Pyruvate_c0_C3H3O3 ==> +1.0 CO2_c0_CO2 +1.0 ALCTT_c0_C5H7O4		FALSE
rxn10282	stearoyl-UDP-glucosyltransferase (monoglucosyl)	-1.0 cpd15311_c0 -1.0 cpd00026_c0 <==> +1.0 cpd00014_c0 +1.0 cpd15739_c0	-1.0 1,2-Diacyl-sn-glycerol dioctadecanoyl_C39H76O5 -1.0 UDP-glucose_c0_C15H22N2O17P2 <==> +1.0 UDP_c0_C9H12N2O12P2 +1.0 Monoglucosyl-1,2 distearoylglycerol_C45H86O10		TRUE
rxn00807	(2S)-alpha-Leucine 2,3-aminomutase	-1.0 M_cpd00107_c0 <==> +1.0 M_cpd01634_c0	-1.0 L_Leucine_c0 <==> +1.0 L_beta_Leucine_c0	fig|6666666.440926.peg.3160	TRUE
rxn02663	epsilon-Caprolactone lactonohydrolase	-1.0 cpd00001_c0 -1.0 cpd01294_c0 <==> +1.0 cpd03641_c0 +1.0 cpd00067_c0	-1.0 H2O_c0_H2O -1.0 2-Oxepanone_C6H10O2 <==> +1.0 6-Hydroxyhexanoate_C6H11O3 +1.0 H_c0_H		TRUE
rxn04840	Glutathione: 5-HPETE oxidoreductase	-1.0 cpd03176_c0 -2.0 cpd00042_c0 ==> +1.0 cpd00111_c0 +1.0 cpd00001_c0 +1.0 cpd02918_c0	-1.0 5(S)-HPETE_C20H31O4 -2.0 GSH_c0_C10H16N3O6S ==> +1.0 Oxidized_glutathione_c0_C20H30N6O12S2 +1.0 H2O_c0_H2O +1.0 5-HETE_C20H31O3		FALSE
rxn00004	4-Hydroxy-4-methyl-2-oxoglutarate pyruvate-lyase	-1.0 cpd02570_c0 <==> +2.0 cpd00020_c0	-1.0 Parapyruvate_C6H6O6 <==> +2.0 Pyruvate_c0_C3H3O3		TRUE
rxn08796	Lysophospholipase L1 (2-acylglycerophosphotidate, n-C12:0) (periplasm)	-1.0 cpd00001_c0 -1.0 cpd15325_c0 <==> +1.0 cpd00080_c0 +1.0 cpd01741_c0 +1.0 cpd00067_c0	-1.0 H2O_c0_H2O -1.0 1-dodecanoyl-sn-glycerol_3-phosphate_c0_C15H30O7P <==> +1.0 Glycerol-3-phosphate_c0_C3H8O6P +1.0 ddca_c0_C12H23O2 +1.0 H_c0_H	(kb|g.684.peg.412 or kb|g.684.peg.1817)	TRUE
rxn03519	ATP:1D-myo-inositol 1,3,4,5,6-pentakisphosphate 2-phosphotransferase	-1.0 cpd00885_c0 -1.0 cpd00008_c0 <==> +1.0 cpd00002_c0 +1.0 cpd00943_c0	-1.0 Phytate_C6H12O24P6 -1.0 ADP_c0_C10H13N5O10P2 <==> +1.0 ATP_c0_C10H13N5O13P3 +1.0 Inositol 1,3,4,5,6-pentakisphosphate_C6H12O21P5		TRUE
rxn03517	alcohol dehydrogenase, forward rxn (ethanol -> acetaldehyde)	-1.0 cpd00363_c0 -1.0 cpd00097_c0 <==> +1.0 cpd00986_c0 +1.0 cpd00071_c0	-1.0 Ethanol_c0_C2H6O -1.0 Pyrroloquinoline-quinone_C14H3N2O8 <==> +1.0 PQQH2_C14H5N2O8 +1.0 Acetaldehyde_c0_C2H4O		TRUE
rxn03439	3-deoxy-D-manno-octulosonic acid transferase	-1.0 cpd02546_c0 -1.0 cpd03585_c0 <==> +1.0 cpd00046_c0 +1.0 cpd03586_c0	-1.0 CMP-KDO_c0_C17H24N3O15P -1.0 KDO-lipid_IVA_c0_C76H139N2O30P2 <==> +1.0 CMP_c0_C9H13N3O8P +1.0 kdo2-lipid_iva_c0_C84H150N2O37P2		TRUE
rxn02159	L-Histidinol:NAD+ oxidoreductase	-1.0 cpd00641_c0 -1.0 cpd00003_c0 <==> +1.0 cpd00004_c0 +1.0 cpd01324_c0 +1.0 cpd00067_c0	-1.0 L-Histidinol_c0_C6H12N3O -1.0 NAD_c0_C21H26N7O14P2 <==> +1.0 NADH_c0_C21H27N7O14P2 +1.0 L-Histidinal_c0_C6H10N3O +1.0 H_c0_H	(kb|g.684.peg.186)	TRUE
rxn03141	UDP-N-acetylmuramoyl-L-alanyl-D-glutamyl-L-lysine:alanyl-D-alanine	-1.0 cpd00002_c0 -1.0 cpd00731_c0 -1.0 cpd03490_c0 <==> +1.0 cpd00009_c0 +1.0 cpd00067_c0 +1.0 cpd02862_c0 +1.0 cpd00008_c0	-1.0 ATP_c0_C10H13N5O13P3 -1.0 Ala-Ala_c0_C6H12N2O3 -1.0 UDP-N-acetylmuramoyl-L-alanyl-gamma-D-glutamyl-L-lysine_C34H52N7O24P2 <==> +1.0 Phosphate_c0_HO4P +1.0 H_c0_H +1.0 UDPMurAcoyl-L-Ala-D-gamma-Glu-L-Lys-D-Ala-D-Ala_c0_C40H62N9O26P2 +1.0 ADP_c0_C10H13N5O10P2		TRUE
rxn03140	UDP-N-acetylmuramoyl-L-alanyl-D-glutamyl-L-lysine:alanyl-D-alanine	-1.0 cpd00002_c0 -1.0 cpd02861_c0 -1.0 cpd00731_c0 ==> +1.0 cpd00009_c0 +1.0 cpd00067_c0 +1.0 cpd02943_c0 +1.0 cpd00008_c0	-1.0 ATP_c0_C10H13N5O13P3 -1.0 UDP-N-acetylmuramoyl-L-alanyl-D-glutamyl-L-lysine_C34H52N7O24P2 -1.0 Ala-Ala_c0_C6H12N2O3 ==> +1.0 Phosphate_c0_HO4P +1.0 H_c0_H +1.0 UDP-N-acetylmuramoyl-L-alanyl-D-glutamyl-L-lysyl-D-alanyl-D-alanine_C40H62N9O26P2 +1.0 ADP_c0_C10H13N5O10P2		FALSE
rxn_R09081	C8H19N3O2 .-. C7H22N3 + CO2	-1.0 cpd_C18172 -3.0 cpd00067_c0 ==> +1.0 cpd00011_c0 +1.0 cpd00264_c0	-1.0 2-Carboxyspermidine_C8H19N3O2 -3.0 H_c0_H ==> +1.0 CO2_c0_CO2 +1.0 Spermidine_c0_C7H22N3		FALSE
rxn13783	DNA replication	==> +1.0 cpd17042_c0	==> +1.0 DNA_replication_c0_	() and (kb|g.684.peg.4641) and (kb|g.684.peg.118) and () and () and (kb|g.684.peg.1738) and (kb|g.684.peg.1829 or kb|g.684.peg.428) and (kb|g.684.peg.1839) and (kb|g.684.peg.4423 or kb|g.684.peg.3385) and (kb|g.684.peg.932) and (kb|g.684.peg.4411) and (kb|g.684.peg.1801 or kb|g.684.peg.1857) and (kb|g.684.peg.566) and (kb|g.684.peg.53) and () and (kb|g.684.peg.2030) and (kb|g.684.peg.4509) and (k…	FALSE
rxn07987	3-oxoacyl-[acyl-carrier-protein] reductase (n-C12:1)	-1.0 cpd00005_c0 -1.0 cpd15373_c0 -1.0 cpd00067_c0 <==> +1.0 cpd00006_c0 +1.0 cpd15366_c0	-1.0 NADPH_c0_C21H27N7O17P3 -1.0 3-oxo-cis-dodec-5-enoyl-[acyl-carrier protein]_C23H39N2O9PRS -1.0 H_c0_H <==> +1.0 NADP_c0_C21H26N7O17P3 +1.0 (R)-3-hydroxy-cis-dodec-5-enoyl-[acyl-carrier protein]_C23H41N2O9PRS		TRUE
rxn07502	rxn07502	-1.0 cpd14924_c0 <==> +1.0 cpd14925_c0 +2.0 cpd00067_c0	-1.0 Anthracene-9,10-dihydrodiol_C14H12O2 <==> +1.0 9,10-Anthracenediol_C14H10O2 +2.0 H_c0_H		TRUE
rxn06656	GDPmannose:chitobiosyldiphosphodolichol alpha-D-mannosyltransferase	-1.0 cpd12568_c0 -1.0 cpd00083_c0 <==> +1.0 cpd00031_c0 +1.0 cpd12579_c0	-1.0 Chitobiosyldiphosphodolichol_C41H70N2O17P2 -1.0 GDP-mannose_c0_C16H23N5O16P2 <==> +1.0 GDP_c0_C10H13N5O11P2 +1.0 alpha-D-Mannosylchitobiosyldiphosphodolichol_C47H80N2O22P2		TRUE
rxn07989	3-oxoacyl-[acyl-carrier-protein] reductase (n-C14:1)	-1.0 cpd00005_c0 -1.0 cpd15374_c0 -1.0 cpd00067_c0 <==> +1.0 cpd00006_c0 +1.0 cpd15368_c0	-1.0 NADPH_c0_C21H27N7O17P3 -1.0 3-oxo-cis-myristol-7-eoyl-[acyl-carrier protein]_C25H43N2O9PRS -1.0 H_c0_H <==> +1.0 NADP_c0_C21H26N7O17P3 +1.0 (R)-3-hydroxy-cis-myristol-7-eoyl-[acyl-carrier protein]_C25H45N2O9PRS		TRUE
rxn05564	4-aminobutyrate transport in via proton symport	-1.0 M_cpd00067_e0 -1.0 M_cpd00281_e0 <==> +1.0 M_cpd00281_c0 +1.0 M_cpd00067_c0	-1.0 H_plus__e0 -1.0 GABA_e0 <==> +1.0 GABA_c0 +1.0 H_plus__c0	fig|6666666.440926.peg.4282	TRUE
rxn14275	dTDP-4-oxo-2,6-dideoxy-D-glucose:NADP+ 3-oxidoreductase	-1.0 cpd00005_c0 -1.0 cpd04024_c0 -1.0 cpd00067_c0 <==> +1.0 cpd00006_c0 +1.0 cpd08719_c0	-1.0 NADPH_c0_C21H27N7O17P3 -1.0 dTDP-3,4-dioxo-2,6-dideoxy-D-glucose_C16H20N2O14P2 -1.0 H_c0_H <==> +1.0 NADP_c0_C21H26N7O17P3 +1.0 dTDP-4-oxo-2,6-dideoxy-D-glucose_C16H22N2O14P2		TRUE
rxn02666	L-2-amino-3-oxobutanoate decarboxylation (spontaneous)	-1.0 cpd00067_c0 -1.0 cpd02211_c0 ==> +1.0 cpd00011_c0 +1.0 cpd01298_c0	-1.0 H_c0_H -1.0 L-2-Amino-acetoacetate_c0_C4H7NO3 ==> +1.0 CO2_c0_CO2 +1.0 Aminoacetone_c0_C3H8NO		FALSE
rxn00495	L-Phenylalanine ammonia-lyase	-1.0 M_cpd00066_c0 <==> +1.0 M_cpd00013_c0 +1.0 M_cpd00333_c0	-1.0 L_Phenylalanine_c0 <==> +1.0 NH3_c0 +1.0 E_Cinnamate_c0	(fig|6666666.440926.peg.3749 or fig|6666666.440926.peg.406)	TRUE
rxn05794	Oxalosuccinate:NADP+ oxidoreductase (decarboxylating)	-1.0 cpd00006_c0 -1.0 cpd03187_c0 -2.0 cpd00067_c0 ==> +1.0 cpd00005_c0 +1.0 cpd00011_c0 +1.0 cpd00024_c0	-1.0 NADP_c0_C21H26N7O17P3 -1.0 Oxalosuccinate_c0_C6H3O7 -2.0 H_c0_H ==> +1.0 NADPH_c0_C21H27N7O17P3 +1.0 CO2_c0_CO2 +1.0 2-Oxoglutarate_c0_C5H4O5		FALSE
rxn06641	2'-Deoxyribonucleoside diphosphate:oxidized-thioredoxin	-1.0 cpd11421_c0 -1.0 cpd12378_c0 ==> +1.0 cpd00001_c0 +1.0 cpd02602_c0 +1.0 cpd11420_c0	-1.0 trdrd_c0_C6H9NO2R2S2 -1.0 Ribonucleoside diphosphate_C5H9O10P2R ==> +1.0 H2O_c0_H2O +1.0 2-Deoxyribonucleoside diphosphate_C5H9O9P2R +1.0 trdox_c0_C6H7NO2R2S2		FALSE
rxn00345	N-Acetyl-L-aspartate amidohydrolase	-1.0 M_cpd00767_c0 -1.0 M_cpd00001_c0 <==> +1.0 M_cpd00029_c0 +1.0 M_cpd00041_c0	-1.0 N_Acetyl_L_aspartate_c0 -1.0 H2O_c0 <==> +1.0 Acetate_c0 +1.0 L_Aspartate_c0	fig|6666666.440926.peg.2623	TRUE
rxn01484	N-Acetyl-D-glucosamine-6-phosphate amidohydrolase	-1.0 cpd00001_c0 -1.0 cpd00293_c0 <==> +1.0 cpd00029_c0 +1.0 cpd00288_c0	-1.0 H2O_c0_H2O -1.0 N-Acetyl-D-glucosamine_6-phosphate_c0_C8H15NO9P <==> +1.0 Acetate_c0_C2H3O2 +1.0 D-Glucosamine_phosphate_c0_C6H14NO8P	(kb|g.684.peg.1437)	TRUE
rxn02284	UDP-N-acetylmuramate:NADP+ oxidoreductase	-1.0 cpd00773_c0 -1.0 cpd00003_c0 <==> +1.0 cpd00004_c0 +1.0 cpd00067_c0 +1.0 cpd02820_c0	-1.0 UDP-MurNAc_c0_C20H28N3O19P2 -1.0 NAD_c0_C21H26N7O14P2 <==> +1.0 NADH_c0_C21H27N7O14P2 +1.0 H_c0_H +1.0 UDP-N-acetylglucosamine_enolpyruvate_c0_C20H26N3O19P2		TRUE
rxn_R09079	C4H14N2 + C4H7NO3 +C21H27N7O17P3 + H .-. C8H19N3O2 + H2O + C21H26N7O17P3	-1.0 cpd00005_c0 -1.0 cpd00346_c0 -1.0 cpd00118_c0 ==> +1.0 cpd00001_c0 +1.0 cpd00006_c0 +1.0 cpd_C18172 +1.0 cpd00067_c0	-1.0 NADPH_c0_C21H27N7O17P3 -1.0 L-Aspartate4-semialdehyde_c0_C4H7NO3 -1.0 Putrescine_c0_C4H14N2 ==> +1.0 H2O_c0_H2O +1.0 NADP_c0_C21H26N7O17P3 +1.0 2-Carboxyspermidine_C8H19N3O2 +1.0 H_c0_H		FALSE
rxn06649	Acetyl-CoA:ribosomal-protein-L-alanine N-acetyltransferase	-1.0 cpd00022_c0 -1.0 cpd12394_c0 ==> +1.0 cpd00010_c0 +1.0 cpd12524_c0	-1.0 Acetyl-CoA_c0_C23H35N7O17P3S -1.0 Ribosomal-protein L-alanine_C3H7N2OR ==> +1.0 CoA_c0_C21H33N7O16P3S +1.0 Ribosomal-protein N-acetyl-L-alanine_C5H9N2O2R		FALSE
rxn00772	ATP:D-ribose 5-phosphotransferase	-1.0 cpd00002_c0 -1.0 cpd00105_c0 <==> +1.0 cpd00101_c0 +1.0 cpd00008_c0	-1.0 ATP_c0_C10H13N5O13P3 -1.0 D-Ribose_c0_C5H10O5 <==> +1.0 ribose-5-phosphate_c0_C5H10O8P +1.0 ADP_c0_C10H13N5O10P2	(kb|g.684.peg.3785 or kb|g.684.peg.774)	TRUE
rxn08528	fumarate reductase	-1.0 cpd00106_c0 -1.0 cpd15353_c0 <==> +1.0 cpd00036_c0 +1.0 cpd15352_c0	-1.0 Fumarate_c0_C4H2O4 -1.0 2-Demethylmenaquinol_8_c0_C50H72O2 <==> +1.0 Succinate_c0_C4H4O4 +1.0 2-Demethylmenaquinone_8_c0_C50H70O2	(kb|g.684.peg.977) and (kb|g.684.peg.854 or kb|g.684.peg.4034)	TRUE
rxn06647	DNA-6-O-methylguanine:protein-L-cysteine S-methyltransferase	-1.0 cpd12502_c0 -1.0 cpd12172_c0 ==> +1.0 cpd13370_c0 +1.0 cpd12392_c0	-1.0 DNA containing 6-O-methylguanine_C21H29N5O17P3R2 -1.0 Protein L-cysteine_C4H6N2O2R2S ==> +1.0 DNA containing guanine_C20H27N5O17P3R2 +1.0 Protein S-methyl-L-cysteine_C5H8N2O2R2S		FALSE
rxn05411	4-methyl-3-hydroxy-pentanoyl-ACP hydro-lyase	-1.0 cpd11547_c0 <==> +1.0 cpd00001_c0 +1.0 cpd11548_c0	-1.0 4-methyl-3-hydroxy-pentanoyl-ACP_c0_C17H31N2O9PRS <==> +1.0 H2O_c0_H2O +1.0 4-methyl-trans-pent-2-enoyl-ACP_c0_C17H29N2O8PRS	(kb|g.684.peg.1673)	TRUE
rxn01833	Aminoacetone:oxygen oxidoreductase(deaminating)(flavin-containing)	-1.0 cpd00001_c0 -1.0 cpd01298_c0 -1.0 cpd00007_c0 ==> +1.0 cpd00025_c0 +1.0 cpd00013_c0 +1.0 cpd00428_c0	-1.0 H2O_c0_H2O -1.0 Aminoacetone_c0_C3H8NO -1.0 O2_c0_O2 ==> +1.0 H2O2_c0_H2O2 +1.0 NH3_c0_H4N +1.0 2-Oxopropanal_c0_C3H4O2	(kb|g.684.peg.4718 or kb|g.684.peg.2316 or kb|g.684.peg.483 or kb|g.684.peg.4177 or kb|g.684.peg.4496)	FALSE
rxn14262	CDP-ascarylose:NAD+ 4-oxidoreductase	-1.0 cpd00004_c0 -1.0 cpd17471_c0 -1.0 cpd00067_c0 ==> +1.0 cpd17472_c0 +1.0 cpd00003_c0	-1.0 NADH_c0_C21H27N7O14P2 -1.0 CDP-4-dehydro-3,6-dideoxy-D-glucose epimer_C15H23N3O14P2 -1.0 H_c0_H ==> +1.0 CDP-ascarylose_C15H25N3O14P2 +1.0 NAD_c0_C21H26N7O14P2		FALSE
rxn10259	isoheptadecanoyl-CDPdiacylglycerol:sn-glycerol-3-phosphate 3-phosphatidyltransferase	-1.0 cpd00080_c0 -1.0 cpd15683_c0 <==> +1.0 cpd15716_c0 +1.0 cpd00046_c0	-1.0 Glycerol-3-phosphate_c0_C3H8O6P -1.0 CDP-1_2-diisoheptadecanoylglycerol_c0_C46H83N3O15P2 <==> +1.0 Diisoheptadecanoylphosphatidylglycerophosphate_c0_C40H78O13P2 +1.0 CMP_c0_C9H13N3O8P	(kb|g.684.peg.1798 or kb|g.684.peg.525 or kb|g.684.peg.983)	TRUE
rxn07734	hydroxycinnamoyl-CoA:anthocyanidin 3,5-diglucoside	-1.0 M_cpd15028_c0 -1.0 M_cpd00270_c0 <==> +1.0 M_cpd00010_c0 +1.0 M_cpd15029_c0	-1.0 Delphin_c0 -1.0 Caffeoyl_CoA_c0 <==> +1.0 CoA_c0 +1.0 Delphinidin_3_glucoside_5_caffoyl_glucoside_c0	fig|6666666.440926.peg.1372	TRUE
rxn00285	Succinate:CoA ligase (ADP-forming)	-1.0 cpd00010_c0 -1.0 cpd00002_c0 -1.0 cpd00036_c0 <==> +1.0 cpd00009_c0 +1.0 cpd00078_c0 +1.0 cpd00008_c0	-1.0 CoA_c0_C21H33N7O16P3S -1.0 ATP_c0_C10H13N5O13P3 -1.0 Succinate_c0_C4H4O4 <==> +1.0 Phosphate_c0_HO4P +1.0 Succinyl-CoA_c0_C25H36N7O19P3S +1.0 ADP_c0_C10H13N5O10P2	(kb|g.684.peg.824) and (kb|g.684.peg.541)	TRUE
rxn05354	Hexadecanoyl-[acyl-carrier protein:malonyl-CoA	-1.0 cpd00005_c0 -1.0 cpd11477_c0 -1.0 cpd00067_c0 <==> +1.0 cpd00006_c0 +1.0 cpd11476_c0	-1.0 NADPH_c0_C21H27N7O17P3 -1.0 2E-Hexadecenoyl-acp_c0_C27H49N2O8PRS -1.0 H_c0_H <==> +1.0 NADP_c0_C21H26N7O17P3 +1.0 hexadecanoyl-acp_c0_C27H51N2O8PRS	(kb|g.684.peg.1576)	TRUE
rxn05423	10-methyl-3-hydroxy-undecanoyl-ACP hydro-lyase	-1.0 cpd11559_c0 <==> +1.0 cpd00001_c0 +1.0 cpd11560_c0	-1.0 10-methyl-3-hydroxy-undecanoyl-ACP_c0_C23H43N2O9PRS <==> +1.0 H2O_c0_H2O +1.0 10-methyl-trans-undec-2-enoyl-ACP_c0_C23H41N2O8PRS	(kb|g.684.peg.1673)	TRUE
rxn00062	ATP phosphohydrolase (protein-secreting)	-1.0 cpd00001_c0 -1.0 cpd00002_c0 ==> +1.0 cpd00009_c0 +1.0 cpd00067_c0 +1.0 cpd00008_c0	-1.0 H2O_c0_H2O -1.0 ATP_c0_C10H13N5O13P3 ==> +1.0 Phosphate_c0_HO4P +1.0 H_c0_H +1.0 ADP_c0_C10H13N5O10P2		FALSE
rxn03167	2-Amino-4-hydroxy-6-(erythro-1,2,3-trihydroxypropyl)	-3.0 cpd00001_c0 -1.0 cpd02978_c0 <==> +3.0 cpd00009_c0 +3.0 cpd00067_c0 +1.0 cpd02961_c0	-3.0 H2O_c0_H2O -1.0 7_8-Dihydroneopterin_3-triphosphate_c0_C9H13N5O13P3 <==> +3.0 Phosphate_c0_HO4P +3.0 H_c0_H +1.0 Dihydroneopterin_c0_C9H13N5O4		TRUE
rxn01334	Sedoheptulose 1,7-bisphosphate D-glyceraldehyde-3-phosphate-lyase	-1.0 cpd00349_c0 <==> +1.0 cpd00236_c0 +1.0 cpd00095_c0	-1.0 Sedoheptulose_1_7-bisphosphate_c0_C7H14O13P2 <==> +1.0 D-Erythrose4-phosphate_c0_C4H8O7P +1.0 Glycerone-phosphate_c0_C3H6O6P	(kb|g.684.peg.4259)	TRUE
rxn06671	Diglucosyl diacylglycerol synthase	-1.0 cpd12452_c0 -1.0 cpd00026_c0 <==> +1.0 cpd12815_c0 +1.0 cpd00014_c0	-1.0 Glcbeta1-.3acyl2Gro_C11H16O10R2 -1.0 UDP-glucose_c0_C15H22N2O17P2 <==> +1.0 Diglucosyl-diacylglycerol_C17H26O15R2 +1.0 UDP_c0_C9H12N2O12P2		TRUE
rxn03435	(R)-2,3-Dihydroxy-3-methylpentanoate:NADP+ oxidoreductase	-1.0 cpd02535_c0 -1.0 cpd00006_c0 <==> +1.0 cpd00005_c0 +1.0 cpd00067_c0 +1.0 cpd10162_c0	-1.0 2_3-Dihydroxy-3-methylvalerate_c0_C6H11O4 -1.0 NADP_c0_C21H26N7O17P3 <==> +1.0 NADPH_c0_C21H27N7O17P3 +1.0 H_c0_H +1.0 R-3-Hydroxy-3-methyl-2-oxopentanoate_c0_C6H9O4	(kb|g.684.peg.1996)	TRUE
rxn03168	Dihydroneopterin monophosphate dephosphorylase	-1.0 cpd00009_c0 -1.0 cpd00067_c0 -1.0 cpd02961_c0 ==> +1.0 cpd00001_c0 +1.0 cpd03521_c0	-1.0 Phosphate_c0_HO4P -1.0 H_c0_H -1.0 Dihydroneopterin_c0_C9H13N5O4 ==> +1.0 H2O_c0_H2O +1.0 Dihydroneopterin phosphate_C9H13N5O7P		FALSE
rxn06677	Protein-N(pai)-phosphohistidine:sugar N(pai)-phosphotransferase	-1.0 cpd00067_c0 -1.0 cpd00208_c0 -1.0 cpd12508_c0 <==> +1.0 cpd11712_c0 +1.0 cpd03194_c0	-1.0 H_c0_H -1.0 LACT_c0_C12H22O11 -1.0 Protein N-pros-phosphohistidine_C7H7N4O5PR2 <==> +1.0 Protein histidine_C7H8N4O2R2 +1.0 Lactose-6-phosphate_C12H22O14P		TRUE
rxn08821	Lysophospholipase L2 (2-acylglycerophosphotidate, n-C16:1)	-1.0 cpd15354_c0 -1.0 cpd00001_c0 <==> +1.0 cpd00080_c0 +1.0 cpd00067_c0 +1.0 cpd15237_c0	-1.0 2-hexadec-9-enoyl-sn-glycerol_3-phosphate_c0_C19H36O7P -1.0 H2O_c0_H2O <==> +1.0 Glycerol-3-phosphate_c0_C3H8O6P +1.0 H_c0_H +1.0 hexadecenoate_c0_C16H29O2	(kb|g.684.peg.412 or kb|g.684.peg.1817)	TRUE
rxn06678	Protein-N(pai)-phosphohistidine:sugar N(pai)-phosphotransferase	-1.0 cpd01030_c0 -1.0 cpd00067_c0 -1.0 cpd12508_c0 ==> +1.0 cpd03698_c0 +1.0 cpd11712_c0	-1.0 Salicin_C13H18O7 -1.0 H_c0_H -1.0 Protein N-pros-phosphohistidine_C7H7N4O5PR2 ==> +1.0 Salicin-6P_c0_C13H18O10P +1.0 Protein histidine_C7H8N4O2R2		FALSE
rxn05366	6-methyl-trans-oct-2-enoyl-ACP:NADP+ oxidoreductase (A-specific)	-1.0 cpd00005_c0 -1.0 cpd00067_c0 -1.0 cpd11502_c0 ==> +1.0 cpd00006_c0 +1.0 cpd11503_c0	-1.0 NADPH_c0_C21H27N7O17P3 -1.0 H_c0_H -1.0 6-methyl-trans-oct-2-enoyl-ACP_c0_C20H35N2O8PRS ==> +1.0 NADP_c0_C21H26N7O17P3 +1.0 6-methyl-octanoyl-ACP_c0_C20H37N2O8PRS	(kb|g.684.peg.1576)	FALSE
rxn08857	Lysyl-tRNA synthetase	-1.0 cpd00002_c0 -1.0 cpd00067_c0 -1.0 cpd11917_c0 -1.0 cpd00039_c0 ==> +1.0 cpd00012_c0 +1.0 cpd15249_c0 +1.0 cpd00018_c0	-1.0 ATP_c0_C10H13N5O13P3 -1.0 H_c0_H -1.0 tRNA(Lys)_C10H12N5O3R -1.0 L-Lysine_c0_C6H15N2O2 ==> +1.0 PPi_c0_H2O7P2 +1.0 L-Lysine-tRNA (Lys)_C16H26N7O4R +1.0 AMP_c0_C10H13N5O7P		FALSE
rxn05330	(3R)-3-Hydroxybutanoyl-[acyl-carrier-protein] hydro-lyase	-1.0 cpd11479_c0 <==> +1.0 cpd00001_c0 +1.0 cpd11473_c0	-1.0 D-3-Hydroxyhexanoyl-acp_c0_C17H31N2O9PRS <==> +1.0 H2O_c0_H2O +1.0 2E-Hexenoyl-acp_c0_C17H29N2O8PRS	(kb|g.684.peg.1673)	TRUE
rxn14299	(S)-dihydroorotate:quinone oxidoreductase	-1.0 cpd00364_c0 -1.0 cpd00282_c0 <==> +1.0 cpd00247_c0 +1.0 cpd00415_c0	-1.0 Chinone_C6H4O2 -1.0 S-Dihydroorotate_c0_C5H5N2O4 <==> +1.0 Orotate_c0_C5H3N2O4 +1.0 Quinol_C6H6O2		TRUE
rxn00691	10-Formyltetrahydrofolate amidohydrolase	-1.0 cpd00001_c0 -1.0 cpd00201_c0 ==> +1.0 cpd00087_c0 +1.0 cpd00047_c0 +1.0 cpd00067_c0	-1.0 H2O_c0_H2O -1.0 10-Formyltetrahydrofolate_c0_C20H21N7O7 ==> +1.0 Tetrahydrofolate_c0_C19H21N7O6 +1.0 Formate_c0_CHO2 +1.0 H_c0_H	(kb|g.684.peg.3544 or kb|g.684.peg.4154 or kb|g.684.peg.937)	FALSE
rxn03958	1-Deoxy-D-xylulose-5-phosphate isomeroreductase	-1.0 cpd00006_c0 -1.0 cpd08286_c0 <==> +1.0 cpd00005_c0 +1.0 cpd08289_c0 +1.0 cpd00067_c0	-1.0 NADP_c0_C21H26N7O17P3 -1.0 2-C-methyl-D-erythritol4-phosphate_c0_C5H12O7P <==> +1.0 NADPH_c0_C21H27N7O17P3 +1.0 1-deoxy-D-xylulose5-phosphate_c0_C5H10O7P +1.0 H_c0_H	(kb|g.684.peg.7)	TRUE
rxn07994	3-oxoacyl-[acyl-carrier-protein] reductase (n-C4:0)	-1.0 cpd00005_c0 -1.0 cpd11488_c0 -1.0 cpd00067_c0 <==> +1.0 cpd00006_c0 +1.0 cpd11836_c0	-1.0 NADPH_c0_C21H27N7O17P3 -1.0 Acetoacetyl-ACP_c0_C15H25N2O9PRS -1.0 H_c0_H <==> +1.0 NADP_c0_C21H26N7O17P3 +1.0 (R)-3-Hydroxyacyl-[acyl-carrier protein]_C15H27N2O9PRS		TRUE
rxn07993	3-oxoacyl-[acyl-carrier-protein] reductase (n-C18:1)	-1.0 cpd00005_c0 -1.0 cpd00067_c0 -1.0 cpd15376_c0 <==> +1.0 cpd00006_c0 +1.0 cpd15370_c0	-1.0 NADPH_c0_C21H27N7O17P3 -1.0 H_c0_H -1.0 3-oxo-cis-vacc-11-enoyl-[acyl-carrier protein]_C29H51N2O9PRS <==> +1.0 NADP_c0_C21H26N7O17P3 +1.0 (R)-3-hydroxy-cis-vacc-11-enoyl-[acyl-carrier protein]_C29H53N2O9PRS		TRUE
rxn06664	Acetyl-CoA:1-alkyl-sn-glycero-3-phosphate 2-O-acetyltransferase	-1.0 cpd11611_c0 -1.0 cpd12438_c0 <==> +1.0 cpd00010_c0 +1.0 cpd12800_c0	-1.0 Acyl-CoA_C22H32N7O17P3RS -1.0 1-Alkyl-sn-glycero-3-phosphate_C3H7O6PR <==> +1.0 CoA_c0_C21H33N7O16P3S +1.0 2-Acyl-1-alkyl-sn-glycero-3-phosphate_C4H6O7PR2		TRUE
rxn00147	ATP:pyruvate,water phosphotransferase	-1.0 cpd00001_c0 -1.0 cpd00002_c0 -1.0 cpd00020_c0 <==> +1.0 cpd00009_c0 +1.0 cpd00061_c0 +1.0 cpd00067_c0 +1.0 cpd00018_c0	-1.0 H2O_c0_H2O -1.0 ATP_c0_C10H13N5O13P3 -1.0 Pyruvate_c0_C3H3O3 <==> +1.0 Phosphate_c0_HO4P +1.0 Phosphoenolpyruvate_c0_C3H3O6P +1.0 H_c0_H +1.0 AMP_c0_C10H13N5O7P	(kb|g.684.peg.3782 or kb|g.684.peg.3173 or kb|g.684.peg.1359)	TRUE
rxn01192	Protocatechuate:oxygen 3,4-oxidoreductase (decyclizing)	-1.0 cpd00197_c0 -1.0 cpd00007_c0 <==> +1.0 cpd00856_c0 +2.0 cpd00067_c0	-1.0 Protocatechuate_c0_C7H5O4 -1.0 O2_c0_O2 <==> +1.0 3-Carboxy-cis_cis-muconate_c0_C7H3O6 +2.0 H_c0_H	(kb|g.684.peg.3168)	TRUE
rxn07992	3-oxoacyl-[acyl-carrier-protein] reductase (n-C18:0)	-1.0 cpd00005_c0 -1.0 cpd00067_c0 -1.0 cpd15377_c0 <==> +1.0 cpd00006_c0 +1.0 cpd15371_c0	-1.0 NADPH_c0_C21H27N7O17P3 -1.0 H_c0_H -1.0 3-Oxooctadecanoyl-[acyl-carrier protein]_C29H53N2O9PRS <==> +1.0 NADP_c0_C21H26N7O17P3 +1.0 R-3-Hydroxyoctadecanoyl-acyl-carrierprotein-_C29H55N2O9PRS		TRUE
rxn07991	3-oxoacyl-[acyl-carrier-protein] reductase (n-C16:1)	-1.0 cpd00005_c0 -1.0 cpd00067_c0 -1.0 cpd15375_c0 <==> +1.0 cpd15369_c0 +1.0 cpd00006_c0	-1.0 NADPH_c0_C21H27N7O17P3 -1.0 H_c0_H -1.0 3-oxo-cis-palm-9-eoyl-[acyl-carrier protein]_C27H47N2O9PRS <==> +1.0 (R)-3-hydroxy-cis-palm-9-eoyl-[acyl-carrier protein]_C27H49N2O9PRS +1.0 NADP_c0_C21H26N7O17P3		TRUE
rxn02584	N-Methylhexanamide amidohydrolase	-1.0 M_cpd01765_c0 -1.0 M_cpd00001_c0 <==> +1.0 M_cpd01113_c0 +1.0 M_cpd00187_c0	-1.0 N_Methylhexanamide_c0 -1.0 H2O_c0 <==> +1.0 Hexanoate_c0 +1.0 Methanamine_c0	fig|6666666.440926.peg.1628	TRUE
rxn00633	D-Glucose:D-fructose oxidoreductase	-1.0 M_cpd00027_c0 -1.0 M_cpd00082_c0 <==> +1.0 M_cpd00170_c0 +1.0 M_cpd00588_c0	-1.0 D_Glucose_c0 -1.0 D_Fructose_c0 <==> +1.0 Gluconolactone_c0 +1.0 Sorbitol_c0	fig|6666666.440926.peg.3789	TRUE
rxn02819	S-Adenosyl-L-methionine:16-methoxy-2,3-dihydro-3-hydroxytabersonine	-1.0 M_cpd02787_c0 -1.0 M_cpd00017_c0 <==> +1.0 M_cpd00019_c0 +1.0 M_cpd01736_c0 +1.0 M_cpd00067_c0	-1.0 16_Methoxy_2_3_dihydro_3_hydroxytabersonine_c0 -1.0 S_Adenosyl_L_methionine_c0 <==> +1.0 S_Adenosyl_homocysteine_c0 +1.0 Deacetoxyvindoline_c0 +1.0 H_plus__c0	fig|6666666.440926.peg.1768	TRUE
rxn00541	L-Threonine acetaldehyde-lyase	-1.0 cpd00161_c0 <==> +1.0 cpd00071_c0 +1.0 cpd00033_c0	-1.0 L-Threonine_c0_C4H9NO3 <==> +1.0 Acetaldehyde_c0_C2H4O +1.0 Glycine_c0_C2H5NO2	(kb|g.684.peg.1313 or kb|g.684.peg.653)	TRUE
rxn02321	L-ribulose-5-phosphate 3-epimerase	-1.0 M_cpd00808_c0 <==> +1.0 M_cpd02100_c0	-1.0 L_ribulose_5_phosphate_c0 <==> +1.0 L_Xylulose_5_phosphate_c0	fig|6666666.440926.peg.1308	TRUE
rxn00784	2-Deoxy-D-ribose-5-phosphate acetaldehyde-lyase	-1.0 cpd00510_c0 <==> +1.0 cpd00071_c0 +1.0 cpd00102_c0	-1.0 deoxyribose-5-phosphate_c0_C5H10O7P <==> +1.0 Acetaldehyde_c0_C2H4O +1.0 Glyceraldehyde3-phosphate_c0_C3H6O6P	(kb|g.684.peg.230)	TRUE
rxn05610	D-mannose transport via PEP:Pyr PTS	-1.0 cpd00061_c0 -1.0 cpd00138_e0 <==> +1.0 cpd00020_c0 +1.0 cpd00235_c0	-1.0 Phosphoenolpyruvate_c0_C3H3O6P -1.0 D-Mannose_e0_C6H12O6 <==> +1.0 Pyruvate_c0_C3H3O3 +1.0 D-mannose-6-phosphate_c0_C6H12O9P	(kb|g.684.peg.2691 or kb|g.684.peg.3546) and () and () and (kb|g.684.peg.3442) and ()	TRUE
rxn01204	4-Aminobutanoate:2-oxoglutarate aminotransferase	-1.0 cpd00281_c0 -1.0 cpd00024_c0 <==> +1.0 cpd00023_c0 +1.0 cpd00199_c0	-1.0 GABA_c0_C4H9NO2 -1.0 2-Oxoglutarate_c0_C5H4O5 <==> +1.0 L-Glutamate_c0_C5H8NO4 +1.0 4-Oxobutanoate_c0_C4H5O3	(kb|g.684.peg.2749)	TRUE
rxn02155	ATP:nicotinamide-nucleotide adenylyltransferase	-1.0 cpd00002_c0 -1.0 cpd00873_c0 <==> +1.0 cpd00012_c0 +1.0 cpd00638_c0	-1.0 ATP_c0_C10H13N5O13P3 -1.0 Nicotinate_ribonucleotide_c0_C11H13NO9P <==> +1.0 PPi_c0_H2O7P2 +1.0 Deamido-NAD_c0_C21H24N6O15P2	(kb|g.684.peg.1425)	TRUE
rxn08792	L-Lactate dehydrogenase (ubiquinone)	-1.0 cpd00159_c0 -1.0 cpd15560_c0 ==> +1.0 cpd15561_c0 +1.0 cpd00020_c0	-1.0 L-Lactate_c0_C3H5O3 -1.0 Ubiquinone-8_c0_C49H74O4 ==> +1.0 Ubiquinol-8_c0_C49H76O4 +1.0 Pyruvate_c0_C3H3O3	(kb|g.684.peg.2776)	FALSE
rxn01634	5-Dehydro-4-deoxy-D-glucarate hydro-lyase (decarboxylating)	-1.0 cpd00067_c0 -1.0 cpd00515_c0 ==> +1.0 cpd00001_c0 +1.0 cpd00011_c0 +1.0 cpd00340_c0	-1.0 H_c0_H -1.0 5-Dehydro-4-deoxy-D-glucarate_c0_C6H6O7 ==> +1.0 H2O_c0_H2O +1.0 CO2_c0_CO2 +1.0 2_5-Dioxopentanoate_c0_C5H5O4	(kb|g.684.peg.2502)	FALSE
rxn00484	L-Tryptophan decarboxy-lyase	-1.0 cpd00065_c0 -1.0 cpd00067_c0 ==> +1.0 cpd00011_c0 +1.0 cpd00318_c0	-1.0 L-Tryptophan_c0_C11H12N2O2 -1.0 H_c0_H ==> +1.0 CO2_c0_CO2 +1.0 Tryptamine_c0_C10H13N2	(kb|g.684.peg.4518)	FALSE
rxn00905	2-Hydroxy-2-isopropylbutanedioate formaldehyde-lyase	-1.0 M_cpd00712_c0 <==> +1.0 M_cpd00055_c0 +1.0 M_cpd00123_c0	-1.0 2_Dehydropantoate_c0 <==> +1.0 Formaldehyde_c0 +1.0 3_Methyl_2_oxobutanoate_c0	fig|6666666.440926.peg.1224	TRUE
rxn00070	glutathione:NAD+ oxidoreductase	-2.0 cpd00042_c0 -1.0 cpd00003_c0 <==> +1.0 cpd00111_c0 +1.0 cpd00004_c0 +1.0 cpd00067_c0	-2.0 GSH_c0_C10H16N3O6S -1.0 NAD_c0_C21H26N7O14P2 <==> +1.0 Oxidized_glutathione_c0_C20H30N6O12S2 +1.0 NADH_c0_C21H27N7O14P2 +1.0 H_c0_H		TRUE
rxn02250	1,3-Diaminopropane:oxygen oxidoreductase (deaminating)	-1.0 cpd00001_c0 -1.0 cpd00007_c0 -1.0 cpd00726_c0 ==> +1.0 cpd00025_c0 +1.0 cpd00013_c0 +1.0 cpd01504_c0	-1.0 H2O_c0_H2O -1.0 O2_c0_O2 -1.0 1,3-Propanediamine_C3H12N2 ==> +1.0 H2O2_c0_H2O2 +1.0 NH3_c0_H4N +1.0 3-Aminopropanal_C3H8NO		FALSE
rxn00192	Acetyl-CoA:L-glutamate N-acetyltransferase	-1.0 cpd00022_c0 -1.0 cpd00023_c0 <==> +1.0 cpd00010_c0 +1.0 cpd00067_c0 +1.0 cpd00477_c0	-1.0 Acetyl-CoA_c0_C23H35N7O17P3S -1.0 L-Glutamate_c0_C5H8NO4 <==> +1.0 CoA_c0_C21H33N7O16P3S +1.0 H_c0_H +1.0 N-Acetyl-L-glutamate_c0_C7H9NO5	(kb|g.684.peg.277)	TRUE
rxn02251	D-Ribulose 1,5-bisphosphate carboxy-lyase (dimerizing)	-1.0 cpd00871_c0 -1.0 cpd00007_c0 <==> +1.0 cpd00727_c0 +2.0 cpd00067_c0 +1.0 cpd00169_c0	-1.0 D-Ribulose 1,5-bisphosphate_C5H10O11P2 -1.0 O2_c0_O2 <==> +1.0 2-Phosphoglycolate_c0_C2H3O6P +2.0 H_c0_H +1.0 3-Phosphoglycerate_c0_C3H5O7P		TRUE
rxn00076	NAD+ phosphohydrolase	-1.0 cpd00001_c0 -1.0 cpd00003_c0 ==> +1.0 cpd00355_c0 +1.0 cpd00018_c0	-1.0 H2O_c0_H2O -1.0 NAD_c0_C21H26N7O14P2 ==> +1.0 Nicotinamide_ribonucleotide_c0_C11H15N2O8P +1.0 AMP_c0_C10H13N5O7P		FALSE
rxn03102	1-(1-Alkenyl)-sn-glycero-3-phosphocholine acylhydrolase	-1.0 cpd00001_c0 -1.0 cpd02749_c0 ==> +1.0 cpd00067_c0 +1.0 cpd00507_c0 +1.0 cpd03580_c0	-1.0 H2O_c0_H2O -1.0 1-Alkenylglycerophosphocholine_C10H21NO6PR ==> +1.0 H_c0_H +1.0 Glycerophosphocholine_c0_C8H20NO6P +1.0 Alkenate_C2H2OR		FALSE
rxn03586	vanillate:oxygen oxidoreductase (demethylating)	-1.0 cpd04073_c0 -1.0 cpd00004_c0 -1.0 cpd00007_c0 -1.0 cpd00067_c0 <==> +1.0 cpd00001_c0 +1.0 cpd00197_c0 +1.0 cpd00055_c0 +1.0 cpd00003_c0	-1.0 Vanillate_C8H7O4 -1.0 NADH_c0_C21H27N7O14P2 -1.0 O2_c0_O2 -1.0 H_c0_H <==> +1.0 H2O_c0_H2O +1.0 Protocatechuate_c0_C7H5O4 +1.0 Formaldehyde_c0_CH2O +1.0 NAD_c0_C21H26N7O14P2		TRUE
Transport_Private_cpd00591	Transport_Private_Ethylamine	-1.0 cpd00591_c0 <==> +1.0 cpd00591_e0	-1.0 Ethylamine_C2H8N <==> +1.0 Ethylamine_C2H8N		TRUE
rxn03248	Hexanoyl-CoA:acetyl-CoA C-acyltransferase	-1.0 cpd03124_c0 -1.0 cpd00022_c0 <==> +1.0 cpd00010_c0 +1.0 cpd03121_c0	-1.0 Hexanoyl-CoA_c0_C27H43N7O17P3S -1.0 Acetyl-CoA_c0_C23H35N7O17P3S <==> +1.0 CoA_c0_C21H33N7O16P3S +1.0 3-Oxooctanoyl-CoA_c0_C29H45N7O18P3S	(kb|g.684.peg.518 or kb|g.684.peg.1844 or kb|g.684.peg.370 or kb|g.684.peg.2780 or kb|g.684.peg.3598 or kb|g.684.peg.2924 or kb|g.684.peg.1481)	TRUE
rxn10308	myristoyl-lipoteichoic acid synthesis (n=24), linked, N-acetylglucosamine substituted	-24.0 cpd00037_c0 -1.0 cpd15747_c0 <==> +24.0 cpd00014_c0 +1.0 cpd15765_c0	-24.0 UDP-N-acetylglucosamine_c0_C17H25N3O17P2 -1.0 Myristoyllipoteichoic_acid_n=24__linked__unsubstituted_c0_C115H224O135P24 <==> +24.0 UDP_c0_C9H12N2O12P2 +1.0 Myristoyllipoteichoic_acid_n=24__linked__N-acetyl-D-glucosamine_c0_C307H536N24O255P24	(kb|g.684.peg.1263)	TRUE
rxn03106	3alpha,7alpha-Dihydroxy-5beta-cholestan-26-al:NAD+ oxidoreductase	-1.0 cpd00001_c0 -1.0 cpd03228_c0 -1.0 cpd00003_c0 ==> +1.0 cpd00004_c0 +1.0 cpd02773_c0 +2.0 cpd00067_c0	-1.0 H2O_c0_H2O -1.0 3alpha,7alpha-Dihydroxy-5beta-cholestan-26-al_C27H46O3 -1.0 NAD_c0_C21H26N7O14P2 ==> +1.0 NADH_c0_C21H27N7O14P2 +1.0 3alpha,7alpha-Dihydroxy-5beta-cholestanate_C27H45O4 +2.0 H_c0_H		FALSE
rxn05902	Hydrogen-sulfide:ferredoxin oxidoreductase	-3.0 cpd00001_c0 -1.0 cpd00239_c0 -3.0 cpd11621_c0 <==> +1.0 cpd00081_c0 +7.0 cpd00067_c0 +3.0 cpd11620_c0	-3.0 H2O_c0_H2O -1.0 H2S_c0_H2S -3.0 Oxidizedferredoxin_c0_Fe2R4S6 <==> +1.0 Sulfite_c0_HO3S +7.0 H_c0_H +3.0 Reducedferredoxin_c0_Fe2R4S6	(kb|g.684.peg.2578)	TRUE
rxn12050	tryparedoxin:hydroperoxide oxidoreductase	-1.0 cpd14475_c0 -1.0 cpd16464_c0 -2.0 cpd00067_c0 ==> +1.0 cpd00001_c0 +1.0 cpd16465_c0 +1.0 cpd11848_c0	-1.0 ROOH_HO2R -1.0 Tryparedoxin_C8H13O2 -2.0 H_c0_H ==> +1.0 H2O_c0_H2O +1.0 Tryparedoxin disulfide_C8H13O2 +1.0 ROH_HOR		FALSE
cpd00051	EX_L_Arginine_e0	-1.0 M_cpd00051_e0 <==>	-1.0 L_Arginine_e0 <==>		TRUE
rxn12052	trypanothione:hydroperoxide oxidoreductase	-1.0 cpd01418_c0 -1.0 cpd14475_c0 <==> +1.0 cpd00001_c0 +1.0 cpd02026_c0 +1.0 cpd11848_c0	-1.0 TSH_C27H50N9O10S2 -1.0 ROOH_HO2R <==> +1.0 H2O_c0_H2O +1.0 TSST_C27H48N9O10S2 +1.0 ROH_HOR		TRUE
rxn12053	2'-deoxyribonucleoside-diphosphate:tryparedoxin-disulfide	-1.0 cpd00001_c0 -1.0 cpd16465_c0 -1.0 cpd02602_c0 ==> +1.0 cpd16464_c0 +2.0 cpd00067_c0 +1.0 cpd12378_c0	-1.0 H2O_c0_H2O -1.0 Tryparedoxin disulfide_C8H13O2 -1.0 2-Deoxyribonucleoside diphosphate_C5H9O9P2R ==> +1.0 Tryparedoxin_C8H13O2 +2.0 H_c0_H +1.0 Ribonucleoside diphosphate_C5H9O10P2R		FALSE
rxn12054	2'-deoxyribonucleoside-diphosphate:trypanothione-disulfide	-1.0 cpd00001_c0 -1.0 cpd02026_c0 -1.0 cpd02602_c0 <==> +1.0 cpd01418_c0 +1.0 cpd12378_c0	-1.0 H2O_c0_H2O -1.0 TSST_C27H48N9O10S2 -1.0 2-Deoxyribonucleoside diphosphate_C5H9O9P2R <==> +1.0 TSH_C27H50N9O10S2 +1.0 Ribonucleoside diphosphate_C5H9O10P2R		TRUE
rxn05573	D-glucose transport in via proton symport	-1.0 cpd00027_e0 -1.0 cpd00067_e0 <==> +1.0 cpd00027_c0 +1.0 cpd00067_c0	-1.0 D-Glucose_e0_C6H12O6 -1.0 H_e0_H <==> +1.0 D-Glucose_c0_C6H12O6 +1.0 H_c0_H	(kb|g.684.peg.3111)	TRUE
rxn00215	UDPglucose 4,6-hydro-lyase	-1.0 M_cpd00026_c0 <==> +1.0 M_cpd02528_c0 +1.0 M_cpd00001_c0	-1.0 UDP_glucose_c0 <==> +1.0 UDP_4_oxo_6_deoxy_D_glucose_c0 +1.0 H2O_c0	fig|6666666.440926.peg.539	TRUE
rxn01029	Agmatine iminohydrolase	-1.0 cpd00001_c0 -1.0 cpd00152_c0 <==> +1.0 cpd00013_c0 +1.0 cpd00341_c0	-1.0 H2O_c0_H2O -1.0 Agmatine_c0_C5H16N4 <==> +1.0 NH3_c0_H4N +1.0 N-Carbamoylputrescine_c0_C5H14N3O	(kb|g.684.peg.4631 or kb|g.684.peg.2552)	TRUE
rxn01459	4-Aminobutyraldehyde:NAD+ oxidoreductase	-1.0 cpd00001_c0 -1.0 cpd00006_c0 -1.0 cpd00434_c0 ==> +1.0 cpd00005_c0 +1.0 cpd00281_c0 +2.0 cpd00067_c0	-1.0 H2O_c0_H2O -1.0 NADP_c0_C21H26N7O17P3 -1.0 4-Aminobutanal_c0_C4H10NO ==> +1.0 NADPH_c0_C21H27N7O17P3 +1.0 GABA_c0_C4H9NO2 +2.0 H_c0_H	(kb|g.684.peg.3996)	FALSE
rxn01396	ATP:pyridoxal 5'-phosphotransferase	-1.0 cpd00263_c0 -1.0 cpd00002_c0 <==> +1.0 cpd00478_c0 +1.0 cpd00008_c0	-1.0 Pyridoxol_C8H11NO3 -1.0 ATP_c0_C10H13N5O13P3 <==> +1.0 Pyridoxine phosphate_C8H11NO6P +1.0 ADP_c0_C10H13N5O10P2		TRUE
rxn12645	aminopeptidase	-1.0 cpd00001_c0 -1.0 cpd11581_c0 <==> +1.0 cpd00033_c0 +1.0 cpd00132_c0	-1.0 H2O_c0_H2O -1.0 gly-asn-L_c0_C6H11N3O4 <==> +1.0 Glycine_c0_C2H5NO2 +1.0 L-Asparagine_c0_C4H8N2O3	(kb|g.684.peg.1789 or kb|g.684.peg.1092)	TRUE
rxn02246	O3-Acetyl-L-serine acetate-lyase (adding hydrogen sulfide)	-1.0 cpd00268_c0 -1.0 cpd00722_c0 ==> +1.0 cpd00029_c0 +1.0 cpd03456_c0	-1.0 H2S2O3_c0_O3S2 -1.0 O-Acetyl-L-serine_c0_C5H9NO4 ==> +1.0 Acetate_c0_C2H3O2 +1.0 S-sulfocysteine_C3H6NO5S2		FALSE
rxn00069	L-glutamate:NAD+ oxidoreductase (transaminating)	-2.0 cpd00023_c0 -1.0 cpd00003_c0 <==> +1.0 cpd00004_c0 +1.0 cpd00053_c0 +1.0 cpd00067_c0 +1.0 cpd00024_c0	-2.0 L-Glutamate_c0_C5H8NO4 -1.0 NAD_c0_C21H26N7O14P2 <==> +1.0 NADH_c0_C21H27N7O14P2 +1.0 L-Glutamine_c0_C5H10N2O3 +1.0 H_c0_H +1.0 2-Oxoglutarate_c0_C5H4O5		TRUE
rxn00938	Nicotinamide amidohydrolase	-1.0 cpd00001_c0 -1.0 cpd00133_c0 <==> +1.0 cpd00013_c0 +1.0 cpd00218_c0	-1.0 H2O_c0_H2O -1.0 Nicotinamide_c0_C6H6N2O <==> +1.0 NH3_c0_H4N +1.0 Niacin_c0_C6H4NO2	(kb|g.684.peg.1541)	TRUE
rxn01646	N-Ribosylnicotinamide:orthophosphate ribosyltransferase	-1.0 cpd00009_c0 -1.0 cpd02016_c0 <==> +1.0 cpd00475_c0 +1.0 cpd00133_c0	-1.0 Phosphate_c0_HO4P -1.0 N-Ribosylnicotinamide_c0_C11H15N2O5 <==> +1.0 Ribose_1-phosphate_c0_C5H10O8P +1.0 Nicotinamide_c0_C6H6N2O	(kb|g.684.peg.467)	TRUE
rxn05293	MECDPDH	-1.0 cpd00004_c0 -1.0 cpd00067_c0 -1.0 cpd08301_c0 ==> +1.0 cpd00001_c0 +1.0 cpd08615_c0 +1.0 cpd00003_c0	-1.0 NADH_c0_C21H27N7O14P2 -1.0 H_c0_H -1.0 2-C-methyl-D-erythritol2-4-cyclodiphosphate_c0_C5H10O9P2 ==> +1.0 H2O_c0_H2O +1.0 1-Hydroxy-2-methyl-2-butenyl_4-diphosphate_c0_C5H10O8P2 +1.0 NAD_c0_C21H26N7O14P2	(kb|g.684.peg.74)	FALSE
rxn12040	glutathione:glutathionylspermidine amidase	-1.0 cpd00001_c0 -1.0 cpd01418_c0 <==> +1.0 cpd03411_c0 +1.0 cpd00042_c0	-1.0 H2O_c0_H2O -1.0 TSH_C27H50N9O10S2 <==> +1.0 Glutathionylspermidine_C17H36N6O5S +1.0 GSH_c0_C10H16N3O6S		TRUE
rxn05541	Dipeptide transport via ABC system (ala-glu)	-1.0 cpd00001_c0 -1.0 cpd00002_c0 -1.0 cpd11586_e0 ==> +1.0 cpd00009_c0 +1.0 cpd00067_c0 +1.0 cpd11586_c0 +1.0 cpd00008_c0	-1.0 H2O_c0_H2O -1.0 ATP_c0_C10H13N5O13P3 -1.0 ala-L-glu-L_e0_C8H13N2O5 ==> +1.0 Phosphate_c0_HO4P +1.0 H_c0_H +1.0 ala-L-glu-L_c0_C8H13N2O5 +1.0 ADP_c0_C10H13N5O10P2	(kb|g.684.peg.1859 or kb|g.684.peg.1053 or kb|g.684.peg.2094)	FALSE
rxn12041	glutathione:glutathionylaminopropylcadaverine amidase	-1.0 cpd16381_c0 -1.0 cpd00001_c0 ==> +1.0 cpd16380_c0 +1.0 cpd00042_c0	-1.0 Homotrypanothione_C28H52N9O10S2 -1.0 H2O_c0_H2O ==> +1.0 Glutathionylaminopropylcadaverine_C18H38N6O5S +1.0 GSH_c0_C10H16N3O6S		FALSE
rxn06608	(5-Glutamyl)-peptide:amino-acid 5-glutamyltransferase	-1.0 cpd12271_c0 -1.0 cpd11612_c0 -1.0 cpd00067_c0 <==> +1.0 cpd12298_c0 +1.0 cpd11608_c0	-1.0 (5-L-Glutamyl)-peptide_C9H11N3O6R2 -1.0 Amino acid_C2H3NO2R -1.0 H_c0_H <==> +1.0 5-L-Glutamyl amino acid_C7H9N2O5R +1.0 Peptide_C4H6N2O3R2		TRUE
rxn14222	8-hydroxygeraniol:NADP+ oxidoreductase	-1.0 cpd17740_c0 -2.0 cpd00006_c0 <==> +2.0 cpd00005_c0 +2.0 cpd00067_c0 +1.0 cpd17741_c0	-1.0 8-Hydroxygeraniol_C10H18O2 -2.0 NADP_c0_C21H26N7O17P3 <==> +2.0 NADPH_c0_C21H27N7O17P3 +2.0 H_c0_H +1.0 8-Oxogeranial_C10H14O2		TRUE
rxn08467	FMNH2-dependent monooxygenase	-1.0 cpd01270_c0 -1.0 cpd03048_c0 -1.0 cpd00007_c0 ==> +1.0 cpd00001_c0 +1.0 cpd00050_c0 +1.0 cpd00229_c0 +1.0 cpd00081_c0	-1.0 FMNH2_c0_C17H22N4O9P -1.0 Isethionate_c0_C2H5O4S -1.0 O2_c0_O2 ==> +1.0 H2O_c0_H2O +1.0 FMN_c0_C17H20N4O9P +1.0 Glycolaldehyde_c0_C2H4O2 +1.0 Sulfite_c0_HO3S	(kb|g.684.peg.2847)	FALSE
rxn03062	3-Isopropylmalate:NAD+ oxidoreductase	-1.0 cpd02693_c0 -1.0 cpd00003_c0 <==> +1.0 cpd00004_c0 +1.0 cpd00067_c0 +1.0 cpd02605_c0	-1.0 3-Isopropylmalate_c0_C7H10O5 -1.0 NAD_c0_C21H26N7O14P2 <==> +1.0 NADH_c0_C21H27N7O14P2 +1.0 H_c0_H +1.0 2-isopropyl-3-oxosuccinate_c0_C7H8O5	(kb|g.684.peg.1242)	TRUE
rxn14229	sn-glycerol 3-phosphate:quinone oxidoreductase	-1.0 cpd00364_c0 -1.0 cpd00080_c0 <==> +1.0 cpd00095_c0 +1.0 cpd00415_c0	-1.0 Chinone_C6H4O2 -1.0 Glycerol-3-phosphate_c0_C3H8O6P <==> +1.0 Glycerone-phosphate_c0_C3H6O6P +1.0 Quinol_C6H6O2		TRUE
rxn02889	3-Methylcrotonoyl-CoA:carbon-dioxide ligase (ADP-forming)	-1.0 cpd00002_c0 -1.0 cpd00242_c0 -1.0 cpd01966_c0 <==> +1.0 cpd00009_c0 +1.0 cpd02068_c0 +1.0 cpd00067_c0 +1.0 cpd00008_c0	-1.0 ATP_c0_C10H13N5O13P3 -1.0 H2CO3_c0_CHO3 -1.0 Dimethylacryloyl-CoA_c0_C26H39N7O17P3S <==> +1.0 Phosphate_c0_HO4P +1.0 3-Methylglutaconyl-CoA_c0_C27H38N7O19P3S +1.0 H_c0_H +1.0 ADP_c0_C10H13N5O10P2	(kb|g.684.peg.732)	TRUE
rxn04453	5-Hydroxyisourate amidohydrolase	-1.0 cpd00001_c0 -1.0 cpd08625_c0 <==> +1.0 cpd09027_c0 +1.0 cpd00067_c0	-1.0 H2O_c0_H2O -1.0 5-Hydroxyisourate_c0_C5H4N4O4 <==> +1.0 5-Hydroxy-2-oxo-4-ureido-2_5-dihydro-1H-imidazole-5-carboxylate_c0_C5H5N4O5 +1.0 H_c0_H		TRUE
rxn02167	(S)-3-Hydroxybutanoyl-CoA hydro-lyase	-1.0 cpd00842_c0 <==> +1.0 cpd00001_c0 +1.0 cpd00650_c0	-1.0 S-3-Hydroxybutyryl-CoA_c0_C25H39N7O18P3S <==> +1.0 H2O_c0_H2O +1.0 Crotonyl-CoA_c0_C25H37N7O17P3S	(kb|g.684.peg.2430 or kb|g.684.peg.964 or kb|g.684.peg.4055 or kb|g.684.peg.648 or kb|g.684.peg.2819)	TRUE
rxn06633	Peptidylproline cis-trans-isomerase	-1.0 cpd12390_c0 <==> +1.0 cpd12358_c0	-1.0 Peptidylproline (omega=180)_C6H8N2O2R2 <==> +1.0 Peptidylproline (omega=0)_C6H8N2O2R2		TRUE
rxn00134	ATP:adenosine 5'-phosphotransferase	-1.0 M_cpd00182_c0 -1.0 M_cpd00002_c0 <==> +1.0 M_cpd00018_c0 +1.0 M_cpd00008_c0 +1.0 M_cpd00067_c0	-1.0 Adenosine_c0 -1.0 ATP_c0 <==> +1.0 AMP_c0 +1.0 ADP_c0 +1.0 H_plus__c0	fig|6666666.440926.peg.2118	TRUE
rxn00179	ATP:L-glutamate 5-phosphotransferase	-1.0 cpd00002_c0 -1.0 cpd00023_c0 -1.0 cpd00067_c0 <==> +1.0 cpd02097_c0 +1.0 cpd00008_c0	-1.0 ATP_c0_C10H13N5O13P3 -1.0 L-Glutamate_c0_C5H8NO4 -1.0 H_c0_H <==> +1.0 L-Glutamyl_5-phosphate_c0_C5H9NO7P +1.0 ADP_c0_C10H13N5O10P2	(kb|g.684.peg.1509)	TRUE
rxn02925	L-Alanine:3-oxopropanoate aminotransferase	-1.0 M_cpd00287_c0 -1.0 M_cpd00035_c0 <==> +1.0 M_cpd02096_c0 +1.0 M_cpd00020_c0	-1.0 3_Oxo_2_methylpropanoate_c0 -1.0 L_Alanine_c0 <==> +1.0 L_3_Amino_isobutyrate_c0 +1.0 Pyruvate_c0	fig|6666666.440926.peg.4733	TRUE
rxn14250	ethylnitronate:oxygen 2-oxidoreductase (nitrite-forming)	-1.0 cpd01270_c0 -1.0 cpd00007_c0 -1.0 cpd18071_c0 ==> +1.0 cpd00001_c0 +1.0 cpd00071_c0 +1.0 cpd00050_c0 +1.0 cpd00075_c0	-1.0 FMNH2_c0_C17H22N4O9P -1.0 O2_c0_O2 -1.0 Ethylnitronate_C2H4NO2 ==> +1.0 H2O_c0_H2O +1.0 Acetaldehyde_c0_C2H4O +1.0 FMN_c0_C17H20N4O9P +1.0 Nitrite_c0_NO2		FALSE
rxn02353	beta-Alanyl-N(pai)-methyl-L-histidine hydrolase	-1.0 M_cpd00926_c0 -1.0 M_cpd00001_c0 <==> +1.0 M_cpd00085_c0 +1.0 M_cpd00848_c0	-1.0 Anserine_c0 -1.0 H2O_c0 <==> +1.0 beta_Alanine_c0 +1.0 1_Methylhistidine_c0	fig|6666666.440926.peg.2505	TRUE
rxn14253	dTDP-D-olivose:urdamycin-G D-olivosyltransferase	-1.0 cpd08720_c0 -1.0 cpd09167_c0 <==> +1.0 cpd09166_c0 +1.0 cpd00297_c0	-1.0 dTDP-D-olivose_C16H24N2O14P2 -1.0 Urdamycin G_C37H46O14 <==> +1.0 Urdamycin A_C43H56O17 +1.0 dTDP_c0_C10H14N2O11P2		TRUE
rxn07435	rxn07435	-1.0 cpd00213_c0 -1.0 cpd14702_c0 ==> +1.0 cpd14703_c0 +1.0 cpd00056_c0	-1.0 Lipoamide_c0_C8H15NOS2 -1.0 2-Methyl-1-hydroxybutyl-TPP_c0_C17H27N4O8P2S ==> +1.0 S-2-Methylbutanoyl-dihydrolipoamide-E_c0_C13H25NO2S2 +1.0 TPP_c0_C12H17N4O7P2S	(kb|g.684.peg.2066 or kb|g.684.peg.917 or kb|g.684.peg.1691) and (kb|g.684.peg.2218)	FALSE
rxn05248	FACOAL150(anteiso)	-1.0 cpd11438_c0 -1.0 cpd00010_c0 -1.0 cpd00002_c0 -1.0 cpd00067_c0 ==> +1.0 cpd00012_c0 +1.0 cpd11439_c0 +1.0 cpd00018_c0	-1.0 fa4_c0_C15H29O2 -1.0 CoA_c0_C21H33N7O16P3S -1.0 ATP_c0_C10H13N5O13P3 -1.0 H_c0_H ==> +1.0 PPi_c0_H2O7P2 +1.0 fa4coa_c0_C36H61N7O17P3S +1.0 AMP_c0_C10H13N5O7P	(kb|g.684.peg.661 or kb|g.684.peg.570 or kb|g.684.peg.3716 or kb|g.684.peg.1711 or kb|g.684.peg.2904 or kb|g.684.peg.1113 or kb|g.684.peg.4738)	FALSE
Ex_Private_cpd00178	Ex_Private_Acetone	-1.0 cpd00178_e0 <==>	-1.0 Acetone_C3H6O <==>		TRUE
rxn00707	ITP:cytidine 5'-phosphotransferase	-1.0 cpd00367_c0 -1.0 cpd00068_c0 <==> +1.0 cpd00090_c0 +1.0 cpd00046_c0	-1.0 Cytidine_c0_C9H13N3O5 -1.0 ITP_c0_C10H12N4O14P3 <==> +1.0 IDP_c0_C10H12N4O11P2 +1.0 CMP_c0_C9H13N3O8P	(kb|g.684.peg.80)	TRUE
rxn02260	rxn02260	-1.0 cpd00009_c0 -1.0 cpd03375_c0 -1.0 cpd00008_c0 <==> +1.0 cpd00010_c0 +1.0 cpd00002_c0 +1.0 cpd00745_c0	-1.0 Phosphate_c0_HO4P -1.0 3-Hydroxypropanoyl-CoA_C24H37N7O18P3S -1.0 ADP_c0_C10H13N5O10P2 <==> +1.0 CoA_c0_C21H33N7O16P3S +1.0 ATP_c0_C10H13N5O13P3 +1.0 Hydracrylic acid_C3H5O3		TRUE
rxn05342	(3R)-3-Hydroxytetradecanoyl-[acyl-carrier-protein]:NADP+	-1.0 cpd00006_c0 -1.0 cpd11484_c0 <==> +1.0 cpd00005_c0 +1.0 cpd00067_c0 +1.0 cpd11491_c0	-1.0 NADP_c0_C21H26N7O17P3 -1.0 HMA_c0_C25H47N2O9PRS <==> +1.0 NADPH_c0_C21H27N7O17P3 +1.0 H_c0_H +1.0 3-oxotetradecanoyl-acp_c0_C25H45N2O9PRS	(kb|g.684.peg.4072 or kb|g.684.peg.289 or kb|g.684.peg.3291 or kb|g.684.peg.1991 or kb|g.684.peg.3771 or kb|g.684.peg.4166 or kb|g.684.peg.1342 or kb|g.684.peg.367 or kb|g.684.peg.1440 or kb|g.684.peg.4016 or kb|g.684.peg.1216 or kb|g.684.peg.2941 or kb|g.684.peg.1969 or kb|g.684.peg.4158 or kb|g.684.peg.1055)	TRUE
rxn04443	sedoheptulose-7-phosphate:D-glyceraldehyde-3-phosphate	-1.0 cpd08993_c0 -1.0 cpd00101_c0 <==> +1.0 cpd08994_c0 +1.0 cpd00238_c0	-1.0 Aminofructose 6-phosphate_C6H14NO8P -1.0 ribose-5-phosphate_c0_C5H10O8P <==> +1.0 Iminoerythrose 4-phosphate_C4H10NO6P +1.0 Sedoheptulose7-phosphate_c0_C7H14O10P		TRUE
rxn01602	Dihydrofolate:NADP+ oxidoreductase	-1.0 cpd00006_c0 -1.0 cpd00330_c0 <==> +1.0 cpd00005_c0 +1.0 cpd00393_c0 +1.0 cpd00067_c0	-1.0 NADP_c0_C21H26N7O17P3 -1.0 Dihydrofolate_c0_C19H19N7O6 <==> +1.0 NADPH_c0_C21H27N7O17P3 +1.0 Folate_c0_C19H17N7O6 +1.0 H_c0_H	(kb|g.684.peg.1590 or kb|g.684.peg.2600 or kb|g.684.peg.4327 or kb|g.684.peg.280 or kb|g.684.peg.2186 or kb|g.684.peg.1302 or kb|g.684.peg.1011 or kb|g.684.peg.3758 or kb|g.684.peg.4173)	TRUE
rxn01740	Shikimate:NADP+ 5-oxidoreductase	-1.0 cpd00006_c0 -1.0 cpd00383_c0 <==> +1.0 cpd00005_c0 +1.0 cpd00067_c0 +1.0 cpd01716_c0	-1.0 NADP_c0_C21H26N7O17P3 -1.0 Shikimate_c0_C7H9O5 <==> +1.0 NADPH_c0_C21H27N7O17P3 +1.0 H_c0_H +1.0 3-Dehydroshikimate_c0_C7H7O5	(kb|g.684.peg.2756)	TRUE
rxn00086	glutathione:NADP+ oxidoreductase	-1.0 cpd00006_c0 -2.0 cpd00042_c0 ==> +1.0 cpd00005_c0 +1.0 cpd00111_c0 +1.0 cpd00067_c0	-1.0 NADP_c0_C21H26N7O17P3 -2.0 GSH_c0_C10H16N3O6S ==> +1.0 NADPH_c0_C21H27N7O17P3 +1.0 Oxidized_glutathione_c0_C20H30N6O12S2 +1.0 H_c0_H		FALSE
rxn05779	rxn05779	-1.0 cpd00001_c0 -1.0 cpd00006_c0 -1.0 cpd03077_c0 <==> +1.0 cpd00005_c0 +1.0 cpd00013_c0 +1.0 cpd11625_c0	-1.0 H2O_c0_H2O -1.0 NADP_c0_C21H26N7O17P3 -1.0 alpha-Amino acid_C2H3NO2R <==> +1.0 NADPH_c0_C21H27N7O17P3 +1.0 NH3_c0_H4N +1.0 2-Oxo acid_C2O3R		TRUE
rxn00088	NADP phosphatase	-1.0 cpd00001_c0 -1.0 cpd00006_c0 ==> +1.0 cpd00009_c0 +1.0 cpd00067_c0 +1.0 cpd00003_c0	-1.0 H2O_c0_H2O -1.0 NADP_c0_C21H26N7O17P3 ==> +1.0 Phosphate_c0_HO4P +1.0 H_c0_H +1.0 NAD_c0_C21H26N7O14P2		FALSE
rxn05585	hexanesulfonate transport via ABC system	-1.0 cpd00001_c0 -1.0 cpd00002_c0 -1.0 cpd11578_e0 ==> +1.0 cpd00009_c0 +1.0 cpd00067_c0 +1.0 cpd11578_c0 +1.0 cpd00008_c0	-1.0 H2O_c0_H2O -1.0 ATP_c0_C10H13N5O13P3 -1.0 hexanesulfonate_e0_C6H13O3S ==> +1.0 Phosphate_c0_HO4P +1.0 H_c0_H +1.0 hexanesulfonate_c0_C6H13O3S +1.0 ADP_c0_C10H13N5O10P2	() and (kb|g.684.peg.957) and (kb|g.684.peg.772)	FALSE
rxn03598	Chloroacetaldehyde:NAD+ oxidoreductase	-1.0 cpd00001_c0 -1.0 cpd04134_c0 -1.0 cpd00003_c0 <==> +1.0 cpd00004_c0 +1.0 cpd04135_c0 +2.0 cpd00067_c0	-1.0 H2O_c0_H2O -1.0 2-Chloroethanal_C2H3OCl -1.0 NAD_c0_C21H26N7O14P2 <==> +1.0 NADH_c0_C21H27N7O14P2 +1.0 Chloroacetic acid_C2H2O2Cl +2.0 H_c0_H		TRUE
rxn08808	Lysophospholipase L1 (2-acylglycerophosphoethanolamine, n-C18:0) (periplasm)	-1.0 cpd00001_c0 -1.0 cpd12547_c0 -1.0 cpd00067_c0 ==> +1.0 cpd00908_c0 +1.0 cpd01080_c0	-1.0 H2O_c0_H2O -1.0 L-2-Lysophosphatidylethanolamine_c0_C23H46NO7P -1.0 H_c0_H ==> +1.0 Glycerophosphoethanolamine_c0_C5H14NO6P +1.0 ocdca_c0_C18H35O2	(kb|g.684.peg.412 or kb|g.684.peg.1817)	FALSE
rxn06624	Aminoacyl-tRNA aminoacylhydrolase	-1.0 cpd00001_c0 -1.0 cpd12414_c0 <==> +1.0 cpd00067_c0 +1.0 cpd12338_c0 +1.0 cpd11615_c0	-1.0 H2O_c0_H2O -1.0 N-Substituted aminoacyl-tRNA_C18H24NO18P2R5 <==> +1.0 H_c0_H +1.0 N-Substituted amino acid_C3H2NO3R2 +1.0 tRNA_C15H23O16P2R3		TRUE
rxn05778	rxn05778	-1.0 cpd00001_c0 -1.0 cpd00003_c0 -1.0 cpd03077_c0 <==> +1.0 cpd00004_c0 +1.0 cpd00013_c0 +1.0 cpd11625_c0	-1.0 H2O_c0_H2O -1.0 NAD_c0_C21H26N7O14P2 -1.0 alpha-Amino acid_C2H3NO2R <==> +1.0 NADH_c0_C21H27N7O14P2 +1.0 NH3_c0_H4N +1.0 2-Oxo acid_C2O3R		TRUE
rxn01123	ATP:2-dehydro-3-deoxy-D-gluconate 6-phosphotransferase	-1.0 cpd00002_c0 -1.0 cpd00176_c0 <==> +1.0 cpd02711_c0 +1.0 cpd00008_c0	-1.0 ATP_c0_C10H13N5O13P3 -1.0 2-keto-3-deoxygluconate_c0_C6H9O6 <==> +1.0 2-Keto-3-deoxy-6-phosphogluconate_c0_C6H9O9P +1.0 ADP_c0_C10H13N5O10P2	(kb|g.684.peg.3525)	TRUE
rxn10215	anteisoheptadecanoyl-1-acylglycerol-3-phosphate O-acyltransferase	-1.0 cpd15672_c0 -1.0 cpd11434_c0 ==> +1.0 cpd00010_c0 +1.0 cpd15678_c0	-1.0 1-anteisoheptadecanoyl-sn-glycerol_3-phosphate_c0_C20H40O7P -1.0 fa12coa_c0_C38H65N7O17P3S ==> +1.0 CoA_c0_C21H33N7O16P3S +1.0 1_2-dianteisoheptadecanoyl-sn-glycerol_3-phosphate_c0_C37H72O8P	(kb|g.684.peg.954 or kb|g.684.peg.1145 or kb|g.684.peg.1606 or kb|g.684.peg.878)	FALSE
rxn05398	11-methyl-3-hydroxy-dodecanoyl-ACP hydro-lyase	-1.0 cpd11534_c0 <==> +1.0 cpd11535_c0 +1.0 cpd00001_c0	-1.0 11-methyl-3-hydroxy-dodecanoyl-ACP_c0_C24H45N2O9PRS <==> +1.0 11-methyl-trans-dodec-2-enoyl-ACP_c0_C24H43N2O8PRS +1.0 H2O_c0_H2O	(kb|g.684.peg.1673)	TRUE
rxn06865	Endotoxin Synthesis (lauroyl transferase)	-1.0 cpd11468_c0 -1.0 cpd03586_c0 <==> +1.0 cpd11493_c0 +1.0 cpd03736_c0	-1.0 Dodecanoyl-ACP_c0_C23H43N2O8PRS -1.0 kdo2-lipid_iva_c0_C84H150N2O37P2 <==> +1.0 ACP_c0_C11H21N2O7PRS +1.0 Lauroyl-KDO2-lipid_IVA_c0_C96H172N2O38P2		TRUE
rxn14242	2-amino-4-ketopentanoate thiolase	-1.0 cpd00117_c0 -1.0 cpd00022_c0 <==> +1.0 cpd00010_c0 +1.0 cpd02121_c0	-1.0 D-Alanine_c0_C3H7NO2 -1.0 Acetyl-CoA_c0_C23H35N7O17P3S <==> +1.0 CoA_c0_C21H33N7O16P3S +1.0 2-Amino-4-oxopentanoate_C5H9NO3		TRUE
rxn10260	anteisoheptadecanoyl-CDPdiacylglycerol:sn-glycerol-3-phosphate 3-phosphatidyltransferase	-1.0 cpd00080_c0 -1.0 cpd15684_c0 <==> +1.0 cpd15717_c0 +1.0 cpd00046_c0	-1.0 Glycerol-3-phosphate_c0_C3H8O6P -1.0 CDP-1_2-dianteisoheptadecanoylglycerol_c0_C46H83N3O15P2 <==> +1.0 Dianteisoheptadecanoylphosphatidylglycerophosphate_c0_C40H78O13P2 +1.0 CMP_c0_C9H13N3O8P	(kb|g.684.peg.1798 or kb|g.684.peg.525 or kb|g.684.peg.983)	TRUE
rxn12633	aminopeptidase	-1.0 cpd00001_c0 -1.0 cpd11593_c0 <==> +1.0 cpd00041_c0 +1.0 cpd00035_c0	-1.0 H2O_c0_H2O -1.0 ala-L-asp-L_c0_C7H11N2O5 <==> +1.0 L-Aspartate_c0_C4H6NO4 +1.0 L-Alanine_c0_C3H7NO2	(kb|g.684.peg.1789 or kb|g.684.peg.1092)	TRUE
rxn14245	2-Aminoacrylate aminohydrolase	-1.0 cpd00001_c0 -1.0 cpd01495_c0 <==> +1.0 cpd00013_c0 +1.0 cpd00020_c0	-1.0 H2O_c0_H2O -1.0 Dehydroalanine_C3H5NO2 <==> +1.0 NH3_c0_H4N +1.0 Pyruvate_c0_C3H3O3		TRUE
rxn09522	succinate dehydrogenase (ubiquinone-6), mitochondrial	-1.0 cpd00982_c0 -1.0 cpd15290_c0 ==> +1.0 cpd15291_c0 +1.0 cpd00015_c0	-1.0 FADH2_c0_C27H33N9O15P2 -1.0 Ubiquinone-6_C39H58O4 ==> +1.0 Ubiquinol-6_C39H60O4 +1.0 FAD_c0_C27H31N9O15P2		FALSE
rxn09524	NADH dehydrogenase, cytosolic/mitochondrial	-1.0 cpd00004_c0 -1.0 cpd15290_c0 -1.0 cpd00067_c0 ==> +1.0 cpd15291_c0 +1.0 cpd00003_c0	-1.0 NADH_c0_C21H27N7O14P2 -1.0 Ubiquinone-6_C39H58O4 -1.0 H_c0_H ==> +1.0 Ubiquinol-6_C39H60O4 +1.0 NAD_c0_C21H26N7O14P2		FALSE
rxn01630	5-Aminopentanamide amidohydrolase	-1.0 cpd00001_c0 -1.0 cpd00729_c0 ==> +1.0 cpd00013_c0 +1.0 cpd00339_c0	-1.0 H2O_c0_H2O -1.0 5-Aminopentanamide_c0_C5H13N2O ==> +1.0 NH3_c0_H4N +1.0 5-Aminopentanoate_c0_C5H11NO2	(kb|g.684.peg.129)	FALSE
rxn08307	CDP-diacylglycerol synthetase (n-C14:0)	-1.0 cpd15522_c0 -1.0 cpd00052_c0 <==> +1.0 cpd00012_c0 +1.0 cpd15423_c0	-1.0 1_2-ditetradecanoyl-sn-glycerol_3-phosphate_c0_C31H60O8P -1.0 CTP_c0_C9H13N3O14P3 <==> +1.0 PPi_c0_H2O7P2 +1.0 CDP-1_2-ditetradecanoylglycerol_c0_C40H71N3O15P2	(kb|g.684.peg.833)	TRUE
rxn09521	g-glutamyltransferase	-1.0 cpd00042_c0 -1.0 cpd00035_c0 <==> +1.0 cpd15236_c0 +1.0 cpd01017_c0	-1.0 GSH_c0_C10H16N3O6S -1.0 L-Alanine_c0_C3H7NO2 <==> +1.0 5-L-Glutamyl-L-alanine_C8H13N2O5 +1.0 Cys-Gly_c0_C5H10N2O3S		TRUE
rxn08708	LPS heptose kinase I (LPS core synthesis)	-1.0 cpd00002_c0 -1.0 cpd15484_c0 ==> +1.0 cpd15549_c0 +1.0 cpd00008_c0	-1.0 ATP_c0_C10H13N5O13P3 -1.0 heptosyl-heptosyl-kdo2-lipidA_c0_C124H222N2O51P2 ==> +1.0 phospho-heptosyl-heptosyl-kdo2-lipidA_c0_C124H222N2O54P3 +1.0 ADP_c0_C10H13N5O10P2		FALSE
rxn00786	D-Fructose-1,6-bisphosphate D-glyceraldehyde-3-phosphate-lyase	-1.0 cpd00290_c0 <==> +1.0 cpd00095_c0 +1.0 cpd00102_c0	-1.0 D-fructose-1_6-bisphosphate_c0_C6H12O12P2 <==> +1.0 Glycerone-phosphate_c0_C3H6O6P +1.0 Glyceraldehyde3-phosphate_c0_C3H6O6P	(kb|g.684.peg.4259)	TRUE
rxn01871	acetyl-CoA:enzyme N6-(dihydrolipoyl)lysine S-acetyltransferase	-1.0 cpd00449_c0 -1.0 cpd00022_c0 <==> +1.0 cpd00010_c0 +1.0 cpd00836_c0	-1.0 Dihydrolipoamide_c0_C8H17NOS2 -1.0 Acetyl-CoA_c0_C23H35N7O17P3S <==> +1.0 CoA_c0_C21H33N7O16P3S +1.0 S-Acetyldihydrolipoamide_c0_C10H19NO2S2	(kb|g.684.peg.3327 or kb|g.684.peg.173)	TRUE
rxn05557	iron (III) dicitrate transport via ABC system	-1.0 cpd00001_c0 -1.0 cpd00002_c0 -2.0 cpd00137_e0 -1.0 cpd10516_e0 ==> +1.0 cpd00009_c0 +1.0 cpd10516_c0 +1.0 cpd00067_c0 +2.0 cpd00137_c0 +1.0 cpd00008_c0	-1.0 H2O_c0_H2O -1.0 ATP_c0_C10H13N5O13P3 -2.0 Citrate_e0_C6H5O7 -1.0 fe3_e0_Fe ==> +1.0 Phosphate_c0_HO4P +1.0 fe3_c0_Fe +1.0 H_c0_H +2.0 Citrate_c0_C6H5O7 +1.0 ADP_c0_C10H13N5O10P2	(kb|g.684.peg.3468)	FALSE
rxn08823	Lysophospholipase L2 (2-acylglycerophosphotidate, n-C18:1)	-1.0 cpd00001_c0 -1.0 cpd15357_c0 <==> +1.0 cpd15269_c0 +1.0 cpd00080_c0 +1.0 cpd00067_c0	-1.0 H2O_c0_H2O -1.0 2-octadec-11-enoyl-sn-glycerol_3-phosphate_c0_C21H40O7P <==> +1.0 octadecenoate_c0_C18H33O2 +1.0 Glycerol-3-phosphate_c0_C3H8O6P +1.0 H_c0_H	(kb|g.684.peg.412 or kb|g.684.peg.1817)	TRUE
rxn01997	dTDPglucose 4,6-hydro-lyase	-1.0 cpd00626_c0 <==> +1.0 cpd00001_c0 +1.0 cpd00521_c0	-1.0 dTDPglucose_c0_C16H24N2O16P2 <==> +1.0 H2O_c0_H2O +1.0 dTDP-4-oxo-6-deoxy-D-glucose_c0_C16H22N2O15P2	(kb|g.684.peg.1612 or kb|g.684.peg.2720)	TRUE
rxn00545	ATP:D-fructose-6-phosphate 1-phosphotransferase	-1.0 cpd00002_c0 -1.0 cpd00072_c0 <==> +1.0 cpd00290_c0 +1.0 cpd00008_c0	-1.0 ATP_c0_C10H13N5O13P3 -1.0 D-fructose-6-phosphate_c0_C6H12O9P <==> +1.0 D-fructose-1_6-bisphosphate_c0_C6H12O12P2 +1.0 ADP_c0_C10H13N5O10P2	(kb|g.684.peg.2629)	TRUE
rxn00029	5-Aminolevulinate hydro-lyase(adding 5-aminolevulinate and	-2.0 cpd00338_c0 <==> +1.0 cpd00689_c0 +2.0 cpd00001_c0 +1.0 cpd00067_c0	-2.0 5-Aminolevulinate_c0_C5H9NO3 <==> +1.0 Porphobilinogen_c0_C10H13N2O4 +2.0 H2O_c0_H2O +1.0 H_c0_H	(kb|g.684.peg.1558)	TRUE
rxn03135	Imidazole-glycerol-3-phosphate synthase	-1.0 cpd02991_c0 -1.0 cpd00053_c0 <==> +1.0 cpd02851_c0 +1.0 cpd02843_c0 +1.0 cpd00023_c0 +1.0 cpd00067_c0	-1.0 phosphoribulosylformimino-AICAR-phosphate_c0_C15H23N5O15P2 -1.0 L-Glutamine_c0_C5H10N2O3 <==> +1.0 AICAR_c0_C9H14N4O8P +1.0 D-erythro-imidazol-glycerol-phosphate_c0_C6H10N2O6P +1.0 L-Glutamate_c0_C5H8NO4 +1.0 H_c0_H	(kb|g.684.peg.255) and (kb|g.684.peg.252)	TRUE
cpd00064	EX_Ornithine_e0	-1.0 M_cpd00064_e0 <==>	-1.0 Ornithine_e0 <==>		TRUE
Ex_Private_cpd00204	Ex_Private_Carbon monoxide	-1.0 cpd00204_e0 <==>	-1.0 Carbon monoxide_CHO <==>		TRUE
rxn09528	ATP synthase, vacuole	-1.0 cpd00009_c0 -1.0 cpd00067_c0 -1.0 cpd00008_c0 ==> +1.0 cpd00001_c0 +1.0 cpd00002_c0	-1.0 Phosphate_c0_HO4P -1.0 H_c0_H -1.0 ADP_c0_C10H13N5O10P2 ==> +1.0 H2O_c0_H2O +1.0 ATP_c0_C10H13N5O13P3		FALSE
cpd00794	EX_cpd00794	-1.0 cpd00794_e0 <==>	-1.0 TRHL_e0_C12H22O11 <==>		TRUE
rxn00712	UTP:uridine 5'-phosphotransferase	-1.0 cpd00249_c0 -1.0 cpd00062_c0 <==> +1.0 cpd00091_c0 +1.0 cpd00014_c0	-1.0 Uridine_c0_C9H12N2O6 -1.0 UTP_c0_C9H12N2O15P3 <==> +1.0 UMP_c0_C9H12N2O9P +1.0 UDP_c0_C9H12N2O12P2		TRUE
rxn05431	14-methyl-3-hydroxy-pentadecanoyl-ACP hydro-lyase	-1.0 cpd11567_c0 <==> +1.0 cpd00001_c0 +1.0 cpd11568_c0	-1.0 14-methyl-3-hydroxy-pentadecanoyl-ACP_c0_C27H51N2O9PRS <==> +1.0 H2O_c0_H2O +1.0 14-methyl-trans-pentadec-2-enoyl-ACP_c0_C27H49N2O8PRS	(kb|g.684.peg.1673)	TRUE
rxn12643	aminopeptidase	-1.0 cpd00001_c0 -1.0 cpd11583_c0 ==> +1.0 cpd00107_c0 +1.0 cpd00035_c0	-1.0 H2O_c0_H2O -1.0 Ala-Leu_c0_C9H18N2O3 ==> +1.0 L-Leucine_c0_C6H13NO2 +1.0 L-Alanine_c0_C3H7NO2	(kb|g.684.peg.1789 or kb|g.684.peg.1092)	FALSE
rxn10221	anteisoheptadecanoyl-phosphatidate cytidylyltransferase	-1.0 cpd15678_c0 -1.0 cpd00052_c0 <==> +1.0 cpd00012_c0 +1.0 cpd15684_c0	-1.0 1_2-dianteisoheptadecanoyl-sn-glycerol_3-phosphate_c0_C37H72O8P -1.0 CTP_c0_C9H13N3O14P3 <==> +1.0 PPi_c0_H2O7P2 +1.0 CDP-1_2-dianteisoheptadecanoylglycerol_c0_C46H83N3O15P2	(kb|g.684.peg.833)	TRUE
rxn05397	11-methyl-3-oxo-dodecanoyl-ACP:NADP+ oxidoreductase	-1.0 cpd00005_c0 -1.0 cpd11533_c0 -1.0 cpd00067_c0 <==> +1.0 cpd00006_c0 +1.0 cpd11534_c0	-1.0 NADPH_c0_C21H27N7O17P3 -1.0 11-methyl-3-oxo-dodecanoyl-ACP_c0_C24H43N2O9PRS -1.0 H_c0_H <==> +1.0 NADP_c0_C21H26N7O17P3 +1.0 11-methyl-3-hydroxy-dodecanoyl-ACP_c0_C24H45N2O9PRS	(kb|g.684.peg.4072 or kb|g.684.peg.289 or kb|g.684.peg.3291 or kb|g.684.peg.1991 or kb|g.684.peg.3771 or kb|g.684.peg.4166 or kb|g.684.peg.1342 or kb|g.684.peg.367 or kb|g.684.peg.1440 or kb|g.684.peg.4016 or kb|g.684.peg.1216 or kb|g.684.peg.2941 or kb|g.684.peg.1969 or kb|g.684.peg.4158 or kb|g.684.peg.1055)	TRUE
rxn03250	(S)-Hydroxyhexanoyl-CoA hydro-lyase	-1.0 cpd03122_c0 <==> +1.0 cpd00001_c0 +1.0 cpd03125_c0	-1.0 S-Hydroxyhexanoyl-CoA_c0_C27H43N7O18P3S <==> +1.0 H2O_c0_H2O +1.0 2E-Hexenoyl-CoA_c0_C27H41N7O17P3S	(kb|g.684.peg.2430 or kb|g.684.peg.964 or kb|g.684.peg.4055 or kb|g.684.peg.648 or kb|g.684.peg.2819)	TRUE
cpd00314	EX_cpd00314	-1.0 cpd00314_e0 <==>	-1.0 D-Mannitol_e0_C6H14O6 <==>		TRUE
rxn10118	hydrogenase (ubiquinone-8: 2 protons)	-1.0 cpd11640_c0 -2.0 cpd00067_c0 -1.0 cpd15560_c0 ==> +1.0 cpd15561_c0 +2.0 cpd00067_e0	-1.0 H2_c0_H2 -2.0 H_c0_H -1.0 Ubiquinone-8_c0_C49H74O4 ==> +1.0 Ubiquinol-8_c0_C49H76O4 +2.0 H_e0_H	(kb|g.684.peg.537) and () and () and () and () and () and () and () and () and ()	FALSE
rxn11834	2-phenyl-1,3-propanediol monocarbamate:NAD+ oxidoreductase	-1.0 cpd16395_c0 -1.0 cpd00003_c0 ==> +1.0 cpd00004_c0 +1.0 cpd16396_c0 +1.0 cpd00067_c0	-1.0 2-Phenyl-1,3-propanediol monocarbamate_C10H13NO3 -1.0 NAD_c0_C21H26N7O14P2 ==> +1.0 NADH_c0_C21H27N7O14P2 +1.0 3-Carbamoyl-2-phenylpropionaldehyde_C10H11NO3 +1.0 H_c0_H		FALSE
rxn06005	beta-D-Glucuronoside glucuronosohydrolase	-1.0 cpd00001_c0 -1.0 cpd12241_c0 <==> +1.0 cpd00057_c0 +1.0 cpd00164_c0	-1.0 H2O_c0_H2O -1.0 Glucuronide_C6H8O7R <==> +1.0 Alcohol_HOR +1.0 Glucuronate_c0_C6H9O7		TRUE
rxn03409	Undecaprenyl-diphospho-N-acetylmuramoyl-(N-acetylglucosamine)-	-1.0 cpd00002_c0 -1.0 cpd00013_c0 -1.0 cpd03495_c0 ==> +1.0 cpd00009_c0 +1.0 cpd00067_c0 +1.0 cpd03496_c0 +1.0 cpd00008_c0	-1.0 ATP_c0_C10H13N5O13P3 -1.0 NH3_c0_H4N -1.0 Undecaprenyl-diphospho-N-acetylmuramoyl--N-acetylglucosamine-L-ala-D-glu-meso-2-6-diaminopimeloyl-D-ala-D-ala_c0_C95H152N8O28P2 ==> +1.0 Phosphate_c0_HO4P +1.0 H_c0_H +1.0 Undecaprenyl-diphospho-N-acetylmuramoyl-N-acetylglucosamine-L-alanyl-D-glutaminyl-meso-2_6-diaminopimeloyl-D-alanyl-D-alanine_c0_C95H154N9O27P2 +1.0 ADP_c0_C10H13N5O10P2	(kb|g.684.peg.435 or kb|g.684.peg.378)	FALSE
rxn11838	4-hydroxy-5-phenyltetrahydro-1,3-oxazin-2-one:NAD+ oxidoreductase	-1.0 cpd16401_c0 -1.0 cpd00003_c0 ==> +1.0 cpd00004_c0 +1.0 cpd16402_c0 +1.0 cpd00067_c0	-1.0 4-Hydroxy-5-phenyltetrahydro-1,3-oxazin-2-one_C10H11NO3 -1.0 NAD_c0_C21H26N7O14P2 ==> +1.0 NADH_c0_C21H27N7O14P2 +1.0 5-Phenyl-1,3-oxazinane-2,4-dione_C10H9NO3 +1.0 H_c0_H		FALSE
rxn00320	L-Lysine racemase	-1.0 M_cpd00039_c0 <==> +1.0 M_cpd00549_c0	-1.0 L_Lysine_c0 <==> +1.0 D_Lysine_c0	fig|6666666.440926.peg.1835	TRUE
rxn09510	Dolichyl-phosphate D-mannosyltransferase	-1.0 cpd11619_c0 -1.0 cpd00083_c0 <==> +1.0 cpd00031_c0 +1.0 cpd12407_c0	-1.0 Dolichyl phosphate_C15H28O4P -1.0 GDP-mannose_c0_C16H23N5O16P2 <==> +1.0 GDP_c0_C10H13N5O11P2 +1.0 Dolichyl phosphate D-mannose_C21H38O9P		TRUE
rxn05168	L-Valine-ABC transport	-1.0 cpd00001_c0 -1.0 cpd00156_e0 -1.0 cpd00002_c0 ==> +1.0 cpd00009_c0 +1.0 cpd00156_c0 +1.0 cpd00067_c0 +1.0 cpd00008_c0	-1.0 H2O_c0_H2O -1.0 L-Valine_e0_C5H11NO2 -1.0 ATP_c0_C10H13N5O13P3 ==> +1.0 Phosphate_c0_HO4P +1.0 L-Valine_c0_C5H11NO2 +1.0 H_c0_H +1.0 ADP_c0_C10H13N5O10P2	(kb|g.684.peg.44)	FALSE
cpd00309	EX_cpd00309	-1.0 cpd00309_e0 <==>	-1.0 XAN_e0_C5H4N4O2 <==>		TRUE
rxn06485	tRNA-guanine:queuine tRNA-ribosyltransferase	-1.0 cpd11985_c0 -1.0 cpd01029_c0 <==> +1.0 cpd00207_c0 +1.0 cpd00067_c0 +1.0 cpd11986_c0	-1.0 tRNA guanine_C20H27N5O20P3R2 -1.0 Base Q_C12H16N5O3 <==> +1.0 Guanine_c0_C5H5N5O +1.0 H_c0_H +1.0 tRNA queuine_C27H37N5O22P3R2		TRUE
rxn09992	Salicin 6-phosphate glucohydrolase	-1.0 cpd00001_c0 -1.0 cpd03698_c0 ==> +1.0 cpd01553_c0 +1.0 cpd00079_c0	-1.0 H2O_c0_H2O -1.0 Salicin-6P_c0_C13H18O10P ==> +1.0 Saligenin_C7H8O2 +1.0 D-glucose-6-phosphate_c0_C6H12O9P		FALSE
rxn09519	nitrilase	-2.0 cpd00001_c0 -1.0 cpd03408_c0 -1.0 cpd00067_c0 <==> +1.0 cpd00013_c0 +1.0 cpd00035_c0	-2.0 H2O_c0_H2O -1.0 alpha-Aminopropiononitrile_C3H6N2 -1.0 H_c0_H <==> +1.0 NH3_c0_H4N +1.0 L-Alanine_c0_C3H7NO2		TRUE
rxn09516	nucleoside-triphosphatase (dGTP)	-1.0 cpd00001_c0 -1.0 cpd00241_c0 ==> +1.0 cpd00009_c0 +1.0 cpd00067_c0 +1.0 cpd00295_c0	-1.0 H2O_c0_H2O -1.0 dGTP_c0_C10H13N5O13P3 ==> +1.0 Phosphate_c0_HO4P +1.0 H_c0_H +1.0 dGDP_c0_C10H13N5O10P2		FALSE
rxn08668	Glycerophosphodiester phosphodiesterase (Glycerophosphoserine)	-1.0 cpd00001_c0 -1.0 cpd15468_c0 ==> +1.0 cpd00080_c0 +1.0 cpd00054_c0	-1.0 H2O_c0_H2O -1.0 Glycerophosphoserine_C6H13NO8P ==> +1.0 Glycerol-3-phosphate_c0_C3H8O6P +1.0 L-Serine_c0_C3H7NO3		FALSE
rxn10199	Peptidoglycan subunit synthesis	-1.0 cpd03495_c0 -1.0 cpd15666_c0 <==> +1.0 cpd02229_c0 +1.0 cpd15665_c0	-1.0 Undecaprenyl-diphospho-N-acetylmuramoyl--N-acetylglucosamine-L-ala-D-glu-meso-2-6-diaminopimeloyl-D-ala-D-ala_c0_C95H152N8O28P2 -1.0 Peptidoglycan_polymer_n-1_subunits_c0_C40H63N8O21R <==> +1.0 Bactoprenyl_diphosphate_c0_C55H90O7P2 +1.0 Peptidoglycan_polymer_n_subunits_c0_C80H125N16O42R	(kb|g.684.peg.2876 or kb|g.684.peg.2381)	TRUE
rxn10474	cobalt transport in/out via permease (no H+)	-1.0 cpd00149_c0 <==> +1.0 cpd00149_e0	-1.0 Co2_c0_Co <==> +1.0 Co2_e0_Co	(kb|g.684.peg.2286)	TRUE
rxn01629	(S)-4-Amino-5-oxopentanoate 4,5-aminomutase	-1.0 cpd00338_c0 <==> +1.0 cpd02345_c0	-1.0 5-Aminolevulinate_c0_C5H9NO3 <==> +1.0 L-Glutamate1-semialdehyde_c0_C5H9NO3	(kb|g.684.peg.1786)	TRUE
rxn01343	ATP:Sedoheptulose 7-phosphate 1-phosphotransferase	-1.0 cpd00002_c0 -1.0 cpd00238_c0 <==> +1.0 cpd00349_c0 +1.0 cpd00008_c0	-1.0 ATP_c0_C10H13N5O13P3 -1.0 Sedoheptulose7-phosphate_c0_C7H14O10P <==> +1.0 Sedoheptulose_1_7-bisphosphate_c0_C7H14O13P2 +1.0 ADP_c0_C10H13N5O10P2	(kb|g.684.peg.2629)	TRUE
rxn01068	L-Threonine:NAD+ oxidoreductase	-1.0 cpd00161_c0 -1.0 cpd00003_c0 <==> +1.0 cpd00004_c0 +1.0 cpd00067_c0 +1.0 cpd02211_c0	-1.0 L-Threonine_c0_C4H9NO3 -1.0 NAD_c0_C21H26N7O14P2 <==> +1.0 NADH_c0_C21H27N7O14P2 +1.0 H_c0_H +1.0 L-2-Amino-acetoacetate_c0_C4H7NO3	(kb|g.684.peg.387 or kb|g.684.peg.1202)	TRUE
rxn00701	UDPglucose:alpha-D-galactose-1-phosphate uridylyltransferase	-1.0 cpd00348_c0 -1.0 cpd00026_c0 <==> +1.0 cpd00043_c0 +1.0 cpd00089_c0	-1.0 D-Galactose_1-phosphate_c0_C6H12O9P -1.0 UDP-glucose_c0_C15H22N2O17P2 <==> +1.0 UDP-galactose_c0_C15H22N2O17P2 +1.0 Glucose-1-phosphate_c0_C6H12O9P		TRUE
rxn05545	Dipeptide transport via ABC system (ala-thr)	-1.0 cpd00001_c0 -1.0 cpd00002_c0 -1.0 cpd11582_e0 ==> +1.0 cpd00009_c0 +1.0 cpd11582_c0 +1.0 cpd00067_c0 +1.0 cpd00008_c0	-1.0 H2O_c0_H2O -1.0 ATP_c0_C10H13N5O13P3 -1.0 ala-L-Thr-L_e0_C7H14N2O4 ==> +1.0 Phosphate_c0_HO4P +1.0 ala-L-Thr-L_c0_C7H14N2O4 +1.0 H_c0_H +1.0 ADP_c0_C10H13N5O10P2	(kb|g.684.peg.1859 or kb|g.684.peg.1053 or kb|g.684.peg.2094)	FALSE
cpd00307	EX_cpd00307	-1.0 cpd00307_e0 <==>	-1.0 Cytosine_e0_C4H5N3O <==>		TRUE
rxn00832	IMP 1,2-hydrolase (decyclizing)	-1.0 cpd00001_c0 -1.0 cpd00114_c0 <==> +1.0 cpd02884_c0	-1.0 H2O_c0_H2O -1.0 IMP_c0_C10H12N4O8P <==> +1.0 FAICAR_c0_C10H14N4O9P	(kb|g.684.peg.782) and (kb|g.684.peg.782)	TRUE
cpd00305	EX_cpd00305	-1.0 cpd00305_e0 <==>	-1.0 Thiamin_e0_C12H17N4OS <==>		TRUE
rxn01114	ATP:D-ribulose 5-phosphotransferase	-1.0 cpd00002_c0 -1.0 cpd00258_c0 <==> +1.0 cpd00171_c0 +1.0 cpd00008_c0	-1.0 ATP_c0_C10H13N5O13P3 -1.0 D-Ribulose_c0_C5H10O5 <==> +1.0 D-Ribulose5-phosphate_c0_C5H10O8P +1.0 ADP_c0_C10H13N5O10P2	(kb|g.684.peg.3219)	TRUE
rxn00717	Cytosine aminohydrolase	-1.0 cpd00001_c0 -1.0 cpd00307_c0 -1.0 cpd00067_c0 <==> +1.0 cpd00013_c0 +1.0 cpd00092_c0	-1.0 H2O_c0_H2O -1.0 Cytosine_c0_C4H5N3O -1.0 H_c0_H <==> +1.0 NH3_c0_H4N +1.0 Uracil_c0_C4H4N2O2	(kb|g.684.peg.3895 or kb|g.684.peg.3851 or kb|g.684.peg.4698 or kb|g.684.peg.159)	TRUE
rxn07366	rxn07366	-1.0 cpd14628_c0 -1.0 cpd00017_c0 <==> +1.0 cpd14630_c0 +1.0 cpd00067_c0 +1.0 cpd00019_c0	-1.0 Demethylspheroidene_C40H58O -1.0 S-Adenosyl-L-methionine_c0_C15H23N6O5S <==> +1.0 Spheroidene_C41H60O +1.0 H_c0_H +1.0 S-Adenosyl-homocysteine_c0_C14H20N6O5S		TRUE
rxn13477	Hexaprenyl-pyrophosphate-synthase	-1.0 cpd00350_c0 -3.0 cpd00113_c0 ==> +3.0 cpd00012_c0 +1.0 cpd00906_c0	-1.0 Farnesyldiphosphate_c0_C15H26O7P2 -3.0 Isopentenyldiphosphate_c0_C5H10O7P2 ==> +3.0 PPi_c0_H2O7P2 +1.0 all-trans-Hexaprenyl_diphosphate_c0_C30H50O7P2		FALSE
rxn05385	5-methyl-3-oxo-hexanoyl-ACP:NADP+ oxidoreductase	-1.0 cpd00005_c0 -1.0 cpd11521_c0 -1.0 cpd00067_c0 <==> +1.0 cpd11522_c0 +1.0 cpd00006_c0	-1.0 NADPH_c0_C21H27N7O17P3 -1.0 5-methyl-3-oxo-hexanoyl-ACP_c0_C18H31N2O9PRS -1.0 H_c0_H <==> +1.0 5-methyl-3-hydroxy-hexanoyl-ACP_c0_C18H33N2O9PRS +1.0 NADP_c0_C21H26N7O17P3	(kb|g.684.peg.4072 or kb|g.684.peg.289 or kb|g.684.peg.3291 or kb|g.684.peg.1991 or kb|g.684.peg.3771 or kb|g.684.peg.4166 or kb|g.684.peg.1342 or kb|g.684.peg.367 or kb|g.684.peg.1440 or kb|g.684.peg.4016 or kb|g.684.peg.1216 or kb|g.684.peg.2941 or kb|g.684.peg.1969 or kb|g.684.peg.4158 or kb|g.684.peg.1055)	TRUE
rxn01642	4-imidazolone-5-propanoate amidohydrolase	-1.0 cpd00001_c0 -1.0 cpd02311_c0 <==> +1.0 cpd00344_c0	-1.0 H2O_c0_H2O -1.0 4-Imidazolone-5-propanoate_c0_C6H7N2O3 <==> +1.0 N-Formimino-L-glutamate_c0_C6H9N2O4	(kb|g.684.peg.845)	TRUE
rxn03323	rxn03323	-1.0 M_cpd03280_c0 -1.0 M_cpd00001_c0 -2.0 M_cpd00067_c0 <==> +1.0 M_cpd03281_c0 +1.0 M_cpd00013_c0 +1.0 M_cpd00011_c0	-1.0 5_Ureido_4_imidazole_carboxylate_c0 -1.0 H2O_c0 -2.0 H_plus__c0 <==> +1.0 5_Amino_4_imidazole_carboxylate_c0 +1.0 NH3_c0 +1.0 CO2_c0	(fig|6666666.440926.peg.990 or fig|6666666.440926.peg.3659)	TRUE
rxn05569	D-glucosamine transport via PEP:Pyr PTS	-1.0 cpd00061_c0 -1.0 cpd00276_e0 <==> +1.0 cpd00288_c0 +1.0 cpd00020_c0	-1.0 Phosphoenolpyruvate_c0_C3H3O6P -1.0 GLUM_e0_C6H14NO5 <==> +1.0 D-Glucosamine_phosphate_c0_C6H14NO8P +1.0 Pyruvate_c0_C3H3O3	(kb|g.684.peg.2691 or kb|g.684.peg.3546) and (kb|g.684.peg.3442)	TRUE
rxn01633	2-Dehydro-3-deoxy-L-arabinonate hydro-lyase	-1.0 M_cpd00520_c0 ==> +1.0 M_cpd00340_c0 +1.0 M_cpd00001_c0	-1.0 2_Dehydro_3_deoxy_L_pentonate_c0 ==> +1.0 2_5_Dioxopentanoate_c0 +1.0 H2O_c0	fig|6666666.440926.peg.4219	FALSE
rxn01985	Deoxyinosine:orthophosphate ribosyltransferase	-1.0 cpd00009_c0 -1.0 cpd00067_c0 -1.0 cpd03279_c0 <==> +1.0 cpd00226_c0 +1.0 cpd00509_c0	-1.0 Phosphate_c0_HO4P -1.0 H_c0_H -1.0 Deoxyinosine_c0_C10H12N4O4 <==> +1.0 HYXN_c0_C5H4N4O +1.0 deoxyribose-1-phosphate_c0_C5H10O7P	(kb|g.684.peg.467)	TRUE
rxn05202	Xanthine ion-coupled transport	-1.0 cpd00067_e0 -1.0 cpd00309_e0 <==> +1.0 cpd00309_c0 +1.0 cpd00067_c0	-1.0 H_e0_H -1.0 XAN_e0_C5H4N4O2 <==> +1.0 XAN_c0_C5H4N4O2 +1.0 H_c0_H	(kb|g.684.peg.2124)	TRUE
rxn01973	N-Succinyl-LL-2,6-diaminoheptanedioate amidohydrolase	-1.0 cpd00001_c0 -1.0 cpd02698_c0 <==> +1.0 cpd00036_c0 +1.0 cpd00504_c0	-1.0 H2O_c0_H2O -1.0 N-Succinyl-L-2_6-diaminopimelate_c0_C11H16N2O7 <==> +1.0 Succinate_c0_C4H4O4 +1.0 LL-2_6-Diaminopimelate_c0_C7H14N2O4	(kb|g.684.peg.2861)	TRUE
rxn01241	Dihydrolipoamide:NAD+ oxidoreductase	-1.0 cpd00449_c0 -1.0 cpd00003_c0 <==> +1.0 cpd00004_c0 +1.0 cpd00213_c0 +1.0 cpd00067_c0	-1.0 Dihydrolipoamide_c0_C8H17NOS2 -1.0 NAD_c0_C21H26N7O14P2 <==> +1.0 NADH_c0_C21H27N7O14P2 +1.0 Lipoamide_c0_C8H15NOS2 +1.0 H_c0_H	(kb|g.684.peg.17)	TRUE
rxn01000	Prephenate hydro-lyase (decarboxylating)	-1.0 cpd00219_c0 -1.0 cpd00067_c0 <==> +1.0 cpd00001_c0 +1.0 cpd00011_c0 +1.0 cpd00143_c0	-1.0 Prephenate_c0_C10H8O6 -1.0 H_c0_H <==> +1.0 H2O_c0_H2O +1.0 CO2_c0_CO2 +1.0 Phenylpyruvate_c0_C9H7O3	(kb|g.684.peg.142 or kb|g.684.peg.3541)	TRUE
rxn05458	hexadecanoyl-ACP:[acyl-carrier-protein] transferase	-1.0 M_cpd00010_c0 -1.0 M_cpd11476_c0 -1.0 M_cpd00067_c0 <==> +1.0 M_cpd11493_c0 +1.0 M_cpd00134_c0	-1.0 CoA_c0 -1.0 hexadecanoyl_acp_c0 -1.0 H_plus__c0 <==> +1.0 ACP_c0 +1.0 Palmitoyl_CoA_c0	(fig|6666666.440926.peg.2384 or fig|6666666.440926.peg.2485)	TRUE
rxn06025	(5-Glutamyl)-peptide:amino-acid 5-glutamyltransferase	-1.0 cpd12271_c0 -1.0 cpd00210_c0 -1.0 cpd00067_c0 ==> +1.0 cpd03474_c0 +1.0 cpd11608_c0	-1.0 (5-L-Glutamyl)-peptide_C9H11N3O6R2 -1.0 Taurine_c0_C2H7NO3S -1.0 H_c0_H ==> +1.0 5-Glutamyl-taurine_C7H13N2O6S +1.0 Peptide_C4H6N2O3R2		FALSE
rxn07355	rxn07355	-1.0 cpd14610_c0 -1.0 cpd00017_c0 <==> +1.0 cpd14612_c0 +1.0 cpd00067_c0 +1.0 cpd00019_c0	-1.0 Hydroxyspirilloxanthin_C41H58O2 -1.0 S-Adenosyl-L-methionine_c0_C15H23N6O5S <==> +1.0 Spirilloxanthin_C42H60O2 +1.0 H_c0_H +1.0 S-Adenosyl-homocysteine_c0_C14H20N6O5S		TRUE
rxn07358	rxn07358	-1.0 cpd00017_c0 -1.0 cpd14601_c0 <==> +1.0 cpd14617_c0 +1.0 cpd00067_c0 +1.0 cpd00019_c0	-1.0 S-Adenosyl-L-methionine_c0_C15H23N6O5S -1.0 Rhodopin_C40H58O <==> +1.0 3,4-Dihydroanhydrorhodovibrin_C41H60O +1.0 H_c0_H +1.0 S-Adenosyl-homocysteine_c0_C14H20N6O5S		TRUE
rxn05533	Dipeptide transport via ABC system (ala-asp)	-1.0 cpd00001_c0 -1.0 cpd00002_c0 -1.0 cpd11593_e0 ==> +1.0 cpd00009_c0 +1.0 cpd11593_c0 +1.0 cpd00067_c0 +1.0 cpd00008_c0	-1.0 H2O_c0_H2O -1.0 ATP_c0_C10H13N5O13P3 -1.0 ala-L-asp-L_e0_C7H11N2O5 ==> +1.0 Phosphate_c0_HO4P +1.0 ala-L-asp-L_c0_C7H11N2O5 +1.0 H_c0_H +1.0 ADP_c0_C10H13N5O10P2	(kb|g.684.peg.1859 or kb|g.684.peg.1053 or kb|g.684.peg.2094)	FALSE
rxn07352	rxn07352	-1.0 cpd00017_c0 -1.0 cpd14605_c0 <==> +1.0 cpd00067_c0 +1.0 cpd14608_c0 +1.0 cpd00019_c0	-1.0 S-Adenosyl-L-methionine_c0_C15H23N6O5S -1.0 3,4-Dehydrorhodopin_C40H56O <==> +1.0 H_c0_H +1.0 Anhydrorhodovibrin_C41H58O +1.0 S-Adenosyl-homocysteine_c0_C14H20N6O5S		TRUE
cpd00281	EX_GABA_e0	-1.0 M_cpd00281_e0 <==>	-1.0 GABA_e0 <==>		TRUE
rxn12707	4-oxalcitromalate aldolase	-1.0 cpd16738_c0 <==> +1.0 cpd00032_c0 +1.0 cpd00020_c0	-1.0 4-oxalcitromalate_C7H5O8 <==> +1.0 Oxaloacetate_c0_C4H2O5 +1.0 Pyruvate_c0_C3H3O3		TRUE
rxn09531	biotin synthase	-1.0 cpd00074_c0 -1.0 cpd01311_c0 ==> +1.0 cpd00104_c0 +2.0 cpd00067_c0	-1.0 S_c0_S -1.0 Dethiobiotin_c0_C10H17N2O3 ==> +1.0 BIOT_c0_C10H15N2O3S +2.0 H_c0_H		FALSE
rxn01331	D-erythrose 4-phosphate:NAD+ oxidoreductase	-1.0 cpd00001_c0 -1.0 cpd00236_c0 -1.0 cpd00003_c0 <==> +1.0 cpd00004_c0 +2.0 cpd00067_c0 +1.0 cpd02147_c0	-1.0 H2O_c0_H2O -1.0 D-Erythrose4-phosphate_c0_C4H8O7P -1.0 NAD_c0_C21H26N7O14P2 <==> +1.0 NADH_c0_C21H27N7O14P2 +2.0 H_c0_H +1.0 4-Phosphoerythronate_c0_C4H7O8P	(kb|g.684.peg.1628)	TRUE
rxn00283	L-Alanine racemase	-1.0 cpd00035_c0 <==> +1.0 cpd00117_c0	-1.0 L-Alanine_c0_C3H7NO2 <==> +1.0 D-Alanine_c0_C3H7NO2	(kb|g.684.peg.798 or kb|g.684.peg.2477)	TRUE
rxn00569	ammonium-hydroxide:NAD(P)+ oxidoreductase	-3.0 cpd00005_c0 -1.0 cpd00075_c0 -5.0 cpd00067_c0 ==> +2.0 cpd00001_c0 +1.0 cpd00013_c0 +3.0 cpd00006_c0	-3.0 NADPH_c0_C21H27N7O17P3 -1.0 Nitrite_c0_NO2 -5.0 H_c0_H ==> +2.0 H2O_c0_H2O +1.0 NH3_c0_H4N +3.0 NADP_c0_C21H26N7O17P3	(kb|g.684.peg.895 or kb|g.684.peg.2150)	FALSE
rxn10233	anteisoheptadecanoyl-phosphatidylserine decarboxylase	-2.0 cpd00067_c0 -1.0 cpd15690_c0 ==> +1.0 cpd00011_c0 +1.0 cpd15696_c0	-2.0 H_c0_H -1.0 Dianteisoheptadecanoylphosphatidylserine_c0_C40H76NO10P ==> +1.0 CO2_c0_CO2 +1.0 Dianteisoheptadecanoylphosphatidylethanolamine_c0_C39H78NO8P		FALSE
rxn02479	2,6-dioxo-6-phenylhexanoate:NADP+ delta2-oxidoreductase	-1.0 M_cpd02350_c0 -1.0 M_cpd00006_c0 <==> +1.0 M_cpd00935_c0 +1.0 M_cpd00005_c0 +1.0 M_cpd00067_c0	-1.0 2_6_Dioxo_6_phenylhexanoate_c0 -1.0 NADP_c0 <==> +1.0 2_6_Dioxo_6_phenylhexa_3_enoate_c0 +1.0 NADPH_c0 +1.0 H_plus__c0	fig|6666666.440926.peg.1711	TRUE
rxn00723	Anthranilate:CoA ligase (AMP-forming)	-1.0 cpd00010_c0 -1.0 cpd00002_c0 -1.0 cpd00093_c0 -1.0 cpd00067_c0 <==> +1.0 cpd00012_c0 +1.0 cpd01518_c0 +1.0 cpd00018_c0	-1.0 CoA_c0_C21H33N7O16P3S -1.0 ATP_c0_C10H13N5O13P3 -1.0 Anthranilate_c0_C7H6NO2 -1.0 H_c0_H <==> +1.0 PPi_c0_H2O7P2 +1.0 Anthranilyl-CoA_C28H38N8O17P3S +1.0 AMP_c0_C10H13N5O7P		TRUE
rxn05029	ATP:cobinamide Cobeta-adenosyltransferase	-1.0 cpd00002_c0 -1.0 cpd03422_c0 ==> +1.0 cpd00421_c0 +1.0 cpd03918_c0	-1.0 ATP_c0_C10H13N5O13P3 -1.0 Cobinamide_c0_C48H73CoN11O8 ==> +1.0 Triphosphate_c0_HO10P3 +1.0 Adenosyl_cobinamide_c0_C58H85CoN16O11		FALSE
rxn01102	ATP:(R)-glycerate 3-phosphotransferase	-1.0 cpd00002_c0 -1.0 cpd00223_c0 <==> +1.0 cpd00169_c0 +1.0 cpd00008_c0	-1.0 ATP_c0_C10H13N5O13P3 -1.0 Glycerate_c0_C3H5O4 <==> +1.0 3-Phosphoglycerate_c0_C3H5O7P +1.0 ADP_c0_C10H13N5O10P2	(kb|g.684.peg.3334 or kb|g.684.peg.2326)	TRUE
rxn00728	L-Kynurenine hydrolase	-1.0 cpd00001_c0 -1.0 cpd00275_c0 <==> +1.0 cpd00093_c0 +1.0 cpd00035_c0 +1.0 cpd00067_c0	-1.0 H2O_c0_H2O -1.0 L-Kynurenine_C10H12N2O3 <==> +1.0 Anthranilate_c0_C7H6NO2 +1.0 L-Alanine_c0_C3H7NO2 +1.0 H_c0_H		TRUE
rxn07360	rxn07360	-1.0 cpd00017_c0 -1.0 cpd14618_c0 <==> +1.0 cpd00067_c0 +1.0 cpd14619_c0 +1.0 cpd00019_c0	-1.0 S-Adenosyl-L-methionine_c0_C15H23N6O5S -1.0 3,4-Dihydrorhodovibrin_C41H62O2 <==> +1.0 H_c0_H +1.0 3,4,3,4-Tetrahydrospirilloxanthin_C42H64O2 +1.0 S-Adenosyl-homocysteine_c0_C14H20N6O5S		TRUE
rxn10335	myristoyl-cardiolipin synthase	-2.0 cpd15536_c0 <==> +1.0 cpd00100_c0 +1.0 cpd15792_c0	-2.0 Phosphatidylglycerol_ditetradecanoyl_c0_C34H66O10P <==> +1.0 Glycerol_c0_C3H8O3 +1.0 Myristoylcardiolipin_B._subtilis_c0_C65H124O17P2	(kb|g.684.peg.3957 or kb|g.684.peg.3536)	TRUE
rxn04274	cis-2-Methyl-5-isopropylhexa-2,5-dienoyl-CoA hydro-lyase	-1.0 cpd00001_c0 -1.0 cpd08743_c0 ==> +1.0 cpd08744_c0	-1.0 H2O_c0_H2O -1.0 cis-2-Methyl-5-isopropylhexa-2,5-dienoyl-CoA_C31H47N7O17P3S ==> +1.0 3-Hydroxy-2,6-dimethyl-5-methylene-heptanoyl-CoA_C31H49N7O18P3S		FALSE
rxn11801	rxn11801	-1.0 cpd00001_c0 -1.0 cpd16448_c0 ==> +1.0 cpd00010_c0 +1.0 cpd16347_c0 +1.0 cpd00067_c0	-1.0 H2O_c0_H2O -1.0 (13Z,16Z)-Docosadi-13,16-enoyl-CoA_C43H71N7O17P3S ==> +1.0 CoA_c0_C21H33N7O16P3S +1.0 13,16-Docosadienoic acid_C22H39O2 +1.0 H_c0_H		FALSE
rxn02093	Melibiitol galactohydrolase	-1.0 cpd00001_c0 -1.0 cpd03195_c0 <==> +1.0 cpd00588_c0 +1.0 cpd00108_c0	-1.0 H2O_c0_H2O -1.0 Melibiitol_C12H24O11 <==> +1.0 Sorbitol_C6H14O6 +1.0 Galactose_c0_C6H12O6		TRUE
rxn04271	trans-2-Methyl-5-isopropylhexa-2,5-dienal dehydrogenase	-1.0 cpd00001_c0 -1.0 cpd08739_c0 -1.0 cpd00003_c0 ==> +1.0 cpd00004_c0 +2.0 cpd00067_c0 +1.0 cpd08740_c0	-1.0 H2O_c0_H2O -1.0 trans-2-Methyl-5-isopropylhexa-2,5-dienal_C10H16O -1.0 NAD_c0_C21H26N7O14P2 ==> +1.0 NADH_c0_C21H27N7O14P2 +2.0 H_c0_H +1.0 trans-2-Methyl-5-isopropylhexa-2,5-dienoic acid_C10H15O2		FALSE
rxn05125	N-Methylanthranilate:CoA ligase (AMP-forming)	-1.0 cpd00010_c0 -1.0 cpd00002_c0 -1.0 cpd00067_c0 -1.0 cpd01928_c0 <==> +1.0 cpd00012_c0 +1.0 cpd08876_c0 +1.0 cpd00018_c0	-1.0 CoA_c0_C21H33N7O16P3S -1.0 ATP_c0_C10H13N5O13P3 -1.0 H_c0_H -1.0 N-Methylanthranilate_C8H8NO2 <==> +1.0 PPi_c0_H2O7P2 +1.0 N-Methylanthraniloyl-CoA_C29H40N8O17P3S +1.0 AMP_c0_C10H13N5O7P		TRUE
rxn04278	3-Isopropylbut-3-enoyl-CoA thioesterase	-1.0 cpd00001_c0 -1.0 cpd08746_c0 ==> +1.0 cpd00010_c0 +1.0 cpd00067_c0 +1.0 cpd08747_c0	-1.0 H2O_c0_H2O -1.0 3-Isopropylbut-3-enoyl-CoA_C28H43N7O17P3S ==> +1.0 CoA_c0_C21H33N7O16P3S +1.0 H_c0_H +1.0 3-Isopropylbut-3-enoic acid_C7H11O2		FALSE
rxn04277	2,6-Dimethyl-5-methylene-3-oxo-heptanoyl-CoA C-acetyltransferase	-1.0 cpd00010_c0 -1.0 cpd08745_c0 ==> +1.0 cpd00086_c0 +1.0 cpd08746_c0	-1.0 CoA_c0_C21H33N7O16P3S -1.0 2,6-Dimethyl-5-methylene-3-oxo-heptanoyl-CoA_C31H47N7O18P3S ==> +1.0 Propionyl-CoA_c0_C24H37N7O17P3S +1.0 3-Isopropylbut-3-enoyl-CoA_C28H43N7O17P3S		FALSE
rxn04276	3-Hydroxy-2,6-dimethyl-5-methylene-heptanoyl-CoA dehydrogenase	-1.0 cpd00003_c0 -1.0 cpd08744_c0 ==> +1.0 cpd00004_c0 +1.0 cpd00067_c0 +1.0 cpd08745_c0	-1.0 NAD_c0_C21H26N7O14P2 -1.0 3-Hydroxy-2,6-dimethyl-5-methylene-heptanoyl-CoA_C31H49N7O18P3S ==> +1.0 NADH_c0_C21H27N7O14P2 +1.0 H_c0_H +1.0 2,6-Dimethyl-5-methylene-3-oxo-heptanoyl-CoA_C31H47N7O18P3S		FALSE
rxn04275	trans-2-Methyl-5-isopropylhexa-2,5-dienoyl-CoA hydro-lyase	-1.0 cpd00001_c0 -1.0 cpd08742_c0 ==> +1.0 cpd08744_c0	-1.0 H2O_c0_H2O -1.0 trans-2-Methyl-5-isopropylhexa-2,5-dienoyl-CoA_C31H47N7O17P3S ==> +1.0 3-Hydroxy-2,6-dimethyl-5-methylene-heptanoyl-CoA_C31H49N7O18P3S		FALSE
rxn05582	glycine transport in/out via proton symport	-1.0 cpd00033_e0 -1.0 cpd00067_e0 <==> +1.0 cpd00033_c0 +1.0 cpd00067_c0	-1.0 Glycine_e0_C2H5NO2 -1.0 H_e0_H <==> +1.0 Glycine_c0_C2H5NO2 +1.0 H_c0_H	(kb|g.684.peg.4377 or kb|g.684.peg.2019 or kb|g.684.peg.3104)	TRUE
rxn01445	2'-Deoxyguanosine 5'-monophosphate phosphohydrolase	-1.0 cpd00001_c0 -1.0 cpd00296_c0 <==> +1.0 cpd00009_c0 +1.0 cpd00277_c0 +1.0 cpd00067_c0	-1.0 H2O_c0_H2O -1.0 dGMP_c0_C10H13N5O7P <==> +1.0 Phosphate_c0_HO4P +1.0 Deoxyguanosine_c0_C10H13N5O4 +1.0 H_c0_H	(kb|g.684.peg.4261 or kb|g.684.peg.3916)	TRUE
rxn11809	alcophosphamide:NAD+ oxidoreductase	-1.0 cpd00004_c0 -1.0 cpd00067_c0 -1.0 cpd04806_c0 ==> +1.0 cpd16365_c0 +1.0 cpd00003_c0	-1.0 NADH_c0_C21H27N7O14P2 -1.0 H_c0_H -1.0 Aldophosphamide_C7H15N2O3PCl2 ==> +1.0 Alcophosphamide_C7H17N2O3PCl2 +1.0 NAD_c0_C21H26N7O14P2		FALSE
rxn02897	Nicotinate-nucleotide:dimethylbenzimidazole	-1.0 cpd01997_c0 -1.0 cpd00873_c0 <==> +1.0 cpd00067_c0 +1.0 cpd00218_c0 +1.0 cpd02904_c0	-1.0 Dimethylbenzimidazole_c0_C9H10N2 -1.0 Nicotinate_ribonucleotide_c0_C11H13NO9P <==> +1.0 H_c0_H +1.0 Niacin_c0_C6H4NO2 +1.0 alpha-Ribazole_5-phosphate_c0_C14H18N2O7P		TRUE
cpd11416	EX_cpd11416	-1.0 cpd11416_c0 <==>	-1.0 Biomass_c0_ <==>		TRUE
rxn05647	salicin transport via PEP:Pyr PTS	-1.0 cpd00061_c0 -1.0 cpd01030_e0 <==> +1.0 cpd03698_c0 +1.0 cpd00020_c0	-1.0 Phosphoenolpyruvate_c0_C3H3O6P -1.0 Salicin_e0_C13H18O7 <==> +1.0 Salicin-6P_c0_C13H18O10P +1.0 Pyruvate_c0_C3H3O3	(kb|g.684.peg.2691 or kb|g.684.peg.3546) and () and (kb|g.684.peg.3442) and () and ()	TRUE
rxn08618	glucosyltransferase I (LPS core synthesis)	-1.0 cpd15489_c0 -1.0 cpd00026_c0 ==> +1.0 cpd15479_c0 +1.0 cpd00014_c0	-1.0 inner_core_oligosaccharide_lipid_A_c0_C145H255N2O74P4 -1.0 UDP-glucose_c0_C15H22N2O17P2 ==> +1.0 glucosyl-inner_core_oligosaccharide_lipid_A_c0_C151H265N2O79P4 +1.0 UDP_c0_C9H12N2O12P2		FALSE
rxn00991	(S)-3-Hydroxy-3-methylglutaryl-CoA acetoacetate-lyase	-1.0 cpd00292_c0 <==> +1.0 cpd00022_c0 +1.0 cpd00142_c0	-1.0 HMG-CoA_c0_C27H40N7O20P3S <==> +1.0 Acetyl-CoA_c0_C23H35N7O17P3S +1.0 Acetoacetate_c0_C4H5O3	(kb|g.684.peg.205 or kb|g.684.peg.3574)	TRUE
rxn05126	rxn05126	-1.0 cpd00001_c0 -1.0 cpd00003_c0 -1.0 cpd11341_c0 <==> +1.0 cpd11408_c0 +1.0 cpd00004_c0 +2.0 cpd00067_c0	-1.0 H2O_c0_H2O -1.0 NAD_c0_C21H26N7O14P2 -1.0 gamma-glutamyl-gamma-butyraldehyde_C9H16N2O4 <==> +1.0 gamma-Glutamyl-GABA_C9H15N2O5 +1.0 NADH_c0_C21H27N7O14P2 +2.0 H_c0_H		TRUE
rxn05127	gamma-glutamyl-gamma aminobutyric acid dehydrogenase	-1.0 cpd00001_c0 -1.0 cpd00006_c0 -1.0 cpd11341_c0 <==> +1.0 cpd11408_c0 +1.0 cpd00005_c0 +2.0 cpd00067_c0	-1.0 H2O_c0_H2O -1.0 NADP_c0_C21H26N7O17P3 -1.0 gamma-glutamyl-gamma-butyraldehyde_C9H16N2O4 <==> +1.0 gamma-Glutamyl-GABA_C9H15N2O5 +1.0 NADPH_c0_C21H27N7O17P3 +2.0 H_c0_H		TRUE
rxn07684	rxn07684	-1.0 M_cpd00003_c0 -1.0 M_cpd15049_c0 <==> +1.0 M_cpd00004_c0 +1.0 M_cpd15050_c0 +1.0 M_cpd00067_c0	-1.0 NAD_c0 -1.0 3_Hydroxy_OPC6_CoA_c0 <==> +1.0 NADH_c0 +1.0 3_Oxo_OPC6_CoA_c0 +1.0 H_plus__c0	(fig|6666666.440926.peg.1127 or fig|6666666.440926.peg.1835 or fig|6666666.440926.peg.3327)	TRUE
rxn01044	D-Xylose ketol-isomerase	-1.0 cpd00154_c0 <==> +1.0 cpd00259_c0	-1.0 Xylose_c0_C5H10O5 <==> +1.0 D-Lyxulose_c0_C5H10O5	(kb|g.684.peg.3807)	TRUE
rxn00214	UDPglucose 4-epimerase	-1.0 cpd00026_c0 <==> +1.0 cpd00043_c0	-1.0 UDP-glucose_c0_C15H22N2O17P2 <==> +1.0 UDP-galactose_c0_C15H22N2O17P2	(kb|g.684.peg.55 or kb|g.684.peg.2399 or kb|g.684.peg.4293 or kb|g.684.peg.1915 or kb|g.684.peg.3205 or kb|g.684.peg.2387)	TRUE
rxn14075	UDP-glucose:betanidin 5-O-beta-D-glucosyltransferase	-1.0 cpd05446_c0 -1.0 cpd00026_c0 <==> +1.0 cpd00014_c0 +1.0 cpd05447_c0	-1.0 Betanidin_C18H14N2O8 -1.0 UDP-glucose_c0_C15H22N2O17P2 <==> +1.0 UDP_c0_C9H12N2O12P2 +1.0 Betanin_C24H24N2O13		TRUE
rxn05181	Betaine-ABC transport	-1.0 cpd00540_e0 -1.0 cpd00001_c0 -1.0 cpd00002_c0 ==> +1.0 cpd00009_c0 +1.0 cpd00540_c0 +1.0 cpd00067_c0 +1.0 cpd00008_c0	-1.0 BET_e0_C5H11NO2 -1.0 H2O_c0_H2O -1.0 ATP_c0_C10H13N5O13P3 ==> +1.0 Phosphate_c0_HO4P +1.0 BET_c0_C5H11NO2 +1.0 H_c0_H +1.0 ADP_c0_C10H13N5O10P2	(kb|g.684.peg.4436 or kb|g.684.peg.2518 or kb|g.684.peg.2973)	FALSE
rxn02009	UDP-N-acetylmuramoyl-L-alanyl-D-glutamate:L-lysine ligase	-1.0 M_cpd00039_c0 -1.0 M_cpd00002_c0 -1.0 M_cpd00525_c0 <==> +1.0 M_cpd02861_c0 +1.0 M_cpd00008_c0 +1.0 M_cpd00009_c0 +1.0 M_cpd00067_c0	-1.0 L_Lysine_c0 -1.0 ATP_c0 -1.0 UDP_N_acetylmuramoyl_L_alanyl_D_glutamate_c0 <==> +1.0 UDP_N_acetylmuramoyl_L_alanyl_D_glutamyl_L_lysine_c0 +1.0 ADP_c0 +1.0 Phosphate_c0 +1.0 H_plus__c0	fig|6666666.440926.peg.2908	TRUE
rxn00615	ATP:glycerol 3-phosphotransferase	-1.0 cpd00002_c0 -1.0 cpd00100_c0 <==> +1.0 cpd00080_c0 +1.0 cpd00008_c0	-1.0 ATP_c0_C10H13N5O13P3 -1.0 Glycerol_c0_C3H8O3 <==> +1.0 Glycerol-3-phosphate_c0_C3H8O6P +1.0 ADP_c0_C10H13N5O10P2	(kb|g.684.peg.1158)	TRUE
rxn09448	fatty-acid--CoA ligase (octadecenoate)	-1.0 cpd00010_c0 -1.0 cpd15269_c0 -1.0 cpd00002_c0 -1.0 cpd00067_c0 ==> +1.0 cpd00012_c0 +1.0 cpd15274_c0 +1.0 cpd00018_c0	-1.0 CoA_c0_C21H33N7O16P3S -1.0 octadecenoate_c0_C18H33O2 -1.0 ATP_c0_C10H13N5O13P3 -1.0 H_c0_H ==> +1.0 PPi_c0_H2O7P2 +1.0 Octadecenoyl-CoA_c0_C39H65N7O17P3S +1.0 AMP_c0_C10H13N5O7P	(kb|g.684.peg.661 or kb|g.684.peg.570 or kb|g.684.peg.3716 or kb|g.684.peg.1711 or kb|g.684.peg.2904 or kb|g.684.peg.1113 or kb|g.684.peg.4738)	FALSE
rxn01461	L-Arginine:glycine amidinotransferase	-1.0 M_cpd00051_c0 -1.0 M_cpd00281_c0 <==> +1.0 M_cpd00064_c0 +1.0 M_cpd00762_c0	-1.0 L_Arginine_c0 -1.0 GABA_c0 <==> +1.0 Ornithine_c0 +1.0 4_Guanidinobutanoate_c0	fig|6666666.440926.peg.2146	TRUE
rxn01654	5-Formiminotetrahydrofolate ammonia-lyase (cyclizing)	-1.0 cpd00013_c0 -1.0 cpd00347_c0 <==> +2.0 cpd00067_c0 +1.0 cpd00502_c0	-1.0 NH3_c0_H4N -1.0 5-10-Methenyltetrahydrofolate_c0_C20H20N7O6 <==> +2.0 H_c0_H +1.0 5-Formiminotetrahydrofolate_c0_C20H22N8O6	(kb|g.684.peg.4426 or kb|g.684.peg.4146)	TRUE
rxn06443	L-Methionine:tRNAMet ligase (AMP-forming)	-1.0 cpd00002_c0 -1.0 cpd11918_c0 -1.0 cpd00060_c0 -1.0 cpd00067_c0 ==> +1.0 cpd00012_c0 +1.0 cpd12105_c0 +1.0 cpd00018_c0	-1.0 ATP_c0_C10H13N5O13P3 -1.0 tRNA(Met)_C10H12N5O3R -1.0 L-Methionine_c0_C5H11NO2S -1.0 H_c0_H ==> +1.0 PPi_c0_H2O7P2 +1.0 L-Methionyl-tRNA_C15H22N6O4RS +1.0 AMP_c0_C10H13N5O7P		FALSE
rxn04031	thiocyanate aminohydrolase	-1.0 M_cpd01211_c0 -1.0 M_cpd00001_c0 -2.0 M_cpd00067_c0 <==> +1.0 M_cpd04536_c0 +1.0 M_cpd00013_c0	-1.0 Thiocyanate_c0 -1.0 H2O_c0 -2.0 H_plus__c0 <==> +1.0 Carbonyl_sulfide_c0 +1.0 NH3_c0	fig|6666666.440926.peg.4542	TRUE
rxn06444	L-Phenylalanine:tRNA(Ala) ligase (AMP-forming)	-1.0 cpd00002_c0 -1.0 cpd11919_c0 -1.0 cpd00066_c0 -1.0 cpd00067_c0 ==> +1.0 cpd00012_c0 +1.0 cpd00018_c0 +1.0 cpd12335_c0	-1.0 ATP_c0_C10H13N5O13P3 -1.0 tRNA(Phe)_C10H12N5O3R -1.0 L-Phenylalanine_c0_C9H11NO2 -1.0 H_c0_H ==> +1.0 PPi_c0_H2O7P2 +1.0 AMP_c0_C10H13N5O7P +1.0 L-Phenylalanyl-tRNA(Phe)_C19H22N6O4R		FALSE
rxn01138	Adenosine:orthophosphate ribosyltransferase	-1.0 cpd00182_c0 -1.0 cpd00009_c0 -1.0 cpd00067_c0 <==> +1.0 cpd00475_c0 +1.0 cpd00128_c0	-1.0 Adenosine_c0_C10H13N5O4 -1.0 Phosphate_c0_HO4P -1.0 H_c0_H <==> +1.0 Ribose_1-phosphate_c0_C5H10O8P +1.0 Adenine_c0_C5H5N5	(kb|g.684.peg.467)	TRUE
rxn01297	Xanthine:NAD+ oxidoreductase	-1.0 cpd00001_c0 -1.0 cpd00226_c0 -1.0 cpd00003_c0 <==> +1.0 cpd00004_c0 +1.0 cpd00309_c0 +1.0 cpd00067_c0	-1.0 H2O_c0_H2O -1.0 HYXN_c0_C5H4N4O -1.0 NAD_c0_C21H26N7O14P2 <==> +1.0 NADH_c0_C21H27N7O14P2 +1.0 XAN_c0_C5H4N4O2 +1.0 H_c0_H	(kb|g.684.peg.2085)	TRUE
rxn06445	L-Proline:tRNA(Pro) ligase (AMP-forming)	-1.0 cpd00129_c0 -1.0 cpd00002_c0 -1.0 cpd00067_c0 -1.0 cpd11920_c0 ==> +1.0 cpd00012_c0 +1.0 cpd12164_c0 +1.0 cpd00018_c0	-1.0 L-Proline_c0_C5H8NO2 -1.0 ATP_c0_C10H13N5O13P3 -1.0 H_c0_H -1.0 tRNA(Pro)_C10H12N5O3R ==> +1.0 PPi_c0_H2O7P2 +1.0 L-Prolyl-tRNA(Pro)_C15H19N6O4R +1.0 AMP_c0_C10H13N5O7P		FALSE
rxn09952	alpha-amylase	-1.0 cpd11657_c0 <==> +1.0 cpd11594_c0	-1.0 Starch_C36H62O31 <==> +1.0 Dextrin_C36H62O31		TRUE
rxn05114	5-amino-1-(5-phospho-D-ribosyl)imidazole:carbon-dioxide ligase	-1.0 cpd00002_c0 -1.0 cpd00242_c0 -1.0 cpd02140_c0 <==> +1.0 cpd00009_c0 +1.0 cpd11310_c0 +2.0 cpd00067_c0 +1.0 cpd00008_c0	-1.0 ATP_c0_C10H13N5O13P3 -1.0 H2CO3_c0_CHO3 -1.0 AIR_c0_C8H14N3O7P <==> +1.0 Phosphate_c0_HO4P +1.0 5-phosphoribosyl-5-carboxyaminoimidazole_C9H12N3O9P +2.0 H_c0_H +1.0 ADP_c0_C10H13N5O10P2		TRUE
rxn03159	UDP-2,3-bis(3-hydroxytetradecanoyl)-beta-D-glucosamine:2,3-bis-(3-	-1.0 cpd02835_c0 -1.0 cpd02930_c0 <==> +1.0 cpd00014_c0 +1.0 cpd03002_c0	-1.0 UDP-2_3-bis3-hydroxytetradecanoylglucosamine_c0_C43H75N3O20P2 -1.0 Lipid_X_c0_C34H65NO12P <==> +1.0 UDP_c0_C9H12N2O12P2 +1.0 Lipid_A_disaccharide_c0_C68H128N2O20P		TRUE
rxn06440	L-Isoleucine:tRNA(Ile) ligase (AMP-forming)	-1.0 cpd00002_c0 -1.0 cpd00322_c0 -1.0 cpd11915_c0 -1.0 cpd00067_c0 ==> +1.0 cpd00012_c0 +1.0 cpd12256_c0 +1.0 cpd00018_c0	-1.0 ATP_c0_C10H13N5O13P3 -1.0 L-Isoleucine_c0_C6H13NO2 -1.0 tRNA(Ile)_C10H12N5O3R -1.0 H_c0_H ==> +1.0 PPi_c0_H2O7P2 +1.0 L-Isoleucyl-tRNA(Ile)_C16H24N6O4R +1.0 AMP_c0_C10H13N5O7P		FALSE
rxn06441	L-Leucine:tRNA(Leu) ligase (AMP-forming)	-1.0 cpd11916_c0 -1.0 cpd00002_c0 -1.0 cpd00107_c0 -1.0 cpd00067_c0 ==> +1.0 cpd00012_c0 +1.0 cpd12003_c0 +1.0 cpd00018_c0	-1.0 tRNA(Leu)_C10H12N5O3R -1.0 ATP_c0_C10H13N5O13P3 -1.0 L-Leucine_c0_C6H13NO2 -1.0 H_c0_H ==> +1.0 PPi_c0_H2O7P2 +1.0 L-Leucyl-tRNA_C16H24N6O4R +1.0 AMP_c0_C10H13N5O7P		FALSE
rxn07771	rxn07771	-1.0 cpd15077_c0 -1.0 cpd00007_c0 -2.0 cpd00067_c0 ==> +1.0 cpd00011_c0 +1.0 cpd15078_c0	-1.0 1,3,7-Trimethyluric acid_C8H10N4O3 -1.0 O2_c0_O2 -2.0 H_c0_H ==> +1.0 CO2_c0_CO2 +1.0 3,6,8-Trimethylallantoin_C7H12N4O3		FALSE
rxn05119	L-aspartate:NAD+ oxidoreductase (deaminating)	-1.0 cpd00041_c0 -1.0 cpd00003_c0 <==> +1.0 cpd00004_c0 +2.0 cpd00067_c0 +1.0 cpd03470_c0	-1.0 L-Aspartate_c0_C4H6NO4 -1.0 NAD_c0_C21H26N7O14P2 <==> +1.0 NADH_c0_C21H27N7O14P2 +2.0 H_c0_H +1.0 Iminoaspartate_c0_C4H3NO4		TRUE
rxn10806	cytochrome oxidase bd (menaquinol-8: 2 protons)	-1.0 cpd15499_c0 -0.5 cpd00007_c0 -2.0 cpd00067_c0 ==> +1.0 cpd00001_c0 +1.0 cpd15500_c0 +2.0 cpd00067_e0	-1.0 Menaquinol_8_c0_C51H74O2 -0.5 O2_c0_O2 -2.0 H_c0_H ==> +1.0 H2O_c0_H2O +1.0 Menaquinone_8_c0_C51H72O2 +2.0 H_e0_H	(kb|g.684.peg.537)	FALSE
rxn04268	Pinocarveol dehydrogenase	-1.0 cpd08738_c0 <==> +1.0 cpd06774_c0 +2.0 cpd00067_c0	-1.0 Pinocarveol_C10H16O <==> +1.0 Pinocarvone_C10H14O +2.0 H_c0_H		TRUE
rxn06446	L-Serine:tRNA(Ser) ligase (AMP-forming)	-1.0 cpd00002_c0 -1.0 cpd00054_c0 -1.0 cpd11921_c0 ==> +1.0 cpd00012_c0 +1.0 cpd12132_c0 +1.0 cpd00018_c0	-1.0 ATP_c0_C10H13N5O13P3 -1.0 L-Serine_c0_C3H7NO3 -1.0 tRNA(Ser)_C10H12N5O3R ==> +1.0 PPi_c0_H2O7P2 +1.0 L-Seryl-tRNA(Ser)_C13H17N6O5R +1.0 AMP_c0_C10H13N5O7P		FALSE
rxn07778	malonyl-CoA:caffeoyl-CoA malonyltransferase (cyclizing)	-3.0 cpd00070_c0 -3.0 cpd00067_c0 -1.0 cpd00270_c0 ==> +4.0 cpd00010_c0 +3.0 cpd00011_c0 +1.0 cpd11204_c0	-3.0 Malonyl-CoA_c0_C24H34N7O19P3S -3.0 H_c0_H -1.0 Caffeoyl-CoA_C30H39N7O19P3S ==> +4.0 CoA_c0_C21H33N7O16P3S +3.0 CO2_c0_CO2 +1.0 Eriodictyol chalcone_C15H12O6		FALSE
rxn05115	5-carboxyamino-1-(5-phospho-D-ribosyl)imidazole carboxymutase	-1.0 cpd11310_c0 -1.0 cpd00067_c0 <==> +1.0 cpd02893_c0	-1.0 5-phosphoribosyl-5-carboxyaminoimidazole_C9H12N3O9P -1.0 H_c0_H <==> +1.0 5-Phosphoribosyl-4-carboxy-5-aminoimidazole_c0_C9H13N3O9P		TRUE
rxn06447	L-Threonine:tRNA(Thr) ligase (AMP-forming)	-1.0 cpd00002_c0 -1.0 cpd11922_c0 -1.0 cpd00161_c0 ==> +1.0 cpd00012_c0 +1.0 cpd12229_c0 +1.0 cpd00018_c0	-1.0 ATP_c0_C10H13N5O13P3 -1.0 tRNA(Thr)_C10H12N5O3R -1.0 L-Threonine_c0_C4H9NO3 ==> +1.0 PPi_c0_H2O7P2 +1.0 L-Threonyl-tRNA(Thr)_C14H19N6O5R +1.0 AMP_c0_C10H13N5O7P		FALSE
rxn03638	Acetyl-CoA:D-glucosamine-1-phosphate N-acetyltransferase	-1.0 cpd00022_c0 -1.0 cpd03671_c0 <==> +1.0 cpd00010_c0 +1.0 cpd00067_c0 +1.0 cpd02611_c0	-1.0 Acetyl-CoA_c0_C23H35N7O17P3S -1.0 D-Glucosamine1-phosphate_c0_C6H14NO8P <==> +1.0 CoA_c0_C21H33N7O16P3S +1.0 H_c0_H +1.0 N-Acetyl-D-glucosamine1-phosphate_c0_C8H15NO9P	(kb|g.684.peg.959) and (kb|g.684.peg.959)	TRUE
rxn07777	malonyl-CoA:cinnamoyl-CoA malonyltransferase (cyclizing)	-3.0 cpd00070_c0 -1.0 cpd00422_c0 -3.0 cpd00067_c0 ==> +4.0 cpd00010_c0 +3.0 cpd00011_c0 +1.0 cpd15110_c0	-3.0 Malonyl-CoA_c0_C24H34N7O19P3S -1.0 Cinnamoyl-CoA_C30H39N7O17P3S -3.0 H_c0_H ==> +4.0 CoA_c0_C21H33N7O16P3S +3.0 CO2_c0_CO2 +1.0 Pinocembrin chalcone_C15H12O4		FALSE
rxn05361	4-methyl-3-hydroxy-hexanoyl-ACP hydro-lyase	-1.0 cpd11497_c0 <==> +1.0 cpd00001_c0 +1.0 cpd11498_c0	-1.0 4-methyl-3-hydroxy-hexanoyl-ACP_c0_C18H33N2O9PRS <==> +1.0 H2O_c0_H2O +1.0 4-methyl-trans-hex-2-enoyl-ACP_c0_C18H31N2O8PRS	(kb|g.684.peg.1673)	TRUE
rxn06448	L-Tryptophan -tRNA(Trp) ligase (AMP-forming)	-1.0 cpd00002_c0 -1.0 cpd00065_c0 -1.0 cpd00067_c0 -1.0 cpd11923_c0 ==> +1.0 cpd00012_c0 +1.0 cpd12336_c0 +1.0 cpd00018_c0	-1.0 ATP_c0_C10H13N5O13P3 -1.0 L-Tryptophan_c0_C11H12N2O2 -1.0 H_c0_H -1.0 tRNA(Trp)_C10H12N5O3R ==> +1.0 PPi_c0_H2O7P2 +1.0 L-Tryptophanyl-tRNA(Trp)_C21H23N7O4R +1.0 AMP_c0_C10H13N5O7P		FALSE
rxn05117	L-aspartate:NADP+ oxidoreductase (deaminating)	-1.0 cpd00006_c0 -1.0 cpd00041_c0 <==> +1.0 cpd00005_c0 +2.0 cpd00067_c0 +1.0 cpd03470_c0	-1.0 NADP_c0_C21H26N7O17P3 -1.0 L-Aspartate_c0_C4H6NO4 <==> +1.0 NADPH_c0_C21H27N7O17P3 +2.0 H_c0_H +1.0 Iminoaspartate_c0_C4H3NO4		TRUE
rxn13784	RNA transcription	==> +1.0 cpd17043_c0	==> +1.0 RNA_transcription_c0_	() and (kb|g.684.peg.3938) and (kb|g.684.peg.276) and () and (kb|g.684.peg.2008) and () and (kb|g.684.peg.1229) and (kb|g.684.peg.1103) and (kb|g.684.peg.2474) and (kb|g.684.peg.1424) and (kb|g.684.peg.2760) and (kb|g.684.peg.1909) and (kb|g.684.peg.385)	FALSE
rxn06449	L-Valine:tRNAVal ligase (AMP-forming)	-1.0 cpd00002_c0 -1.0 cpd11924_c0 -1.0 cpd00156_c0 -1.0 cpd00067_c0 ==> +1.0 cpd00012_c0 +1.0 cpd12133_c0 +1.0 cpd00018_c0	-1.0 ATP_c0_C10H13N5O13P3 -1.0 tRNA(Val)_C10H12N5O3R -1.0 L-Valine_c0_C5H11NO2 -1.0 H_c0_H ==> +1.0 PPi_c0_H2O7P2 +1.0 L-Valyl-tRNA(Val)_C15H22N6O4R +1.0 AMP_c0_C10H13N5O7P		FALSE
rxn07779	malonyl-CoA:feruloyl-CoA malonyltransferase (cyclizing)	-3.0 cpd00070_c0 -3.0 cpd00067_c0 -1.0 cpd00321_c0 ==> +4.0 cpd00010_c0 +3.0 cpd00011_c0 +1.0 cpd15111_c0	-3.0 Malonyl-CoA_c0_C24H34N7O19P3S -3.0 H_c0_H -1.0 Feruloyl-CoA_C31H41N7O19P3S ==> +4.0 CoA_c0_C21H33N7O16P3S +3.0 CO2_c0_CO2 +1.0 Homoeriodictyol chalcone_C16H14O6		FALSE
rxn01858	Deoxyadenosine aminohydrolase	-1.0 cpd00001_c0 -1.0 cpd00438_c0 -1.0 cpd00067_c0 <==> +1.0 cpd00013_c0 +1.0 cpd03279_c0	-1.0 H2O_c0_H2O -1.0 Deoxyadenosine_c0_C10H13N5O3 -1.0 H_c0_H <==> +1.0 NH3_c0_H4N +1.0 Deoxyinosine_c0_C10H12N4O4	(kb|g.684.peg.765 or kb|g.684.peg.183)	TRUE
rxn03962	GDP-L-fucose:NADP+ 4-oxidoreductase (3,5-epimerizing)	-1.0 cpd00006_c0 -1.0 cpd00272_c0 <==> +1.0 cpd00005_c0 +1.0 cpd00067_c0 +1.0 cpd00900_c0	-1.0 NADP_c0_C21H26N7O17P3 -1.0 GDP-L-fucose_c0_C16H23N5O15P2 <==> +1.0 NADPH_c0_C21H27N7O17P3 +1.0 H_c0_H +1.0 GDP-4-dehydro-D-rhamnose_c0_C16H21N5O15P2	(kb|g.684.peg.3452)	TRUE
rxn02369	2-Carboxy-2,5-dihydro-5-oxofuran-2-acetate lyase (decyclizing)	-1.0 cpd00938_c0 <==> +1.0 cpd00856_c0 +1.0 cpd00067_c0	-1.0 4-Carboxymuconolactone_c0_C7H4O6 <==> +1.0 3-Carboxy-cis_cis-muconate_c0_C7H3O6 +1.0 H_c0_H	(kb|g.684.peg.3563)	TRUE
rxn05467	CO2 transport via diffusion	-1.0 cpd00011_c0 ==> +1.0 cpd00011_e0	-1.0 CO2_c0_CO2 ==> +1.0 CO2_e0_CO2		FALSE
rxn04270	cis-2-Methyl-5-isopropylhexa-2,5-dienal dehydrogenase	-1.0 cpd00001_c0 -1.0 cpd00003_c0 -1.0 cpd02708_c0 ==> +1.0 cpd00004_c0 +2.0 cpd00067_c0 +1.0 cpd08741_c0	-1.0 H2O_c0_H2O -1.0 NAD_c0_C21H26N7O14P2 -1.0 cis-2-Methyl-5-isopropylhexa-2,5-dienal_C10H16O ==> +1.0 NADH_c0_C21H27N7O14P2 +2.0 H_c0_H +1.0 cis-2-Methyl-5-isopropylhexa-2,5-dienoic acid_C10H15O2		FALSE
rxn01265	Nicotinate D-ribonucleotide:pyrophosphate phosphoribosyltransferase	-1.0 cpd00012_c0 -1.0 cpd00873_c0 <==> +1.0 cpd00103_c0 +1.0 cpd00067_c0 +1.0 cpd00218_c0	-1.0 PPi_c0_H2O7P2 -1.0 Nicotinate_ribonucleotide_c0_C11H13NO9P <==> +1.0 PRPP_c0_C5H10O14P3 +1.0 H_c0_H +1.0 Niacin_c0_C6H4NO2	(kb|g.684.peg.1963)	TRUE
rxn02484	ATP:4-amino-5-hydroxymethyl-2-methylpyrimidine 5-phosphotransferase	-1.0 cpd00002_c0 -1.0 cpd00939_c0 <==> +1.0 cpd02775_c0 +1.0 cpd00008_c0	-1.0 ATP_c0_C10H13N5O13P3 -1.0 Toxopyrimidine_c0_C6H9N3O <==> +1.0 4-Amino-5-phosphomethyl-2-methylpyrimidine_c0_C6H9N3O4P +1.0 ADP_c0_C10H13N5O10P2	(kb|g.684.peg.4551 or kb|g.684.peg.1363)	TRUE
rxn00501	3-Oxopropanoate:NAD+ oxidoreductase (decarboxylating,	-1.0 cpd00010_c0 -1.0 cpd00191_c0 -1.0 cpd00003_c0 ==> +1.0 cpd00011_c0 +1.0 cpd00004_c0 +1.0 cpd00022_c0	-1.0 CoA_c0_C21H33N7O16P3S -1.0 3-Oxopropanoate_c0_C3H3O3 -1.0 NAD_c0_C21H26N7O14P2 ==> +1.0 CO2_c0_CO2 +1.0 NADH_c0_C21H27N7O14P2 +1.0 Acetyl-CoA_c0_C23H35N7O17P3S	(kb|g.684.peg.4550)	FALSE
rxn01678	ATP:nucleoside-diphosphate phosphatransferase	-1.0 cpd00002_c0 -1.0 cpd00978_c0 <==> +1.0 cpd00358_c0 +1.0 cpd00008_c0	-1.0 ATP_c0_C10H13N5O13P3 -1.0 dUDP_c0_C9H12N2O11P2 <==> +1.0 dUTP_c0_C9H12N2O14P3 +1.0 ADP_c0_C10H13N5O10P2	(kb|g.684.peg.1765)	TRUE
rxn09502	Glucokinase	-1.0 cpd00002_c0 -1.0 cpd00027_c0 <==> +1.0 cpd00863_c0 +1.0 cpd00008_c0	-1.0 ATP_c0_C10H13N5O13P3 -1.0 D-Glucose_c0_C6H12O6 <==> +1.0 beta-D-Glucose_6-phosphate_c0_C6H12O9P +1.0 ADP_c0_C10H13N5O10P2		TRUE
rxn10163	Tetradecanoate transport via proton symport	-1.0 cpd03847_e0 -1.0 cpd00067_e0 ==> +1.0 cpd00067_c0 +1.0 cpd03847_c0	-1.0 Myristic_acid_e0_C14H27O2 -1.0 H_e0_H ==> +1.0 H_c0_H +1.0 Myristic_acid_c0_C14H27O2		FALSE
rxn05142	sinapoyl aldehyde:NAD oxidoreductase	-1.0 cpd00001_c0 -1.0 cpd03333_c0 -1.0 cpd00003_c0 ==> +1.0 cpd00004_c0 +1.0 cpd00373_c0 +2.0 cpd00067_c0	-1.0 H2O_c0_H2O -1.0 Sinapaldehyde_C11H12O4 -1.0 NAD_c0_C21H26N7O14P2 ==> +1.0 NADH_c0_C21H27N7O14P2 +1.0 Sinapate_C11H11O5 +2.0 H_c0_H		FALSE
rxn03974	FMNH2:NAD+ oxidoreductase	-1.0 cpd00004_c0 -1.0 cpd00050_c0 -1.0 cpd00067_c0 <==> +1.0 cpd01270_c0 +1.0 cpd00003_c0	-1.0 NADH_c0_C21H27N7O14P2 -1.0 FMN_c0_C17H20N4O9P -1.0 H_c0_H <==> +1.0 FMNH2_c0_C17H22N4O9P +1.0 NAD_c0_C21H26N7O14P2	(kb|g.684.peg.3016)	TRUE
rxn05143	sinapoyl aldehyde:NADP oxidoreductase	-1.0 cpd00001_c0 -1.0 cpd03333_c0 -1.0 cpd00006_c0 ==> +1.0 cpd00005_c0 +1.0 cpd00373_c0 +2.0 cpd00067_c0	-1.0 H2O_c0_H2O -1.0 Sinapaldehyde_C11H12O4 -1.0 NADP_c0_C21H26N7O17P3 ==> +1.0 NADPH_c0_C21H27N7O17P3 +1.0 Sinapate_C11H11O5 +2.0 H_c0_H		FALSE
rxn00902	3-Carboxy-3-hydroxy-4-methylpentanoate 3-methyl-2-oxobutanoate-lyase	-1.0 cpd00001_c0 -1.0 cpd00123_c0 -1.0 cpd00022_c0 <==> +1.0 cpd00010_c0 +1.0 cpd01646_c0 +1.0 cpd00067_c0	-1.0 H2O_c0_H2O -1.0 3-Methyl-2-oxobutanoate_c0_C5H7O3 -1.0 Acetyl-CoA_c0_C23H35N7O17P3S <==> +1.0 CoA_c0_C21H33N7O16P3S +1.0 2-Isopropylmalate_c0_C7H10O5 +1.0 H_c0_H	(kb|g.684.peg.1348)	TRUE
[truncated: 1,156 more rows]

## Sheet: Metabolites
metabolite_id	name	formula	compartment	charge
cpd02083	CoproporphyrinogenIII	C36H40N4O8	Cytosol_0	-4
cpd06476	Magnoflorine	C20H24NO4	Cytosol_0	0
cpd00093	Anthranilate	C7H6NO2	Cytosol_0	0
cpd12606	Plasmenylethanolamine	C8H13NO7PR2	Cytosol_0	-1
cpd00222	GLCN	C6H11O7	Cytosol_0	-1
cpd03920	Adenosylcobinamide-GDP	C68H96CoN21O21P2	Cytosol_0	0
[truncated: 2,841 more rows]
