# Supplementary material for: Genome-scale reconstruction of Paenarthrobacter aurescens TC1 metabolic model towards the study of atrazine bioremediation
Source: Sci Rep. 2020 Aug 3;10:13019. doi: 10.1038/s41598-020-69509-7 (PMC7398907; doi:10.1038/s41598-020-69509-7)
Supplement: Supplementary file 2 — Supplementary Dataset 2. [file 41598_2020_69509_MOESM2_ESM.xml]

<?xml version="1.0" encoding="UTF-8"?>
<sbml level="2" version="1" xmlns="http://www.sbml.org/sbml/level2" xmlns:html="http://www.w3.org/1999/xhtml">
<model id="kb_g_684_fbamdl3" name="Arthrobacter_aurescens_TC1_SEED_model">
<listOfCompartments>
	<compartment id="e0" name="Extracellular_0"/>
	<compartment id="c0" name="Cytosol_0"/>
</listOfCompartments>
<listOfSpecies>
	<species id="M_cpd02083_c0" name="CoproporphyrinogenIII_c0" compartment="c0" charge="-4" boundaryCondition="false"/>
	<species id="cpd06476_c0" name="Magnoflorine_C20H24NO4" compartment="c0" charge="0" boundaryCondition="false"/>
	<species id="cpd00093_c0" name="Anthranilate_c0_C7H6NO2" compartment="c0" charge="0" boundaryCondition="false"/>
	<species id="M_cpd12606_c0" name="Plasmenylethanolamine_c0" compartment="c0" charge="-1" boundaryCondition="false"/>
	<species id="M_cpd00222_c0" name="GLCN_c0" compartment="c0" charge="-1" boundaryCondition="false"/>
	<species id="cpd03920_c0" name="Adenosylcobinamide-GDP_c0_C68H96CoN21O21P2" compartment="c0" charge="0" boundaryCondition="false"/>
	<species id="cpd11541_c0" name="15-methyl-3-oxo-hexa-decanoyl-ACP_c0_C28H51N2O9PRS" compartment="c0" charge="0" boundaryCondition="false"/>
	<species id="cpd02708_c0" name="cis-2-Methyl-5-isopropylhexa-2,5-dienal_C10H16O" compartment="c0" charge="0" boundaryCondition="false"/>
	<species id="cpd16438_c0" name="5-Fluorouridine monophosphate_C9H11N2O9PF" compartment="c0" charge="0" boundaryCondition="false"/>
	<species id="cpd03919_c0" name="Adenosyl_cobinamide_phosphate_c0_C58H84CoN16O14P" compartment="c0" charge="0" boundaryCondition="false"/>
	<species id="cpd00802_c0" name="D-fructose-1-phosphate_c0_C6H12O9P" compartment="c0" charge="0" boundaryCondition="false"/>
	<species id="cpd00012_c0" name="PPi_c0_H2O7P2" compartment="c0" charge="0" boundaryCondition="false"/>
	<species id="cpd01979_c0" name="5-Acetamidopentanoate_C7H12NO3" compartment="c0" charge="0" boundaryCondition="false"/>
	<species id="cpd14899_c0" name="(11Z,14Z,17Z)-Icosatrienoyl-CoA_C41H65N7O17P3S" compartment="c0" charge="0" boundaryCondition="false"/>
	<species id="M_cpd00107_c0" name="L_Leucine_c0" compartment="c0" charge="0" boundaryCondition="false"/>
	<species id="cpd12878_c0" name="Methylcobalamin_C63H92CoN13O14P" compartment="c0" charge="0" boundaryCondition="false"/>
	<species id="cpd15239_c0" name="Hexadecenoyl-ACP_c0_C27H49N2O8PRS" compartment="c0" charge="0" boundaryCondition="false"/>
	<species id="cpd15514_c0" name="two disacharide linked murein units, pentapeptide crosslinked tetrapeptide (A2pm-.D-ala) (middle of chain)_C77H117N15O40" compartment="c0" charge="0" boundaryCondition="false"/>
	<species id="M_cpd00210_c0" name="Taurine_c0" compartment="c0" charge="0" boundaryCondition="false"/>
	<species id="cpd01211_c0" name="Thiocyanate_CNS" compartment="c0" charge="0" boundaryCondition="false"/>
	<species id="M_cpd15323_c0" name="1_Acyl_sn_glycero_3_phosphoglycerol_octadecanoyl_c0" compartment="c0" charge="-1" boundaryCondition="false"/>
	<species id="cpd00126_c0" name="GMP_c0_C10H13N5O8P" compartment="c0" charge="0" boundaryCondition="false"/>
	<species id="cpd00401_c0" name="Benzoyl-CoA_C28H37N7O17P3S" compartment="c0" charge="0" boundaryCondition="false"/>
	<species id="cpd02021_c0" name="Succinylbenzoyl-CoA_c0_C32H40N7O20P3S" compartment="c0" charge="0" boundaryCondition="false"/>
	<species id="cpd03198_c0" name="Melibiose_c0_C12H22O11" compartment="c0" charge="0" boundaryCondition="false"/>
	<species id="cpd15354_c0" name="2-hexadec-9-enoyl-sn-glycerol_3-phosphate_c0_C19H36O7P" compartment="c0" charge="0" boundaryCondition="false"/>
	<species id="cpd11679_c0" name="Secondary alcohol_CH2OR2" compartment="c0" charge="0" boundaryCondition="false"/>
	<species id="M_cpd02197_c0" name="5_Formyltetrahydrofolate_c0" compartment="c0" charge="-2" boundaryCondition="false"/>
	<species id="cpd08920_c0" name="Mirtillin_C21H18O12" compartment="c0" charge="0" boundaryCondition="false"/>
	<species id="M_cpd01306_c0" name="Cycloartenol_c0" compartment="c0" charge="0" boundaryCondition="false"/>
	<species id="cpd00241_c0" name="dGTP_c0_C10H13N5O13P3" compartment="c0" charge="0" boundaryCondition="false"/>
	<species id="cpd01693_c0" name="6-Phosphosucrose_c0_C12H22O14P" compartment="c0" charge="0" boundaryCondition="false"/>
	<species id="cpd15468_c0" name="Glycerophosphoserine_C6H13NO8P" compartment="c0" charge="0" boundaryCondition="false"/>
	<species id="cpd03129_c0" name="2E-Decenoyl-CoA_c0_C31H49N7O17P3S" compartment="c0" charge="0" boundaryCondition="false"/>
	<species id="cpd00379_c0" name="Glutarate_C5H6O4" compartment="c0" charge="0" boundaryCondition="false"/>
	<species id="cpd00654_c0" name="Deoxycytidine_c0_C9H13N3O4" compartment="c0" charge="0" boundaryCondition="false"/>
	<species id="M_cpd11476_c0" name="hexadecanoyl_acp_c0" compartment="c0" charge="-2" boundaryCondition="false"/>
	<species id="cpd01624_c0" name="Uroporphyrin III_C40H30N4O16" compartment="c0" charge="0" boundaryCondition="false"/>
	<species id="cpd12076_c0" name="R-S-Glutathione_C10H14N3O6RS" compartment="c0" charge="0" boundaryCondition="false"/>
	<species id="cpd15604_e0" name="Gly-Leu_e0_C8H16N2O3" compartment="e0" charge="0" boundaryCondition="false"/>
	<species id="cpd15731_c0" name="Diglucosyl-1,2 diisoheptadecanoylglycerol_C49H92O15" compartment="c0" charge="0" boundaryCondition="false"/>
	<species id="cpd03657_c0" name="GA1_C45H79N2O23R" compartment="c0" charge="0" boundaryCondition="false"/>
	<species id="cpd11495_c0" name="2-methylbutyryl-ACP_c0_C16H29N2O8PRS" compartment="c0" charge="0" boundaryCondition="false"/>
	<species id="cpd11770_c0" name="L-Alanyl-tRNA_C13H18N6O4R" compartment="c0" charge="0" boundaryCondition="false"/>
	<species id="M_cpd15175_c0" name="5_Methyl_3_oxo_4_hexenoyl_CoA_c0" compartment="c0" charge="-3" boundaryCondition="false"/>
	<species id="cpd00515_c0" name="5-Dehydro-4-deoxy-D-glucarate_c0_C6H6O7" compartment="c0" charge="0" boundaryCondition="false"/>
	<species id="cpd00540_c0" name="BET_c0_C5H11NO2" compartment="c0" charge="0" boundaryCondition="false"/>
	<species id="cpd14887_c0" name="(7Z,10Z,13Z,16Z,19Z)-Docosapentaenoyl-CoA_C43H65N7O17P3S" compartment="c0" charge="0" boundaryCondition="false"/>
	<species id="M_cpd02014_c0" name="N_Malonylanthranilate_c0" compartment="c0" charge="-2" boundaryCondition="false"/>
	<species id="M_cpd15540_c0" name="Phosphatidylglycerol_dioctadecanoyl_c0" compartment="c0" charge="-1" boundaryCondition="false"/>
	<species id="cpd15330_c0" name="1-tetradec-7-enoyl-sn-glycerol_3-phosphate_c0_C17H32O7P" compartment="c0" charge="0" boundaryCondition="false"/>
	<species id="cpd15055_c0" name="(+)-7-Isojasmonic acid CoA_C33H49N7O18P3S" compartment="c0" charge="0" boundaryCondition="false"/>
	<species id="cpd00781_c0" name="5-Dehydrogluconate_c0_C6H9O7" compartment="c0" charge="0" boundaryCondition="false"/>
	<species id="cpd12809_c0" name="Methylcorrinoid_C19HN4R21" compartment="c0" charge="0" boundaryCondition="false"/>
	<species id="M_cpd00876_c0" name="3_Hydroxyisobutyrate_c0" compartment="c0" charge="-1" boundaryCondition="false"/>
	<species id="cpd00871_c0" name="D-Ribulose 1,5-bisphosphate_C5H10O11P2" compartment="c0" charge="0" boundaryCondition="false"/>
	<species id="cpd05527_c0" name="Cyanidin 3-O-rutinoside_C27H29O15" compartment="c0" charge="0" boundaryCondition="false"/>
	<species id="M_cpd02861_c0" name="UDP_N_acetylmuramoyl_L_alanyl_D_glutamyl_L_lysine_c0" compartment="c0" charge="-3" boundaryCondition="false"/>
	<species id="cpd11438_c0" name="fa4_c0_C15H29O2" compartment="c0" charge="0" boundaryCondition="false"/>
	<species id="M_cpd11624_c0" name="Lecithin_c0" compartment="c0" charge="0" boundaryCondition="false"/>
	<species id="M_cpd00680_c0" name="Chloramphenicol_c0" compartment="c0" charge="0" boundaryCondition="false"/>
	<species id="cpd00081_c0" name="Sulfite_c0_HO3S" compartment="c0" charge="0" boundaryCondition="false"/>
	<species id="cpd07859_c0" name="4-Methylaminobutanal_C5H12NO" compartment="c0" charge="0" boundaryCondition="false"/>
	<species id="M_cpd06559_c0" name="alpha_Farnesene_c0" compartment="c0" charge="0" boundaryCondition="false"/>
	<species id="cpd02446_c0" name="5-Dehydro-2-deoxy-D-gluconate_C6H9O6" compartment="c0" charge="0" boundaryCondition="false"/>
	<species id="cpd15366_c0" name="(R)-3-hydroxy-cis-dodec-5-enoyl-[acyl-carrier protein]_C23H41N2O9PRS" compartment="c0" charge="0" boundaryCondition="false"/>
	<species id="cpd08919_c0" name="Pelargonidin 3-glucoside_C21H19O10" compartment="c0" charge="0" boundaryCondition="false"/>
	<species id="cpd02721_c0" name="DKHP_c0_C6H9O9P" compartment="c0" charge="0" boundaryCondition="false"/>
	<species id="cpd03117_c0" name="3-Oxododecanoyl-CoA_c0_C33H53N7O18P3S" compartment="c0" charge="0" boundaryCondition="false"/>
	<species id="M_cpd02357_c0" name="Dopamine_c0" compartment="c0" charge="1" boundaryCondition="false"/>
	<species id="cpd00642_c0" name="L-Rhamnulose_c0_C6H12O5" compartment="c0" charge="0" boundaryCondition="false"/>
	<species id="cpd00367_c0" name="Cytidine_c0_C9H13N3O5" compartment="c0" charge="0" boundaryCondition="false"/>
	<species id="M_cpd00176_c0" name="2_keto_3_deoxygluconate_c0" compartment="c0" charge="-1" boundaryCondition="false"/>
	<species id="M_cpd00451_c0" name="Glycocyamine_c0" compartment="c0" charge="0" boundaryCondition="false"/>
	<species id="cpd_C04327_c0" name="4-Methyl-5-(2-phosphoethyl)thiazole_C6H10NO4PS" compartment="c0" charge="0" boundaryCondition="false"/>
	<species id="cpd00311_c0" name="Guanosine_c0_C10H13N5O5" compartment="c0" charge="0" boundaryCondition="false"/>
	<species id="cpd00036_c0" name="Succinate_c0_C4H4O4" compartment="c0" charge="0" boundaryCondition="false"/>
	<species id="cpd03346_c0" name="5-Hydroxyindoleacetate_C10H8NO3" compartment="c0" charge="0" boundaryCondition="false"/>
	<species id="cpd00138_c0" name="D-Mannose_c0_C6H12O6" compartment="c0" charge="0" boundaryCondition="false"/>
	<species id="cpd00413_c0" name="Glutaryl-CoA_C26H38N7O19P3S" compartment="c0" charge="0" boundaryCondition="false"/>
	<species id="cpd15604_c0" name="Gly-Leu_c0_C8H16N2O3" compartment="c0" charge="0" boundaryCondition="false"/>
	<species id="cpd15329_c0" name="1-octadecanoyl-sn-glycerol_3-phosphate_c0_C21H42O7P" compartment="c0" charge="0" boundaryCondition="false"/>
	<species id="M_cpd00049_c0" name="Carboxylic_acid_c0" compartment="c0" charge="-1" boundaryCondition="false"/>
	<species id="cpd12579_c0" name="alpha-D-Mannosylchitobiosyldiphosphodolichol_C47H80N2O22P2" compartment="c0" charge="0" boundaryCondition="false"/>
	<species id="cpd15538_c0" name="Phosphatidylglycerol_dihexadecanoyl_c0_C38H74O10P" compartment="c0" charge="0" boundaryCondition="false"/>
	<species id="cpd02089_c0" name="5-Oxopentanoate_C5H7O3" compartment="c0" charge="0" boundaryCondition="false"/>
	<species id="cpd08747_c0" name="3-Isopropylbut-3-enoic acid_C7H11O2" compartment="c0" charge="0" boundaryCondition="false"/>
	<species id="cpd11451_c0" name="mql7_C46H66O2" compartment="c0" charge="0" boundaryCondition="false"/>
	<species id="cpd12788_c0" name="Dehydrodolichol diphosphate_C25H42O7P2" compartment="c0" charge="0" boundaryCondition="false"/>
	<species id="M_cpd00152_c0" name="Agmatine_c0" compartment="c0" charge="2" boundaryCondition="false"/>
	<species id="M_cpd01489_c0" name="beta_Alanopine_c0" compartment="c0" charge="-1" boundaryCondition="false"/>
	<species id="cpd11611_c0" name="Acyl-CoA_C22H32N7O17P3RS" compartment="c0" charge="0" boundaryCondition="false"/>
	<species id="M_cpd00312_c0" name="Histamine_c0" compartment="c0" charge="1" boundaryCondition="false"/>
	<species id="cpd02524_c0" name="N-Pantothenoylcysteine_C12H21N2O6S" compartment="c0" charge="0" boundaryCondition="false"/>
	<species id="cpd00540_e0" name="BET_e0_C5H11NO2" compartment="e0" charge="0" boundaryCondition="false"/>
	<species id="cpd15378_c0" name="4-Hydroxy-benzylalcohol_c0_C7H8O2" compartment="c0" charge="0" boundaryCondition="false"/>
	<species id="cpd00838_c0" name="Streptomycin 6-phosphate_C21H42N7O15P" compartment="c0" charge="0" boundaryCondition="false"/>
	<species id="cpd11917_c0" name="tRNA(Lys)_C10H12N5O3R" compartment="c0" charge="0" boundaryCondition="false"/>
	<species id="cpd09812_c0" name="4-Hydroxymethylsalicylate_C8H7O4" compartment="c0" charge="0" boundaryCondition="false"/>
	<species id="cpd15718_c0" name="Diisotetradecanoylphosphatidylglycerophosphate_c0_C34H66O13P2" compartment="c0" charge="0" boundaryCondition="false"/>
	<species id="cpd04365_c0" name="Protoanemonin_C5H4O2" compartment="c0" charge="0" boundaryCondition="false"/>
	<species id="cpd09136_c0" name="Premithramycinone_C21H17O9" compartment="c0" charge="0" boundaryCondition="false"/>
	<species id="cpd15043_c0" name="OPC8-CoA_C39H61N7O18P3S" compartment="c0" charge="0" boundaryCondition="false"/>
	<species id="M_cpd02267_c0" name="Chloramphenicol_3_acetate_c0" compartment="c0" charge="0" boundaryCondition="false"/>
	<species id="cpd17740_c0" name="8-Hydroxygeraniol_C10H18O2" compartment="c0" charge="0" boundaryCondition="false"/>
	<species id="cpd00068_c0" name="ITP_c0_C10H12N4O14P3" compartment="c0" charge="0" boundaryCondition="false"/>
	<species id="cpd01889_c0" name="4-Acetamidobutanoate_C6H10NO3" compartment="c0" charge="0" boundaryCondition="false"/>
	<species id="M_cpd00499_c0" name="D_glucose_1_6_biphosphate_c0" compartment="c0" charge="-2" boundaryCondition="false"/>
	<species id="cpd00437_c0" name="D-Tagaturonate_c0_C6H9O7" compartment="c0" charge="0" boundaryCondition="false"/>
	<species id="cpd00712_c0" name="2-Dehydropantoate_c0_C6H9O4" compartment="c0" charge="0" boundaryCondition="false"/>
	<species id="M_cpd00086_c0" name="Propionyl_CoA_c0" compartment="c0" charge="-4" boundaryCondition="false"/>
	<species id="M_cpd00361_c0" name="ACTN_c0" compartment="c0" charge="0" boundaryCondition="false"/>
	<species id="cpd02090_c0" name="Glycerophosphoglycerol_c0_C6H14O8P" compartment="c0" charge="0" boundaryCondition="false"/>
	<species id="cpd00343_c0" name="N-Carbamoyl-L-aspartate_c0_C5H6N2O5" compartment="c0" charge="0" boundaryCondition="false"/>
	<species id="cpd11516_c0" name="14-methyl-3-oxo-hexa-decanoyl-ACP_c0_C28H51N2O9PRS" compartment="c0" charge="0" boundaryCondition="false"/>
	<species id="cpd15432_c0" name="core_oligosaccharide_lipid_A_c0_C176H307N2O100P4" compartment="c0" charge="0" boundaryCondition="false"/>
	<species id="cpd03715_c0" name="2-Hydroxy-6-oxo-hept-2,4-dienoate_C7H7O4" compartment="c0" charge="0" boundaryCondition="false"/>
	<species id="cpd03849_c0" name="Gamolenic acid_C18H29O2" compartment="c0" charge="0" boundaryCondition="false"/>
	<species id="M_cpd00258_c0" name="D_Ribulose_c0" compartment="c0" charge="0" boundaryCondition="false"/>
	<species id="cpd00965_c0" name="Hg_H2Hg" compartment="c0" charge="0" boundaryCondition="false"/>
	<species id="cpd02172_c0" name="Solanesyl diphosphate_C45H74O7P2" compartment="c0" charge="0" boundaryCondition="false"/>
	<species id="cpd02745_c0" name="alpha-D-Galactosyl-diphosphoundecaprenol_C61H100O12P2" compartment="c0" charge="0" boundaryCondition="false"/>
	<species id="M_cpd03593_c0" name="D_erythro_3_Methylmalate_c0" compartment="c0" charge="-2" boundaryCondition="false"/>
	<species id="M_cpd01912_c0" name="L_Fucose_1_phosphate_c0" compartment="c0" charge="-2" boundaryCondition="false"/>
	<species id="cpd15317_c0" name="1-Acyl-sn-glycero-3-phosphoethanolamine_hexadec-9-enoyl_c0_C21H42NO7P" compartment="c0" charge="0" boundaryCondition="false"/>
	<species id="cpd14875_c0" name="UDP-L-Ara4FN_C15H21N3O16P2" compartment="c0" charge="0" boundaryCondition="false"/>
	<species id="cpd15092_c0" name="(6Z,9Z,12Z,15Z,18Z,21Z)-3-Oxotetracosahexa-6,9,12,15,18,21-enoyl-CoA_C45H65N7O18P3S" compartment="c0" charge="0" boundaryCondition="false"/>
	<species id="cpd14989_c0" name="3-Hydroxy-5-oxohexanoyl-CoA_C27H41N7O19P3S" compartment="c0" charge="0" boundaryCondition="false"/>
	<species id="cpd11528_c0" name="7-methyl-octanoyl-ACP_c0_C20H37N2O8PRS" compartment="c0" charge="0" boundaryCondition="false"/>
	<species id="cpd04017_c0" name="3-Chloroallyl aldehyde_C3H3OCl" compartment="c0" charge="0" boundaryCondition="false"/>
	<species id="cpd01133_c0" name="Stachyose_c0_C24H42O21" compartment="c0" charge="0" boundaryCondition="false"/>
	<species id="cpd15170_c0" name="7-Methyl-3-oxo-6-octenoyl-CoA_C30H45N7O18P3S" compartment="c0" charge="0" boundaryCondition="false"/>
	<species id="M_cpd02427_c0" name="Thiomorpholine_3_carboxylate_c0" compartment="c0" charge="-1" boundaryCondition="false"/>
	<species id="cpd06714_c0" name="Hexahydrobenzoic acid_C7H11O2" compartment="c0" charge="0" boundaryCondition="false"/>
	<species id="cpd17674_c0" name="Undecaprenyl-diphospho-N-acetylmuramoyl-(N-acetylglucosamine)-L-alanyl-gamma-D-glutamyl-L-lysyl-(L-alanyl-L-alanyl)-D-alanyl-D-alanine_C100H166N10O28P2" compartment="c0" charge="0" boundaryCondition="false"/>
	<species id="cpd00138_e0" name="D-Mannose_e0_C6H12O6" compartment="e0" charge="0" boundaryCondition="false"/>
	<species id="cpd11463_c0" name="Protein_C4H5N2O3R2" compartment="c0" charge="0" boundaryCondition="false"/>
	<species id="cpd00552_c0" name="F-_F" compartment="c0" charge="0" boundaryCondition="false"/>
	<species id="cpd09798_c0" name="2-Hydroxy-3-carboxybenzalpyruvate_C11H6O6" compartment="c0" charge="0" boundaryCondition="false"/>
	<species id="cpd00277_c0" name="Deoxyguanosine_c0_C10H13N5O4" compartment="c0" charge="0" boundaryCondition="false"/>
	<species id="cpd03964_c0" name="Deisopropylatrazine_C5H8N5Cl" compartment="c0" charge="0" boundaryCondition="false"/>
	<species id="cpd15665_c0" name="Peptidoglycan_polymer_n_subunits_c0_C80H125N16O42R" compartment="c0" charge="0" boundaryCondition="false"/>
	<species id="cpd00195_c0" name="1-Alcohol_CH3OR" compartment="c0" charge="0" boundaryCondition="false"/>
	<species id="cpd14957_c0" name="Apoprotein_H3NR" compartment="c0" charge="0" boundaryCondition="false"/>
	<species id="cpd11986_c0" name="tRNA queuine_C27H37N5O22P3R2" compartment="c0" charge="0" boundaryCondition="false"/>
	<species id="M_cpd02415_c0" name="Serine_phosphoethanolamine_c0" compartment="c0" charge="0" boundaryCondition="false"/>
	<species id="cpd15240_c0" name="hexacosanoate_C26H51O2" compartment="c0" charge="0" boundaryCondition="false"/>
	<species id="cpd03441_c0" name="2-Hexaprenyl-3-methyl-6-methoxy-1,4-benzoquinone_C38H56O3" compartment="c0" charge="0" boundaryCondition="false"/>
	<species id="cpd14736_c0" name="cis-Stilbene oxide_C14H12O" compartment="c0" charge="0" boundaryCondition="false"/>
	<species id="cpd00024_c0" name="2-Oxoglutarate_c0_C5H4O5" compartment="c0" charge="0" boundaryCondition="false"/>
	<species id="cpd00290_c0" name="D-fructose-1_6-bisphosphate_c0_C6H12O12P2" compartment="c0" charge="0" boundaryCondition="false"/>
	<species id="cpd17421_c0" name="3-(7-Methylthio)heptylmalate_C12H22O5S" compartment="c0" charge="0" boundaryCondition="false"/>
	<species id="cpd01476_c0" name="Protoporphyrin_c0_C34H32N4O4" compartment="c0" charge="0" boundaryCondition="false"/>
	<species id="cpd02045_c0" name="1-Hydroxy-2-naphthoate_C11H7O3" compartment="c0" charge="0" boundaryCondition="false"/>
	<species id="M_cpd00119_c0" name="L_Histidine_c0" compartment="c0" charge="0" boundaryCondition="false"/>
	<species id="cpd00355_c0" name="Nicotinamide_ribonucleotide_c0_C11H15N2O8P" compartment="c0" charge="0" boundaryCondition="false"/>
	<species id="cpd00630_c0" name="3-Oxoadipate_C6H6O5" compartment="c0" charge="0" boundaryCondition="false"/>
	<species id="M_cpd01560_c0" name="beta_Alanyl_CoA_c0" compartment="c0" charge="-2" boundaryCondition="false"/>
	<species id="cpd03105_c0" name="Acetol_C3H6O2" compartment="c0" charge="0" boundaryCondition="false"/>
	<species id="cpd15792_c0" name="Myristoylcardiolipin_B._subtilis_c0_C65H124O17P2" compartment="c0" charge="0" boundaryCondition="false"/>
	<species id="cpd11590_c0" name="met-L-ala-L_c0_C8H15N2O3S" compartment="c0" charge="0" boundaryCondition="false"/>
	<species id="cpd00012_e0" name="PPi_e0_H2O7P2" compartment="e0" charge="0" boundaryCondition="false"/>
	<species id="cpd11589_c0" name="gly-asp-L_c0_C6H9N2O5" compartment="c0" charge="0" boundaryCondition="false"/>
	<species id="M_cpd00025_c0" name="H2O2_c0" compartment="c0" charge="0" boundaryCondition="false"/>
	<species id="M_cpd00300_c0" name="Urate_c0" compartment="c0" charge="0" boundaryCondition="false"/>
	<species id="cpd15031_c0" name="Tulipanin_C27H28O16" compartment="c0" charge="0" boundaryCondition="false"/>
	<species id="cpd02597_c0" name="cis-2-Methylaconitate_c0_C7H5O6" compartment="c0" charge="0" boundaryCondition="false"/>
	<species id="M_cpd00770_c0" name="N_Formyl_L_glutamate_c0" compartment="c0" charge="-2" boundaryCondition="false"/>
	<species id="cpd12088_c0" name="Carboxylic ester_CO2R2" compartment="c0" charge="0" boundaryCondition="false"/>
	<species id="cpd00289_c0" name="Geranylgeranyl_diphosphate_c0_C20H34O7P2" compartment="c0" charge="0" boundaryCondition="false"/>
	<species id="cpd00151_c0" name="Thymine_c0_C5H6N2O2" compartment="c0" charge="0" boundaryCondition="false"/>
	<species id="cpd03232_c0" name="3alpha,7alpha-Dihydroxy-5beta-24-oxocholestanoyl-CoA_C48H75N7O20P3S" compartment="c0" charge="0" boundaryCondition="false"/>
	<species id="cpd00204_e0" name="Carbon monoxide_CHO" compartment="e0" charge="0" boundaryCondition="false"/>
	<species id="cpd00482_c0" name="2-Phospho-D-glycerate_c0_C3H5O7P" compartment="c0" charge="0" boundaryCondition="false"/>
	<species id="cpd09263_c0" name="Luteolin 7-O-beta-D-diglucuronide_C27H24O18" compartment="c0" charge="0" boundaryCondition="false"/>
	<species id="cpd11782_c0" name="Sugar phosphate_C12H22O14P" compartment="c0" charge="0" boundaryCondition="false"/>
	<species id="cpd15526_c0" name="1_2-dioctadecanoyl-sn-glycerol_3-phosphate_c0_C39H76O8P" compartment="c0" charge="0" boundaryCondition="false"/>
	<species id="cpd15801_c0" name="Iso-C17:0 CoA_C38H65N7O17P3S" compartment="c0" charge="0" boundaryCondition="false"/>
	<species id="M_cpd00291_c0" name="L_Dopa_c0" compartment="c0" charge="0" boundaryCondition="false"/>
	<species id="cpd00216_c0" name="Chorismate_c0_C10H8O6" compartment="c0" charge="0" boundaryCondition="false"/>
	<species id="cpd00977_c0" name="dITP_C10H12N4O13P3" compartment="c0" charge="0" boundaryCondition="false"/>
	<species id="cpd16344_c0" name="Icosenoyl-CoA_C41H69N7O17P3S" compartment="c0" charge="0" boundaryCondition="false"/>
	<species id="M_cpd18007_c0" name="Leachianone_G_c0" compartment="c0" charge="0" boundaryCondition="false"/>
	<species id="cpd16585_c0" name="beta-Phenylalanoyl-CoA_C30H43N8O17P3S" compartment="c0" charge="0" boundaryCondition="false"/>
	<species id="cpd00347_c0" name="5-10-Methenyltetrahydrofolate_c0_C20H20N7O6" compartment="c0" charge="0" boundaryCondition="false"/>
	<species id="cpd00834_c0" name="Phosphopantetheine_c0_C11H22N2O7PS" compartment="c0" charge="0" boundaryCondition="false"/>
	<species id="M_cpd00769_c0" name="N_Formyl_L_aspartate_c0" compartment="c0" charge="-2" boundaryCondition="false"/>
	<species id="cpd17039_c0" name="Isopentenyl phosphate_C5H9O4P" compartment="c0" charge="0" boundaryCondition="false"/>
	<species id="cpd15322_c0" name="1-Acyl-sn-glycero-3-phosphoglycerol_hexadec-9-enoyl_c0_C22H42O9P" compartment="c0" charge="0" boundaryCondition="false"/>
	<species id="cpd01157_c0" name="Chitobiose_c0_C16H28N2O11" compartment="c0" charge="0" boundaryCondition="false"/>
	<species id="M_cpd00001_c0" name="H2O_c0" compartment="c0" charge="0" boundaryCondition="false"/>
	<species id="cpd11521_c0" name="5-methyl-3-oxo-hexanoyl-ACP_c0_C18H31N2O9PRS" compartment="c0" charge="0" boundaryCondition="false"/>
	<species id="cpd00221_c0" name="D-Lactate_c0_C3H5O3" compartment="c0" charge="0" boundaryCondition="false"/>
	<species id="cpd15374_c0" name="3-oxo-cis-myristol-7-eoyl-[acyl-carrier protein]_C25H43N2O9PRS" compartment="c0" charge="0" boundaryCondition="false"/>
	<species id="cpd04390_c0" name="Benzoyl acetyl-CoA_C30H39N7O18P3S" compartment="c0" charge="0" boundaryCondition="false"/>
	<species id="cpd12543_c0" name="Carboxybiotin-carboxyl-carrier_protein_c0_C18H26N5O6R2S" compartment="c0" charge="0" boundaryCondition="false"/>
	<species id="cpd14478_c0" name="Alkanesulfonate_CH2O3RS" compartment="c0" charge="0" boundaryCondition="false"/>
	<species id="cpd15689_c0" name="Diisoheptadecanoylphosphatidylserine_c0_C40H76NO10P" compartment="c0" charge="0" boundaryCondition="false"/>
	<species id="cpd08993_c0" name="Aminofructose 6-phosphate_C6H14NO8P" compartment="c0" charge="0" boundaryCondition="false"/>
	<species id="cpd00158_c0" name="CELB_c0_C12H22O11" compartment="c0" charge="0" boundaryCondition="false"/>
	<species id="cpd11573_c0" name="Octodecanoyl-ACP_c0_C29H55N2O8PRS" compartment="c0" charge="0" boundaryCondition="false"/>
	<species id="cpd03613_c0" name="Ceramide phosphoethanolamine_C21H41N2O6PR" compartment="c0" charge="0" boundaryCondition="false"/>
	<species id="cpd00588_c0" name="Sorbitol_C6H14O6" compartment="c0" charge="0" boundaryCondition="false"/>
	<species id="cpd01496_c0" name="o-Aminomuconate_C6H5NO4" compartment="c0" charge="0" boundaryCondition="false"/>
	<species id="cpd08878_c0" name="Cyanidin 3-O-(6-O-p-coumaroyl)glucoside_C30H25O13" compartment="c0" charge="0" boundaryCondition="false"/>
	<species id="cpd08740_c0" name="trans-2-Methyl-5-isopropylhexa-2,5-dienoic acid_C10H15O2" compartment="c0" charge="0" boundaryCondition="false"/>
	<species id="cpd15006_c0" name="Delphinidin 3-O-3,6-O-dimalonylglucoside_C27H20O18" compartment="c0" charge="0" boundaryCondition="false"/>
	<species id="cpd02414_c0" name="L-2-Amino-6-oxopimelate_c0_C7H10NO5" compartment="c0" charge="0" boundaryCondition="false"/>
	<species id="cpd09206_c0" name="5-Aminopentanal_C5H12NO" compartment="c0" charge="0" boundaryCondition="false"/>
	<species id="cpd02483_c0" name="cis-Homoaconitate_C7H5O6" compartment="c0" charge="0" boundaryCondition="false"/>
	<species id="cpd08625_c0" name="5-Hydroxyisourate_c0_C5H4N4O4" compartment="c0" charge="0" boundaryCondition="false"/>
	<species id="cpd03813_c0" name="D-Galactosamine 6-phosphate_C6H14NO8P" compartment="c0" charge="0" boundaryCondition="false"/>
	<species id="cpd11217_c0" name="1_4-Dihydroxy-2-naphthoyl-CoA_c0_C32H39N7O19P3S" compartment="c0" charge="0" boundaryCondition="false"/>
	<species id="cpd00044_c0" name="3-phosphoadenylylsulfate_c0_C10H12N5O13P2S" compartment="c0" charge="0" boundaryCondition="false"/>
	<species id="cpd02053_c0" name="2-Amino-acetoacetate_C4H7NO3" compartment="c0" charge="0" boundaryCondition="false"/>
	<species id="cpd12228_c0" name="L-Histidyl-tRNA(His)_C16H20N8O4R" compartment="c0" charge="0" boundaryCondition="false"/>
	<species id="M_cpd00196_c0" name="Acetylphosphate_c0" compartment="c0" charge="-2" boundaryCondition="false"/>
	<species id="cpd03493_c0" name="Undecaprenyl-diphospho-N-acetylmuramoyl-(N-acetylglucosamine)-L- alanyl-D-isoglutaminyl-L-lysyl-(glycyl)5-D-alanyl-D-alanine_C104H171N14O30P2" compartment="c0" charge="0" boundaryCondition="false"/>
	<species id="cpd00020_c0" name="Pyruvate_c0_C3H3O3" compartment="c0" charge="0" boundaryCondition="false"/>
	<species id="M_cpd04105_c0" name="Mycothiol_c0" compartment="c0" charge="0" boundaryCondition="false"/>
	<species id="M_cpd03588_c0" name="L_erythro_3_Methylmalyl_CoA_c0" compartment="c0" charge="-4" boundaryCondition="false"/>
	<species id="M_cpd11718_c0" name="S_3_Hydroxyacyl_CoA_c0" compartment="c0" charge="-3" boundaryCondition="false"/>
	<species id="cpd09820_c0" name="Naphthyl-2-methylene-succinyl-CoA_C36H42N7O19P3S" compartment="c0" charge="0" boundaryCondition="false"/>
	<species id="M_cpd03221_c0" name="Zymosterol_c0" compartment="c0" charge="0" boundaryCondition="false"/>
	<species id="cpd11585_c0" name="L-alanylglycine_c0_C5H10N2O3" compartment="c0" charge="0" boundaryCondition="false"/>
	<species id="cpd14610_c0" name="Hydroxyspirilloxanthin_C41H58O2" compartment="c0" charge="0" boundaryCondition="false"/>
	<species id="cpd02602_c0" name="2-Deoxyribonucleoside diphosphate_C5H9O9P2R" compartment="c0" charge="0" boundaryCondition="false"/>
	<species id="cpd00007_e0" name="O2_e0_O2" compartment="e0" charge="0" boundaryCondition="false"/>
	<species id="cpd00359_c0" name="indol_c0_C8H7N" compartment="c0" charge="0" boundaryCondition="false"/>
	<species id="cpd00146_c0" name="Carbamoylphosphate_c0_CH3NO5P" compartment="c0" charge="0" boundaryCondition="false"/>
	<species id="cpd12285_c0" name="N-Formylmethionyl-tRNA_C16H21N6O5RS" compartment="c0" charge="0" boundaryCondition="false"/>
	<species id="cpd14793_c0" name="Aliphatic nitrile_CNR" compartment="c0" charge="0" boundaryCondition="false"/>
	<species id="cpd03567_c0" name="2-Propylmalate_C7H10O5" compartment="c0" charge="0" boundaryCondition="false"/>
	<species id="cpd04623_c0" name="Isonicotinic acid_C6H4NO2" compartment="c0" charge="0" boundaryCondition="false"/>
	<species id="cpd15272_c0" name="Octadecynoyl-CoA_C39H63N7O17P3S" compartment="c0" charge="0" boundaryCondition="false"/>
	<species id="cpd11623_c0" name="L-Amino acid_C2H3NO2R" compartment="c0" charge="0" boundaryCondition="false"/>
	<species id="cpd14867_c0" name="4,4-Diaponeurosporenic acid_C30H39O2" compartment="c0" charge="0" boundaryCondition="false"/>
	<species id="cpd00208_e0" name="LACT_e0_C12H22O11" compartment="e0" charge="0" boundaryCondition="false"/>
	<species id="M_cpd00013_c0" name="NH3_c0" compartment="c0" charge="1" boundaryCondition="false"/>
	<species id="cpd00285_c0" name="Phosphoethanolamine_C2H8NO4P" compartment="c0" charge="0" boundaryCondition="false"/>
	<species id="M_cpd00443_c0" name="ABEE_c0" compartment="c0" charge="-1" boundaryCondition="false"/>
	<species id="cpd17040_c0" name="DMAP_C5H9O4P" compartment="c0" charge="0" boundaryCondition="false"/>
	<species id="cpd02930_c0" name="Lipid_X_c0_C34H65NO12P" compartment="c0" charge="0" boundaryCondition="false"/>
	<species id="cpd02638_c0" name="CDP-4-dehydro-3,6-dideoxy-D-glucose_C15H21N3O14P2" compartment="c0" charge="0" boundaryCondition="false"/>
	<species id="cpd00891_c0" name="L-methylmalonyl-CoA_C25H36N7O19P3S" compartment="c0" charge="0" boundaryCondition="false"/>
	<species id="cpd15677_c0" name="1_2-diisoheptadecanoyl-sn-glycerol_3-phosphate_c0_C37H72O8P" compartment="c0" charge="0" boundaryCondition="false"/>
	<species id="M_cpd03835_c0" name="Precorrin_8_c0" compartment="c0" charge="-7" boundaryCondition="false"/>
	<species id="cpd00019_c0" name="S-Adenosyl-homocysteine_c0_C14H20N6O5S" compartment="c0" charge="0" boundaryCondition="false"/>
	<species id="cpd00056_c0" name="TPP_c0_C12H17N4O7P2S" compartment="c0" charge="0" boundaryCondition="false"/>
	<species id="cpd03366_c0" name="5-(2-Carboxyethyl)-4,6-dihydroxypicolinate_C9H7NO6" compartment="c0" charge="0" boundaryCondition="false"/>
	<species id="cpd00486_c0" name="Indoleacetaldehyde_C10H9NO" compartment="c0" charge="0" boundaryCondition="false"/>
	<species id="cpd00449_c0" name="Dihydrolipoamide_c0_C8H17NOS2" compartment="c0" charge="0" boundaryCondition="false"/>
	<species id="M_cpd15028_c0" name="Delphin_c0" compartment="c0" charge="-2" boundaryCondition="false"/>
	<species id="cpd03052_c0" name="Imidazole_acetaldehyde_c0_C5H6N2O" compartment="c0" charge="0" boundaryCondition="false"/>
	<species id="cpd00908_c0" name="Glycerophosphoethanolamine_c0_C5H14NO6P" compartment="c0" charge="0" boundaryCondition="false"/>
	<species id="cpd03878_c0" name="LTF4_C28H42N2O8S" compartment="c0" charge="0" boundaryCondition="false"/>
	<species id="cpd03448_c0" name="2-Octaprenyl-3-methyl-6-methoxy-1_4-benzoquinone_c0_C48H72O3" compartment="c0" charge="0" boundaryCondition="false"/>
	<species id="cpd02500_c0" name="Protocatechuatealdehyde_C8H8O3" compartment="c0" charge="0" boundaryCondition="false"/>
	<species id="cpd15751_c0" name="Isotetradecanoyllipoteichoic_acid_n=24__linked__unsubstituted_c0_C115H224O135P24" compartment="c0" charge="0" boundaryCondition="false"/>
	<species id="M_cpd00066_c0" name="L_Phenylalanine_c0" compartment="c0" charge="0" boundaryCondition="false"/>
	<species id="M_cpd00278_c0" name="Indolepyruvate_c0" compartment="c0" charge="-1" boundaryCondition="false"/>
	<species id="cpd00532_c0" name="O2-_HO2" compartment="c0" charge="0" boundaryCondition="false"/>
	<species id="cpd00637_e0" name="D-Methionine_e0_C5H11NO2S" compartment="e0" charge="0" boundaryCondition="false"/>
	<species id="M_cpd00501_c0" name="beta_D_Glucose_1_phosphate_c0" compartment="c0" charge="-2" boundaryCondition="false"/>
	<species id="cpd00076_e0" name="Sucrose_e0_C12H22O11" compartment="e0" charge="0" boundaryCondition="false"/>
	<species id="cpd01743_c0" name="Cerebroside_C25H46NO8R" compartment="c0" charge="0" boundaryCondition="false"/>
	<species id="cpd00183_c0" name="Sarcosine_c0_C3H7NO2" compartment="c0" charge="0" boundaryCondition="false"/>
	<species id="cpd00764_c0" name="7-8-Diaminononanoate_c0_C9H21N2O2" compartment="c0" charge="0" boundaryCondition="false"/>
	<species id="cpd02217_c0" name="N-Acetyl-D-glucosaminide_C8H14NO6R" compartment="c0" charge="0" boundaryCondition="false"/>
	<species id="cpd14937_c0" name="(2E)-Octadecenoyl-CoA_C39H65N7O17P3S" compartment="c0" charge="0" boundaryCondition="false"/>
	<species id="cpd14507_c0" name="Peptide-L-methionine_R-S-oxide_c0_C6H10N2O3R2S" compartment="c0" charge="0" boundaryCondition="false"/>
	<species id="cpd00953_c0" name="1D-1-Guanidino-3-amino-1,3-dideoxy-scyllo-inositol_C7H18N4O4" compartment="c0" charge="0" boundaryCondition="false"/>
	<species id="cpd11483_c0" name="R-3-Hydroxyoctanoyl-acyl-carrier_protein_c0_C19H35N2O9PRS" compartment="c0" charge="0" boundaryCondition="false"/>
	<species id="cpd00523_c0" name="Trehalose_6-phosphate_c0_C12H22O14P" compartment="c0" charge="0" boundaryCondition="false"/>
	<species id="cpd17413_c0" name="3-(5-Methylthio)pentylmalate_C10H18O5S" compartment="c0" charge="0" boundaryCondition="false"/>
	<species id="cpd05450_c0" name="Dopaxanthin_C18H15N2O8" compartment="c0" charge="0" boundaryCondition="false"/>
	<species id="cpd11585_e0" name="L-alanylglycine_e0_C5H10N2O3" compartment="e0" charge="0" boundaryCondition="false"/>
	<species id="cpd03428_c0" name="Bilirubin-bisglucuronoside_C45H50N4O18" compartment="c0" charge="0" boundaryCondition="false"/>
	<species id="cpd08261_c0" name="(3R)-3-Isopropenyl-6-oxoheptanoyl-CoA_C31H47N7O18P3S" compartment="c0" charge="0" boundaryCondition="false"/>
	<species id="cpd09271_c0" name="Bisdemalonylsalvianin_C36H35O18" compartment="c0" charge="0" boundaryCondition="false"/>
	<species id="cpd00102_c0" name="Glyceraldehyde3-phosphate_c0_C3H6O6P" compartment="c0" charge="0" boundaryCondition="false"/>
	<species id="cpd12482_c0" name="tRNA containing N1-methyladenine_C21H29N5O16P2R2" compartment="c0" charge="0" boundaryCondition="false"/>
	<species id="cpd16402_c0" name="5-Phenyl-1,3-oxazinane-2,4-dione_C10H9NO3" compartment="c0" charge="0" boundaryCondition="false"/>
	<species id="cpd12040_c0" name="Oxidized donor_" compartment="c0" charge="0" boundaryCondition="false"/>
	<species id="cpd02879_c0" name="D-Mannosyl-L-rhamnosyl-D-galactose-1-diphospholipid_C73H120O21P2" compartment="c0" charge="0" boundaryCondition="false"/>
	<species id="cpd02905_c0" name="OPC-8:0_C18H29O3" compartment="c0" charge="0" boundaryCondition="false"/>
	<species id="cpd03555_c0" name="15(S)-HPETE_C20H31O4" compartment="c0" charge="0" boundaryCondition="false"/>
	<species id="cpd03125_c0" name="2E-Hexenoyl-CoA_c0_C27H41N7O17P3S" compartment="c0" charge="0" boundaryCondition="false"/>
	<species id="cpd00208_c0" name="LACT_c0_C12H22O11" compartment="c0" charge="0" boundaryCondition="false"/>
	<species id="cpd05449_c0" name="Celosianin II_C40H39N2O22" compartment="c0" charge="0" boundaryCondition="false"/>
	<species id="cpd00650_c0" name="Crotonyl-CoA_c0_C25H37N7O17P3S" compartment="c0" charge="0" boundaryCondition="false"/>
	<species id="M_cpd00745_c0" name="Hydracrylic_acid_c0" compartment="c0" charge="-1" boundaryCondition="false"/>
	<species id="cpd02135_c0" name="4-Nitrophenyl phosphate_C6H5NO6P" compartment="c0" charge="0" boundaryCondition="false"/>
	<species id="cpd09480_c0" name="1,2-Bis(4-hydroxyphenyl)-2-propanol_C15H16O3" compartment="c0" charge="0" boundaryCondition="false"/>
	<species id="cpd01113_c0" name="Hexanoate_C6H11O2" compartment="c0" charge="0" boundaryCondition="false"/>
	<species id="cpd11565_c0" name="12-methyl-tridecanoyl-ACP_c0_C25H47N2O8PRS" compartment="c0" charge="0" boundaryCondition="false"/>
	<species id="cpd02544_c0" name="4-Carboxy-4-hydroxy-2-oxoadipate_C7H5O8" compartment="c0" charge="0" boundaryCondition="false"/>
	<species id="cpd12810_c0" name="Corrinoid_C19HN4R21" compartment="c0" charge="0" boundaryCondition="false"/>
	<species id="cpd03587_c0" name="kdo2-lipid_a_c0_C110H198N2O39P2" compartment="c0" charge="0" boundaryCondition="false"/>
	<species id="cpd11597_c0" name="ARSENOBETAINE_c0_C5H11O2As" compartment="c0" charge="0" boundaryCondition="false"/>
	<species id="M_cpd02591_c0" name="pendp_c0" compartment="c0" charge="-2" boundaryCondition="false"/>
	<species id="cpd09844_c0" name="3S-3-Hydroxyadipyl-CoA_c0_C27H40N7O20P3S" compartment="c0" charge="0" boundaryCondition="false"/>
	<species id="cpd01087_c0" name="o-Cresol_C7H8O" compartment="c0" charge="0" boundaryCondition="false"/>
	<species id="cpd01775_c0" name="Phosphoribosyl-ATP_c0_C15H21N5O20P4" compartment="c0" charge="0" boundaryCondition="false"/>
	<species id="cpd03637_c0" name="Zeaxanthin_C40H56O2" compartment="c0" charge="0" boundaryCondition="false"/>
	<species id="cpd15481_c0" name="glutaredoxin (reduced)_C6H9NO2R2S2" compartment="c0" charge="0" boundaryCondition="false"/>
	<species id="cpd02230_c0" name="Inositol_4-phosphate_c0_C6H12O9P" compartment="c0" charge="0" boundaryCondition="false"/>
	<species id="cpd03416_c0" name="CoproporphyrinogenI_c0_C36H40N4O8" compartment="c0" charge="0" boundaryCondition="false"/>
	<species id="cpd14925_c0" name="9,10-Anthracenediol_C14H10O2" compartment="c0" charge="0" boundaryCondition="false"/>
	<species id="M_cpd11439_c0" name="fa4coa_c0" compartment="c0" charge="-3" boundaryCondition="false"/>
	<species id="cpd17666_c0" name="Und-PP-MurNAc-(GlcNAc)-L-Ala-D-isoglutaminyl-L-Lys-(Gly)-D-Ala-D-Ala_C96H160N10O26P2" compartment="c0" charge="0" boundaryCondition="false"/>
	<species id="cpd12796_c0" name="10-Formyl-THF-polyglutamate_C30H33N9O13" compartment="c0" charge="0" boundaryCondition="false"/>
	<species id="cpd15051_c0" name="OPC4-CoA_C35H53N7O18P3S" compartment="c0" charge="0" boundaryCondition="false"/>
	<species id="cpd04098_c0" name="Arsenite_H3O3As" compartment="c0" charge="0" boundaryCondition="false"/>
	<species id="cpd00637_c0" name="D-Methionine_c0_C5H11NO2S" compartment="c0" charge="0" boundaryCondition="false"/>
	<species id="cpd08739_c0" name="trans-2-Methyl-5-isopropylhexa-2,5-dienal_C10H16O" compartment="c0" charge="0" boundaryCondition="false"/>
	<species id="cpd18071_c0" name="Ethylnitronate_C2H4NO2" compartment="c0" charge="0" boundaryCondition="false"/>
	<species id="cpd01357_c0" name="(R)-Mandelate_C8H7O3" compartment="c0" charge="0" boundaryCondition="false"/>
	<species id="cpd13365_c0" name="Methionyl peptide_C11H16N4O5R3S" compartment="c0" charge="0" boundaryCondition="false"/>
	<species id="cpd12866_c0" name="N-Acyl-D-amino acid_C3H2NO3R2" compartment="c0" charge="0" boundaryCondition="false"/>
	<species id="M_cpd05521_c0" name="Violaxanthin_c0" compartment="c0" charge="0" boundaryCondition="false"/>
	<species id="cpd00335_c0" name="Dehydroascorbate_C6H6O6" compartment="c0" charge="0" boundaryCondition="false"/>
	<species id="cpd11508_c0" name="10-methyl-3-oxo-dodecanoyl-ACP_c0_C24H43N2O9PRS" compartment="c0" charge="0" boundaryCondition="false"/>
	<species id="M_cpd00078_c0" name="Succinyl_CoA_c0" compartment="c0" charge="-5" boundaryCondition="false"/>
	<species id="cpd00297_c0" name="dTDP_c0_C10H14N2O11P2" compartment="c0" charge="0" boundaryCondition="false"/>
	<species id="cpd15551_c0" name="L-Prolinylglycine_C7H11N2O3" compartment="c0" charge="0" boundaryCondition="false"/>
	<species id="cpd03752_c0" name="Galactitol_1-phosphate_c0_C6H14O9P" compartment="c0" charge="0" boundaryCondition="false"/>
	<species id="cpd00171_c0" name="D-Ribulose5-phosphate_c0_C5H10O8P" compartment="c0" charge="0" boundaryCondition="false"/>
	<species id="cpd17027_c0" name="methylmenaquinone 7_C47H66O2" compartment="c0" charge="0" boundaryCondition="false"/>
	<species id="cpd00114_c0" name="IMP_c0_C10H12N4O8P" compartment="c0" charge="0" boundaryCondition="false"/>
	<species id="cpd06227_c0" name="THF-L-glutamate_c0_C24H27N8O9" compartment="c0" charge="0" boundaryCondition="false"/>
	<species id="cpd00544_c0" name="Tropine_C8H15NO" compartment="c0" charge="0" boundaryCondition="false"/>
	<species id="cpd12740_c0" name="5-Phospho-D-1-ribulosylformimine_" compartment="c0" charge="0" boundaryCondition="false"/>
	<species id="cpd00588_e0" name="Sorbitol_e0_C6H14O6" compartment="e0" charge="0" boundaryCondition="false"/>
	<species id="cpd02229_c0" name="Bactoprenyl_diphosphate_c0_C55H90O7P2" compartment="c0" charge="0" boundaryCondition="false"/>
	<species id="cpd15600_c0" name="Iso-C16:1 CoA_C37H60N7O17P3S" compartment="c0" charge="0" boundaryCondition="false"/>
	<species id="cpd17401_c0" name="2-Oxo-5-methylthiopentanoic acid_C6H10O3S" compartment="c0" charge="0" boundaryCondition="false"/>
	<species id="cpd06706_c0" name="Cyanobenzene_C7H5N" compartment="c0" charge="0" boundaryCondition="false"/>
	<species id="cpd02147_c0" name="4-Phosphoerythronate_c0_C4H7O8P" compartment="c0" charge="0" boundaryCondition="false"/>
	<species id="cpd11471_c0" name="2E-Octenoyl-acp_c0_C19H33N2O8PRS" compartment="c0" charge="0" boundaryCondition="false"/>
	<species id="cpd12657_c0" name="trans-3-Enoyl-CoA_C25H36N7O17P3RS" compartment="c0" charge="0" boundaryCondition="false"/>
	<species id="cpd03461_c0" name="8-Methoxykynurenate_C11H8NO4" compartment="c0" charge="0" boundaryCondition="false"/>
	<species id="cpd15690_c0" name="Dianteisoheptadecanoylphosphatidylserine_c0_C40H76NO10P" compartment="c0" charge="0" boundaryCondition="false"/>
	<species id="cpd11597_e0" name="ARSENOBETAINE_e0_C5H11O2As" compartment="e0" charge="0" boundaryCondition="false"/>
	<species id="cpd15506_c0" name="two disacharide linked murein units, tetrapeptide corsslinked tetrapeptide (A2pm-.D-ala) (middle of chain)_C74H112N14O39" compartment="c0" charge="0" boundaryCondition="false"/>
	<species id="cpd00858_c0" name="L-Glutamate5-semialdehyde_c0_C5H9NO3" compartment="c0" charge="0" boundaryCondition="false"/>
	<species id="M_cpd11693_c0" name="2_Oxoaldehyde_c0" compartment="c0" charge="0" boundaryCondition="false"/>
	<species id="cpd02065_c0" name="3-Hydroxy-L-kynurenine_c0_C10H12N2O4" compartment="c0" charge="0" boundaryCondition="false"/>
	<species id="cpd11949_c0" name="Alginate_C6H8O6*2" compartment="c0" charge="0" boundaryCondition="false"/>
	<species id="cpd17842_c0" name="1-(3,4-Dihydroxyphenyl)-1-decene-3,5-dione_C16H20O4" compartment="c0" charge="0" boundaryCondition="false"/>
	<species id="cpd15084_c0" name="Pelargonidin 3-(6-p-coumaroyl)glucoside_C30H25O12" compartment="c0" charge="0" boundaryCondition="false"/>
	<species id="cpd00417_c0" name="L-Lyxitol_c0_C5H12O5" compartment="c0" charge="0" boundaryCondition="false"/>
	<species id="cpd00032_c0" name="Oxaloacetate_c0_C4H2O5" compartment="c0" charge="0" boundaryCondition="false"/>
	<species id="cpd15342_c0" name="2-Acyl-sn-glycero-3-phosphoethanolamine_octadec-11-enoyl_c0_C23H46NO7P" compartment="c0" charge="0" boundaryCondition="false"/>
	<species id="M_cpd00475_c0" name="Ribose_1_phosphate_c0" compartment="c0" charge="-2" boundaryCondition="false"/>
	<species id="cpd00380_c0" name="Itaconate_C5H4O4" compartment="c0" charge="0" boundaryCondition="false"/>
	<species id="cpd11553_c0" name="6-methyl-heptanoyl-ACP_c0_C19H35N2O8PRS" compartment="c0" charge="0" boundaryCondition="false"/>
	<species id="cpd15772_c0" name="Isohexadecanoyllipoteichoic_acid_n=24__linked__N-acetyl-D-glucosamine_c0_C311H544N24O255P24" compartment="c0" charge="0" boundaryCondition="false"/>
	<species id="cpd02835_c0" name="UDP-2_3-bis3-hydroxytetradecanoylglucosamine_c0_C43H75N3O20P2" compartment="c0" charge="0" boundaryCondition="false"/>
	<species id="cpd03113_c0" name="S-3-Hydroxyhexadecanoyl-CoA_c0_C37H63N7O18P3S" compartment="c0" charge="0" boundaryCondition="false"/>
	<species id="cpd08720_c0" name="dTDP-D-olivose_C16H24N2O14P2" compartment="c0" charge="0" boundaryCondition="false"/>
	<species id="cpd11615_c0" name="tRNA_C15H23O16P2R3" compartment="c0" charge="0" boundaryCondition="false"/>
	<species id="cpd03296_c0" name="Isopenicillin N_C14H20N3O6S" compartment="c0" charge="0" boundaryCondition="false"/>
	<species id="cpd11581_e0" name="gly-asn-L_e0_C6H11N3O4" compartment="e0" charge="0" boundaryCondition="false"/>
	<species id="cpd00282_c0" name="S-Dihydroorotate_c0_C5H5N2O4" compartment="c0" charge="0" boundaryCondition="false"/>
	<species id="M_cpd02295_c0" name="1_4_Dihydroxy_2_naphthoate_c0" compartment="c0" charge="-1" boundaryCondition="false"/>
	<species id="cpd03959_e0" name="Atrazine_C8H14N5Cl" compartment="e0" charge="0" boundaryCondition="false"/>
	<species id="cpd02085_c0" name="beta-D-Fructose 2-phosphate_C6H12O9P" compartment="c0" charge="0" boundaryCondition="false"/>
	<species id="cpd14721_c0" name="L-Methionine (S)-S-oxide_C5H11NO3S" compartment="c0" charge="0" boundaryCondition="false"/>
	<species id="cpd01653_c0" name="3-Fumarylpyruvate_C7H4O6" compartment="c0" charge="0" boundaryCondition="false"/>
	<species id="M_cpd00652_c0" name="D_Mucic_acid_c0" compartment="c0" charge="-2" boundaryCondition="false"/>
	<species id="cpd00442_c0" name="(3S)-Citryl-CoA_C27H37N7O22P3S" compartment="c0" charge="0" boundaryCondition="false"/>
	<species id="cpd00957_c0" name="2_5-Diamino-6-5-phosphoribosylamino-4-pyrimidineone_c0_C9H15N5O8P" compartment="c0" charge="0" boundaryCondition="false"/>
	<species id="cpd03456_c0" name="S-sulfocysteine_C3H6NO5S2" compartment="c0" charge="0" boundaryCondition="false"/>
	<species id="cpd03697_c0" name="Arbutin-6P_c0_C12H16O10P" compartment="c0" charge="0" boundaryCondition="false"/>
	<species id="cpd00683_c0" name="Dihydropteroate_c0_C14H13N6O3" compartment="c0" charge="0" boundaryCondition="false"/>
	<species id="cpd15165_c0" name="Geranic acid_C10H15O2" compartment="c0" charge="0" boundaryCondition="false"/>
	<species id="cpd01709_c0" name="2-Hydroxyglutarate_C5H6O5" compartment="c0" charge="0" boundaryCondition="false"/>
	<species id="cpd11455_c0" name="ps_BS_C8H10NO10PR2" compartment="c0" charge="0" boundaryCondition="false"/>
	<species id="M_cpd00159_c0" name="L_Lactate_c0" compartment="c0" charge="-1" boundaryCondition="false"/>
	<species id="cpd17564_c0" name="ditrans,tricis-Hexaprenyl diphosphate_C30H52O7P2" compartment="c0" charge="0" boundaryCondition="false"/>
	<species id="cpd00041_c0" name="L-Aspartate_c0_C4H6NO4" compartment="c0" charge="0" boundaryCondition="false"/>
	<species id="cpd05511_c0" name="Cyanidin 3-O-glucoside_C21H19O11" compartment="c0" charge="0" boundaryCondition="false"/>
	<species id="cpd12392_c0" name="Protein S-methyl-L-cysteine_C5H8N2O2R2S" compartment="c0" charge="0" boundaryCondition="false"/>
	<species id="cpd11512_c0" name="12-methyl-3-oxo-tetra-decanoyl-ACP_c0_C26H47N2O9PRS" compartment="c0" charge="0" boundaryCondition="false"/>
	<species id="cpd03399_c0" name="O-Acetylhomoserine_C6H11NO4" compartment="c0" charge="0" boundaryCondition="false"/>
	<species id="cpd11181_c0" name="Acetylacetone_C5H8O2" compartment="c0" charge="0" boundaryCondition="false"/>
	<species id="M_cpd15088_c0" name="Cyanidin_3_glucoside_5_caffeoylglucoside_c0" compartment="c0" charge="-1" boundaryCondition="false"/>
	<species id="cpd01034_c0" name="Toluol_C7H8" compartment="c0" charge="0" boundaryCondition="false"/>
	<species id="cpd17838_c0" name="Feruloyl-diketide-CoA_C33H46N7O20P3S" compartment="c0" charge="0" boundaryCondition="false"/>
	<species id="cpd04918_c0" name="D-Glycero-D-manno-heptose7-phosphate_c0_C7H14O10P" compartment="c0" charge="0" boundaryCondition="false"/>
	<species id="cpd00028_e0" name="Heme_e0_C34H30FeN4O4" compartment="e0" charge="0" boundaryCondition="false"/>
	<species id="cpd12723_c0" name="(4S)-5-Hydroxy-2,4-dioxopentanoate_" compartment="c0" charge="0" boundaryCondition="false"/>
	<species id="cpd00178_c0" name="Acetone_C3H6O" compartment="c0" charge="0" boundaryCondition="false"/>
	<species id="M_cpd01851_c0" name="Tetrahydropalmatine_c0" compartment="c0" charge="0" boundaryCondition="false"/>
	<species id="cpd02611_c0" name="N-Acetyl-D-glucosamine1-phosphate_c0_C8H15NO9P" compartment="c0" charge="0" boundaryCondition="false"/>
	<species id="cpd03306_c0" name="3,4-Dihydroxyphenylethyleneglycol_C8H10O4" compartment="c0" charge="0" boundaryCondition="false"/>
	<species id="cpd15669_c0" name="glycerol_teichoic_acid_n=45__linked__glucose_substituted_c0_C461H809N10O484P46R" compartment="c0" charge="0" boundaryCondition="false"/>
	<species id="cpd11467_c0" name="2E-Tetradecenoyl-acp_c0_C25H45N2O8PRS" compartment="c0" charge="0" boundaryCondition="false"/>
	<species id="cpd00109_c0" name="Cytochrome_c3_c0_C42H52FeN8O6S2" compartment="c0" charge="0" boundaryCondition="false"/>
	<species id="cpd06710_c0" name="E-Phenylitaconyl-CoA_C32H40N7O19P3S" compartment="c0" charge="0" boundaryCondition="false"/>
	<species id="cpd07348_c0" name="[6]-Gingerol_C17H26O4" compartment="c0" charge="0" boundaryCondition="false"/>
	<species id="cpd00338_c0" name="5-Aminolevulinate_c0_C5H9NO3" compartment="c0" charge="0" boundaryCondition="false"/>
	<species id="cpd03960_c0" name="Hydroxyatrazine_C8H15N5O" compartment="c0" charge="0" boundaryCondition="false"/>
	<species id="cpd03146_c0" name="2-OH-Estradiol_C18H24O3" compartment="c0" charge="0" boundaryCondition="false"/>
	<species id="cpd11524_c0" name="5-methyl-hexanoyl-ACP_c0_C18H33N2O8PRS" compartment="c0" charge="0" boundaryCondition="false"/>
	<species id="cpd02864_c0" name="cis-2-Chlorodienelactone_C6H2O4Cl" compartment="c0" charge="0" boundaryCondition="false"/>
	<species id="cpd11593_c0" name="ala-L-asp-L_c0_C7H11N2O5" compartment="c0" charge="0" boundaryCondition="false"/>
	<species id="M_cpd00926_c0" name="Anserine_c0" compartment="c0" charge="0" boundaryCondition="false"/>
	<species id="cpd00191_c0" name="3-Oxopropanoate_c0_C3H3O3" compartment="c0" charge="0" boundaryCondition="false"/>
	<species id="cpd00294_c0" name="dAMP_c0_C10H13N5O6P" compartment="c0" charge="0" boundaryCondition="false"/>
	<species id="cpd15313_c0" name="1-Acyl-sn-glycero-3-phosphoethanolamine_dodecanoyl_c0_C17H36NO7P" compartment="c0" charge="0" boundaryCondition="false"/>
	<species id="cpd02921_c0" name="SAICAR_c0_C13H16N4O12P" compartment="c0" charge="0" boundaryCondition="false"/>
	<species id="M_cpd00009_c0" name="Phosphate_c0" compartment="c0" charge="-2" boundaryCondition="false"/>
	<species id="cpd08285_c0" name="1-Methoxyphenanthrene_C15H12O" compartment="c0" charge="0" boundaryCondition="false"/>
	<species id="cpd10497_c0" name="1-Nitronaphthalene-5,6-oxide_C10H7NO3" compartment="c0" charge="0" boundaryCondition="false"/>
	<species id="cpd15795_c0" name="Anteisoheptadecanoylcardiolipin_B._subtilis_c0_C77H148O17P2" compartment="c0" charge="0" boundaryCondition="false"/>
	<species id="cpd17473_c0" name="UDP-4-keto-rhamnose_C15H22N2O16P2" compartment="c0" charge="0" boundaryCondition="false"/>
	<species id="cpd15542_c0" name="Phosphatidylglycerophosphate_didodecanoyl_c0_C30H58O13P2" compartment="c0" charge="0" boundaryCondition="false"/>
	<species id="cpd02016_c0" name="N-Ribosylnicotinamide_c0_C11H15N2O5" compartment="c0" charge="0" boundaryCondition="false"/>
	<species id="cpd03468_c0" name="2-Coumarinate_C9H7O3" compartment="c0" charge="0" boundaryCondition="false"/>
	<species id="M_cpd11493_c0" name="ACP_c0" compartment="c0" charge="-2" boundaryCondition="false"/>
	<species id="cpd15301_c0" name="glycogen(n-1)branch_C24H42O21" compartment="c0" charge="0" boundaryCondition="false"/>
	<species id="cpd00395_e0" name="L-Cysteate_e0_C3H6NO5S" compartment="e0" charge="0" boundaryCondition="false"/>
	<species id="cpd16365_c0" name="Alcophosphamide_C7H17N2O3PCl2" compartment="c0" charge="0" boundaryCondition="false"/>
	<species id="cpd00053_c0" name="L-Glutamine_c0_C5H10N2O3" compartment="c0" charge="0" boundaryCondition="false"/>
	<species id="cpd08273_c0" name="(3S)-3-Isopropenyl-6-oxoheptanoate_C10H15O3" compartment="c0" charge="0" boundaryCondition="false"/>
	<species id="cpd15485_c0" name="heptosyl-kdo2-lipidA_c0_C117H210N2O45P2" compartment="c0" charge="0" boundaryCondition="false"/>
	<species id="cpd00110_c0" name="Cytochrome_c2_c0_C42H52FeN8O6S2" compartment="c0" charge="0" boundaryCondition="false"/>
	<species id="cpd04071_c0" name="2,4-Dichlorobenzoate_C7H3O2Cl2" compartment="c0" charge="0" boundaryCondition="false"/>
	<species id="cpd15337_c0" name="2-Acyl-sn-glycero-3-phosphoethanolamine_tetradecanoyl_c0_C19H40NO7P" compartment="c0" charge="0" boundaryCondition="false"/>
	<species id="M_cpd00160_c0" name="Cholesterol_c0" compartment="c0" charge="0" boundaryCondition="false"/>
	<species id="cpd00028_c0" name="Heme_c0_C34H30FeN4O4" compartment="c0" charge="0" boundaryCondition="false"/>
	<species id="M_cpd00847_c0" name="Ribose_1_5_bisphosphate_c0" compartment="c0" charge="-2" boundaryCondition="false"/>
	<species id="cpd03284_c0" name="3-Sulfinopyruvate_C3H2O5S" compartment="c0" charge="0" boundaryCondition="false"/>
	<species id="cpd03227_c0" name="5beta-Cholestane-3alpha,7alpha,26-triol_C27H48O3" compartment="c0" charge="0" boundaryCondition="false"/>
	<species id="M_cpd03413_c0" name="L_Glutamyl_1_phosphate_c0" compartment="c0" charge="-1" boundaryCondition="false"/>
	<species id="cpd00430_c0" name="PACT_c0_C8H8O2" compartment="c0" charge="0" boundaryCondition="false"/>
	<species id="cpd04139_c0" name="2-Hydroxy-5-methyl-cis,cis-muconic semialdehyde_C7H7O4" compartment="c0" charge="0" boundaryCondition="false"/>
	<species id="cpd02361_c0" name="4-Hydroxyphenylacetaldehyde_c0_C8H8O2" compartment="c0" charge="0" boundaryCondition="false"/>
	<species id="cpd14630_c0" name="Spheroidene_C41H60O" compartment="c0" charge="0" boundaryCondition="false"/>
	<species id="cpd15428_c0" name="cardiolipin tetrahexadecanoyl_C73H140O17P2" compartment="c0" charge="0" boundaryCondition="false"/>
	<species id="cpd01882_c0" name="Isovaleryl-CoA_c0_C26H41N7O17P3S" compartment="c0" charge="0" boundaryCondition="false"/>
	<species id="cpd00797_c0" name="R-3-Hydroxybutanoate_c0_C4H7O3" compartment="c0" charge="0" boundaryCondition="false"/>
	<species id="cpd00854_c0" name="Homoprotocatechuate_c0_C8H7O4" compartment="c0" charge="0" boundaryCondition="false"/>
	<species id="cpd00579_c0" name="Serotonin_C10H13N2O" compartment="c0" charge="0" boundaryCondition="false"/>
	<species id="cpd01240_c0" name="D-Glucoside_C6H11O6R" compartment="c0" charge="0" boundaryCondition="false"/>
	<species id="cpd11914_c0" name="tRNA(His)_C10H12N5O3R" compartment="c0" charge="0" boundaryCondition="false"/>
	<species id="cpd00201_c0" name="10-Formyltetrahydrofolate_c0_C20H21N7O7" compartment="c0" charge="0" boundaryCondition="false"/>
	<species id="cpd02590_c0" name="all-trans-Heptaprenyl_diphosphate_c0_C35H58O7P2" compartment="c0" charge="0" boundaryCondition="false"/>
	<species id="cpd_L_Alaninol_c0" name="L_Alaninol_C3H10NO" compartment="c0" charge="0" boundaryCondition="false"/>
	<species id="cpd08732_c0" name="4-Isopropenyl-2-oxy-cyclohexanecarboxyl-CoA_C31H45N7O18P3S" compartment="c0" charge="0" boundaryCondition="false"/>
	<species id="cpd01710_c0" name="2-Isopropylmaleate_c0_C7H8O4" compartment="c0" charge="0" boundaryCondition="false"/>
	<species id="cpd00166_c0" name="Calomide_c0_C72H101CoN18O17P" compartment="c0" charge="0" boundaryCondition="false"/>
	<species id="cpd02097_c0" name="L-Glutamyl_5-phosphate_c0_C5H9NO7P" compartment="c0" charge="0" boundaryCondition="false"/>
	<species id="cpd11593_e0" name="ala-L-asp-L_e0_C7H11N2O5" compartment="e0" charge="0" boundaryCondition="false"/>
	<species id="M_cpd14795_c0" name="Benzyl_cyanide_c0" compartment="c0" charge="0" boundaryCondition="false"/>
	<species id="M_cpd01759_c0" name="N_Acyl_L_aspartate_c0" compartment="c0" charge="-2" boundaryCondition="false"/>
	<species id="M_cpd00010_c0" name="CoA_c0" compartment="c0" charge="-4" boundaryCondition="false"/>
	<species id="M_cpd00307_c0" name="Cytosine_c0" compartment="c0" charge="0" boundaryCondition="false"/>
	<species id="cpd04026_c0" name="dTDP-4-oxo-2,6-dideoxy-L-glucose_C16H22N2O14P2" compartment="c0" charge="0" boundaryCondition="false"/>
	<species id="cpd15759_c0" name="Anteisoheptadecanoyllipoteichoic_acid_n=24__linked__glucose_substituted_c0_C265H476O255P24" compartment="c0" charge="0" boundaryCondition="false"/>
	<species id="cpd12335_c0" name="L-Phenylalanyl-tRNA(Phe)_C19H22N6O4R" compartment="c0" charge="0" boundaryCondition="false"/>
	<species id="cpd00395_c0" name="L-Cysteate_c0_C3H6NO5S" compartment="c0" charge="0" boundaryCondition="false"/>
	<species id="cpd00097_c0" name="Pyrroloquinoline-quinone_C14H3N2O8" compartment="c0" charge="0" boundaryCondition="false"/>
	<species id="cpd00809_c0" name="O-Phospho-L-homoserine_c0_C4H9NO6P" compartment="c0" charge="0" boundaryCondition="false"/>
	<species id="cpd14654_c0" name="GDP-L-gulose_C16H23N5O16P2" compartment="c0" charge="0" boundaryCondition="false"/>
	<species id="cpd01766_c0" name="N-Methylputrescine_C5H16N2" compartment="c0" charge="0" boundaryCondition="false"/>
	<species id="cpd00314_c0" name="D-Mannitol_C6H14O6" compartment="c0" charge="0" boundaryCondition="false"/>
	<species id="M_cpd11999_c0" name="Deoxylimonate_c0" compartment="c0" charge="-1" boundaryCondition="false"/>
	<species id="cpd09280_c0" name="Capecitabine_C15H22N3O6F" compartment="c0" charge="0" boundaryCondition="false"/>
	<species id="cpd16340_c0" name="Icosadienoic acid_C20H35O2" compartment="c0" charge="0" boundaryCondition="false"/>
	<species id="M_cpd00742_c0" name="Allophanate_c0" compartment="c0" charge="-1" boundaryCondition="false"/>
	<species id="cpd15509_c0" name="two linked disacharide pentapeptide and tripeptide murein units (uncrosslinked, middle of chain)_C74H114N14O40" compartment="c0" charge="0" boundaryCondition="false"/>
	<species id="cpd12473_c0" name="N-Acyl-D-glucosamine 6-phosphate_C7H12NO9PR" compartment="c0" charge="0" boundaryCondition="false"/>
	<species id="cpd03122_c0" name="S-Hydroxyhexanoyl-CoA_c0_C27H43N7O18P3S" compartment="c0" charge="0" boundaryCondition="false"/>
	<species id="cpd03661_c0" name="GD1b_C67H111N4O39R" compartment="c0" charge="0" boundaryCondition="false"/>
	<species id="cpd11568_c0" name="14-methyl-trans-pentadec-2-enoyl-ACP_c0_C27H49N2O8PRS" compartment="c0" charge="0" boundaryCondition="false"/>
	<species id="cpd17711_c0" name="(S)-Corytuberine_C19H21NO4" compartment="c0" charge="0" boundaryCondition="false"/>
	<species id="cpd05638_c0" name="Ammeline_C3H5N5O" compartment="c0" charge="0" boundaryCondition="false"/>
	<species id="cpd03343_c0" name="Phenylpropanoate_C9H9O2" compartment="c0" charge="0" boundaryCondition="false"/>
	<species id="M_cpd14655_c0" name="L_Galactose_1_phosphate_c0" compartment="c0" charge="-1" boundaryCondition="false"/>
	<species id="cpd03584_c0" name="UDP-3-O-beta-hydroxymyristoyl-D-glucosamine_c0_C29H50N3O18P2" compartment="c0" charge="0" boundaryCondition="false"/>
	<species id="cpd02132_c0" name="3-Phospho-D-erythronate_C4H7O8P" compartment="c0" charge="0" boundaryCondition="false"/>
	<species id="cpd00773_c0" name="UDP-MurNAc_c0_C20H28N3O19P2" compartment="c0" charge="0" boundaryCondition="false"/>
	<species id="cpd00498_c0" name="2-Aceto-2-hydroxybutanoate_c0_C6H9O4" compartment="c0" charge="0" boundaryCondition="false"/>
	<species id="M_cpd00344_c0" name="N_Formimino_L_glutamate_c0" compartment="c0" charge="-1" boundaryCondition="false"/>
	<species id="cpd15349_c0" name="2-Acyl-sn-glycero-3-phosphoglycerol_octadec-11-enoyl_c0_C24H46O9P" compartment="c0" charge="0" boundaryCondition="false"/>
	<species id="cpd15350_c0" name="2-dodecanoyl-sn-glycerol_3-phosphate_c0_C15H30O7P" compartment="c0" charge="0" boundaryCondition="false"/>
	<species id="cpd14905_c0" name="L-Ascorbate 6-phosphate_C6H7O9P" compartment="c0" charge="0" boundaryCondition="false"/>
	<species id="cpd00810_c0" name="Orotidylic_acid_c0_C10H11N2O11P" compartment="c0" charge="0" boundaryCondition="false"/>
	<species id="cpd16339_c0" name="3-N-Debenzoyltaxol_C40H48NO13" compartment="c0" charge="0" boundaryCondition="false"/>
	<species id="cpd03194_c0" name="Lactose-6-phosphate_C12H22O14P" compartment="c0" charge="0" boundaryCondition="false"/>
	<species id="cpd00073_e0" name="Urea_e0_CH4N2O" compartment="e0" charge="0" boundaryCondition="false"/>
	<species id="cpd01112_c0" name="Galactose_C6H12O6" compartment="c0" charge="0" boundaryCondition="false"/>
	<species id="cpd15747_c0" name="Myristoyllipoteichoic_acid_n=24__linked__unsubstituted_c0_C115H224O135P24" compartment="c0" charge="0" boundaryCondition="false"/>
	<species id="cpd01150_c0" name="Acrylamide_c0_C3H5NO" compartment="c0" charge="0" boundaryCondition="false"/>
	<species id="M_cpd00054_c0" name="L_Serine_c0" compartment="c0" charge="0" boundaryCondition="false"/>
	<species id="M_cpd00135_c0" name="Homocysteine_c0" compartment="c0" charge="0" boundaryCondition="false"/>
	<species id="cpd00982_c0" name="FADH2_c0_C27H33N9O15P2" compartment="c0" charge="0" boundaryCondition="false"/>
	<species id="cpd15682_c0" name="1_2-diisohexadecanoyl-sn-glycerol_3-phosphate_c0_C35H68O8P" compartment="c0" charge="0" boundaryCondition="false"/>
	<species id="cpd12003_c0" name="L-Leucyl-tRNA_C16H24N6O4R" compartment="c0" charge="0" boundaryCondition="false"/>
	<species id="cpd03732_c0" name="UDP-N-acetyl-D-mannosaminouronate_C17H22N3O18P2" compartment="c0" charge="0" boundaryCondition="false"/>
	<species id="cpd00122_c0" name="N-Acetyl-D-glucosamine_c0_C8H15NO6" compartment="c0" charge="0" boundaryCondition="false"/>
	<species id="cpd11480_c0" name="D-3-Hydroxydodecanoyl-acp_c0_C23H43N2O9PRS" compartment="c0" charge="0" boundaryCondition="false"/>
	<species id="cpd14548_c0" name="C15812_C4H6N2O2S2R2" compartment="c0" charge="0" boundaryCondition="false"/>
	<species id="cpd11660_c0" name="RCH2NH2_CH4NR" compartment="c0" charge="0" boundaryCondition="false"/>
	<species id="cpd03375_c0" name="3-Hydroxypropanoyl-CoA_C24H37N7O18P3S" compartment="c0" charge="0" boundaryCondition="false"/>
	<species id="cpd15510_c0" name="two linked disacharide pentapeptide and tetrapeptide murein units (uncrosslinked, middle of chain)_C77H119N15O41" compartment="c0" charge="0" boundaryCondition="false"/>
	<species id="cpd12072_c0" name="Protein dithiol_C7H11N3O3R2S2" compartment="c0" charge="0" boundaryCondition="false"/>
	<species id="cpd11556_c0" name="8-methyl-trans-non-2-enoyl-ACP_c0_C21H37N2O8PRS" compartment="c0" charge="0" boundaryCondition="false"/>
	<species id="cpd02507_c0" name="5-Carboxy-2-oxohept-3-enedioate_c0_C8H5O7" compartment="c0" charge="0" boundaryCondition="false"/>
	<species id="M_cpd00070_c0" name="Malonyl_CoA_c0" compartment="c0" charge="-5" boundaryCondition="false"/>
	<species id="cpd08363_c0" name="N-Carbamoyl-L-amino acid_C3H4N2O3R" compartment="c0" charge="0" boundaryCondition="false"/>
	<species id="cpd03959_c0" name="Atrazine_C8H14N5Cl" compartment="c0" charge="0" boundaryCondition="false"/>
	<species id="cpd00592_c0" name="Formyl-CoA_C22H33N7O17P3S" compartment="c0" charge="0" boundaryCondition="false"/>
	<species id="cpd00878_c0" name="Glucocerebroside_C25H46NO8R" compartment="c0" charge="0" boundaryCondition="false"/>
	<species id="cpd02498_c0" name="2_3-Dihydroxy-isovalerate_c0_C5H9O4" compartment="c0" charge="0" boundaryCondition="false"/>
	<species id="cpd02773_c0" name="3alpha,7alpha-Dihydroxy-5beta-cholestanate_C27H45O4" compartment="c0" charge="0" boundaryCondition="false"/>
	<species id="cpd11500_c0" name="6-methyl-3-oxo-octanoyl-ACP_c0_C20H35N2O9PRS" compartment="c0" charge="0" boundaryCondition="false"/>
	<species id="cpd12060_c0" name="Gln-tRNA(Gln)_C15H21N7O5R" compartment="c0" charge="0" boundaryCondition="false"/>
	<species id="cpd00314_e0" name="D-Mannitol_e0_C6H14O6" compartment="e0" charge="0" boundaryCondition="false"/>
	<species id="M_cpd00356_c0" name="dCTP_c0" compartment="c0" charge="-3" boundaryCondition="false"/>
	<species id="cpd15362_c0" name="2-tetradec-7-enoyl-sn-glycerol_3-phosphate_c0_C17H32O7P" compartment="c0" charge="0" boundaryCondition="false"/>
	<species id="cpd00383_c0" name="Shikimate_c0_C7H9O5" compartment="c0" charge="0" boundaryCondition="false"/>
	<species id="cpd03407_c0" name="gamma-Glutamyl-beta-cyanoalanine_c0_C9H12N3O5" compartment="c0" charge="0" boundaryCondition="false"/>
	<species id="cpd00519_c0" name="D-methylmalonyl-CoA_C25H36N7O19P3S" compartment="c0" charge="0" boundaryCondition="false"/>
	<species id="cpd01481_c0" name="UDP-L-rhamnose_C15H22N2O16P2" compartment="c0" charge="0" boundaryCondition="false"/>
	<species id="cpd01850_c0" name="L-Sorbose 1P_C6H12O9P" compartment="c0" charge="0" boundaryCondition="false"/>
	<species id="cpd00085_c0" name="beta-Alanine_c0_C3H7NO2" compartment="c0" charge="0" boundaryCondition="false"/>
	<species id="cpd14698_c0" name="3-Methyl-1-hydroxybutyl-TPP_c0_C17H27N4O8P2S" compartment="c0" charge="0" boundaryCondition="false"/>
	<species id="cpd11423_c0" name="1,2-Diacyl-sn-glycerol_C5H6O5R2" compartment="c0" charge="0" boundaryCondition="false"/>
	<species id="cpd02552_c0" name="n-acetylglutamyl-phosphate_c0_C7H10NO8P" compartment="c0" charge="0" boundaryCondition="false"/>
	<species id="cpd03056_c0" name="4-(beta-Acetylaminoethyl)imidazole_C7H11N3O" compartment="c0" charge="0" boundaryCondition="false"/>
	<species id="cpd15268_c0" name="Octadecanoyl-ACP_c0_C29H55N2O8PRS" compartment="c0" charge="0" boundaryCondition="false"/>
	<species id="cpd00921_c0" name="N-(6-Aminohexanoyl)-6-aminohexanoate_C12H24N2O3" compartment="c0" charge="0" boundaryCondition="false"/>
	<species id="cpd01586_c0" name="4-Chlorocatechol_C6H5O2Cl" compartment="c0" charge="0" boundaryCondition="false"/>
	<species id="M_cpd00147_c0" name="5_Methylthioadenosine_c0" compartment="c0" charge="0" boundaryCondition="false"/>
	<species id="cpd08719_c0" name="dTDP-4-oxo-2,6-dideoxy-D-glucose_C16H22N2O14P2" compartment="c0" charge="0" boundaryCondition="false"/>
	<species id="cpd00134_c0" name="Palmitoyl-CoA_c0_C37H63N7O17P3S" compartment="c0" charge="0" boundaryCondition="false"/>
	<species id="M_cpd00042_c0" name="GSH_c0" compartment="c0" charge="-1" boundaryCondition="false"/>
	<species id="cpd17944_c0" name="alpha-L-Rhamnosyl-(1-.3)-alpha-D-galactosyl-diphosphoundecaprenol_C67H112O16P2" compartment="c0" charge="0" boundaryCondition="false"/>
	<species id="cpd03387_c0" name="Selenite_H2O3Se" compartment="c0" charge="0" boundaryCondition="false"/>
	<species id="cpd14962_c0" name="3,5-Dibromo-4-hydroxybenzamide_C7H4NO2Br2" compartment="c0" charge="0" boundaryCondition="false"/>
	<species id="cpd00822_c0" name="O-Succinyl-L-homoserine_c0_C8H12NO6" compartment="c0" charge="0" boundaryCondition="false"/>
	<species id="cpd00250_c0" name="Creatine_C4H9N3O2" compartment="c0" charge="0" boundaryCondition="false"/>
	<species id="cpd00122_e0" name="N-Acetyl-D-glucosamine_e0_C8H15NO6" compartment="e0" charge="0" boundaryCondition="false"/>
	<species id="cpd00805_c0" name="D-Tagatose_6-phosphate_c0_C6H12O9P" compartment="c0" charge="0" boundaryCondition="false"/>
	<species id="M_cpd00192_c0" name="4_Coumaroyl_CoA_c0" compartment="c0" charge="-4" boundaryCondition="false"/>
	<species id="M_cpd02350_c0" name="2_6_Dioxo_6_phenylhexanoate_c0" compartment="c0" charge="-1" boundaryCondition="false"/>
	<species id="cpd11479_c0" name="D-3-Hydroxyhexanoyl-acp_c0_C17H31N2O9PRS" compartment="c0" charge="0" boundaryCondition="false"/>
	<species id="cpd01960_c0" name="2-Oxohept-3-enedioate_c0_C7H6O5" compartment="c0" charge="0" boundaryCondition="false"/>
	<species id="cpd00178_e0" name="Acetone_C3H6O" compartment="e0" charge="0" boundaryCondition="false"/>
	<species id="cpd00129_c0" name="L-Proline_c0_C5H8NO2" compartment="c0" charge="0" boundaryCondition="false"/>
	<species id="cpd15047_c0" name="OPC6-CoA_C37H57N7O18P3S" compartment="c0" charge="0" boundaryCondition="false"/>
	<species id="cpd00507_c0" name="Glycerophosphocholine_c0_C8H20NO6P" compartment="c0" charge="0" boundaryCondition="false"/>
	<species id="cpd03424_c0" name="Vitamin B12_C61H86CoN13O14PR" compartment="c0" charge="0" boundaryCondition="false"/>
	<species id="cpd02884_c0" name="FAICAR_c0_C10H14N4O9P" compartment="c0" charge="0" boundaryCondition="false"/>
	<species id="cpd15723_c0" name="Dianteisoheptadecanoylphosphatidylglycerol_c0_C40H78O10P" compartment="c0" charge="0" boundaryCondition="false"/>
	<species id="cpd15207_c0" name="3-Oxohexacosyl-CoA_C47H81N7O18P3S" compartment="c0" charge="0" boundaryCondition="false"/>
	<species id="cpd16418_c0" name="6-Methylmercaptopurine_C6H6N4S" compartment="c0" charge="0" boundaryCondition="false"/>
	<species id="cpd15099_c0" name="2-Hydroxylamino-4,6-dinitrotoluene_C7H7N3O5" compartment="c0" charge="0" boundaryCondition="false"/>
	<species id="M_cpd18036_c0" name="Sophoraflavanone_G_c0" compartment="c0" charge="0" boundaryCondition="false"/>
	<species id="cpd00318_c0" name="Tryptamine_c0_C10H13N2" compartment="c0" charge="0" boundaryCondition="false"/>
	<species id="M_cpd06711_c0" name="Hydroxymethylphenylsuccinyl_CoA_c0" compartment="c0" charge="-4" boundaryCondition="false"/>
	<species id="M_cpd00460_c0" name="Sulfoacetaldehyde_c0" compartment="c0" charge="-1" boundaryCondition="false"/>
	<species id="cpd11818_c0" name="Phosphate monoester_HO4PR" compartment="c0" charge="0" boundaryCondition="false"/>
	<species id="M_cpd00516_e0" name="meso_2_6_Diaminopimelate_e0" compartment="e0" charge="0" boundaryCondition="false"/>
	<species id="M_cpd01482_c0" name="UDP_glucosamine_c0" compartment="c0" charge="-1" boundaryCondition="false"/>
	<species id="cpd11487_c0" name="3-oxodecanoyl-acp_c0_C21H37N2O9PRS" compartment="c0" charge="0" boundaryCondition="false"/>
	<species id="cpd03580_c0" name="Alkenate_C2H2OR" compartment="c0" charge="0" boundaryCondition="false"/>
	<species id="cpd02700_c0" name="S-2-Methylpropionyl-dihydrolipoamide_c0_C12H23NO2S2" compartment="c0" charge="0" boundaryCondition="false"/>
	<species id="cpd16315_c0" name="5-Hydroxy-2,4-dioxopentanoate_C5H5O5" compartment="c0" charge="0" boundaryCondition="false"/>
	<species id="cpd02832_c0" name="6-Thioinosine 5-monophosphate_C10H12N4O7PS" compartment="c0" charge="0" boundaryCondition="false"/>
	<species id="M_cpd00082_c0" name="D_Fructose_c0" compartment="c0" charge="0" boundaryCondition="false"/>
	<species id="cpd15345_c0" name="2-Acyl-sn-glycero-3-phosphoglycerol_tetradec-7-enoyl_c0_C20H38O9P" compartment="c0" charge="0" boundaryCondition="false"/>
	<species id="cpd15477_c0" name="glucosyl-glucosyl-galactosyl-glucosyl-inner_core_oligosaccharide_lipid_A_c0_C169H295N2O94P4" compartment="c0" charge="0" boundaryCondition="false"/>
	<species id="cpd15775_c0" name="Stearoyllipoteichoic_acid_n=24__linked__D-alanine_substituted_c0_C195H360N24O159P24" compartment="c0" charge="0" boundaryCondition="false"/>
	<species id="M_cpd00340_c0" name="2_5_Dioxopentanoate_c0" compartment="c0" charge="-1" boundaryCondition="false"/>
	<species id="cpd03488_c0" name="Undecaprenyl-diphospho-N-acetylmuramoyl-N-acetylglucosamine-L-alanyl-D-glutaminyl-L-lysyl-D-alanyl-D-alanine_c0_C94H155N9O25P2" compartment="c0" charge="0" boundaryCondition="false"/>
	<species id="cpd12256_c0" name="L-Isoleucyl-tRNA(Ile)_C16H24N6O4R" compartment="c0" charge="0" boundaryCondition="false"/>
	<species id="M_cpd00202_c0" name="DMAPP_c0" compartment="c0" charge="-2" boundaryCondition="false"/>
	<species id="cpd11561_c0" name="10-methyl-undecanoyl-ACP_c0_C23H43N2O8PRS" compartment="c0" charge="0" boundaryCondition="false"/>
	<species id="cpd00422_c0" name="Cinnamoyl-CoA_C30H39N7O17P3S" compartment="c0" charge="0" boundaryCondition="false"/>
	<species id="cpd02569_c0" name="2-Oxo-3-hydroxyisovalerate_c0_C5H7O4" compartment="c0" charge="0" boundaryCondition="false"/>
	<species id="cpd00117_e0" name="D-Alanine_e0_C3H7NO2" compartment="e0" charge="0" boundaryCondition="false"/>
	<species id="cpd00061_c0" name="Phosphoenolpyruvate_c0_C3H3O6P" compartment="c0" charge="0" boundaryCondition="false"/>
	<species id="M_cpd03445_c0" name="2_Octaprenyl_6_hydroxyphenol_c0" compartment="c0" charge="0" boundaryCondition="false"/>
	<species id="cpd00249_c0" name="Uridine_c0_C9H12N2O6" compartment="c0" charge="0" boundaryCondition="false"/>
	<species id="cpd01014_c0" name="Cocaine_C17H21NO4" compartment="c0" charge="0" boundaryCondition="false"/>
	<species id="cpd11909_c0" name="tRNA(Asp)_C10H12N5O3R" compartment="c0" charge="0" boundaryCondition="false"/>
	<species id="cpd00306_c0" name="Xylitol_C5H12O5" compartment="c0" charge="0" boundaryCondition="false"/>
	<species id="cpd00491_c0" name="D-mannitol-1-phosphate_c0_C6H14O9P" compartment="c0" charge="0" boundaryCondition="false"/>
	<species id="cpd11922_c0" name="tRNA(Thr)_C10H12N5O3R" compartment="c0" charge="0" boundaryCondition="false"/>
	<species id="cpd09847_c0" name="N-Cyclopropylammeline_C6H9N5O" compartment="c0" charge="0" boundaryCondition="false"/>
	<species id="cpd01260_c0" name="Lauroyl-CoA_c0_C33H55N7O17P3S" compartment="c0" charge="0" boundaryCondition="false"/>
	<species id="cpd00129_e0" name="L-Proline_e0_C5H8NO2" compartment="e0" charge="0" boundaryCondition="false"/>
	<species id="M_cpd11468_c0" name="Dodecanoyl_ACP_c0" compartment="c0" charge="-2" boundaryCondition="false"/>
	<species id="cpd03326_c0" name="2-Hydroxyhepta-2_4-dienedioate_c0_C7H6O5" compartment="c0" charge="0" boundaryCondition="false"/>
	<species id="cpd02820_c0" name="UDP-N-acetylglucosamine_enolpyruvate_c0_C20H26N3O19P2" compartment="c0" charge="0" boundaryCondition="false"/>
	<species id="cpd02304_c0" name="2-Pyrone-4,6-dicarboxylate_C7H2O6" compartment="c0" charge="0" boundaryCondition="false"/>
	<species id="cpd15357_c0" name="2-octadec-11-enoyl-sn-glycerol_3-phosphate_c0_C21H40O7P" compartment="c0" charge="0" boundaryCondition="false"/>
	<species id="cpd11504_c0" name="8-methyl-3-oxo-decanoyl-ACP_c0_C22H39N2O9PRS" compartment="c0" charge="0" boundaryCondition="false"/>
	<species id="M_cpd00029_c0" name="Acetate_c0" compartment="c0" charge="-1" boundaryCondition="false"/>
	<species id="cpd03024_c0" name="Phosphinothricin_C5H11NO4P" compartment="c0" charge="0" boundaryCondition="false"/>
	<species id="cpd13370_c0" name="DNA containing guanine_C20H27N5O17P3R2" compartment="c0" charge="0" boundaryCondition="false"/>
	<species id="M_cpd00516_c0" name="meso_2_6_Diaminopimelate_c0" compartment="c0" charge="0" boundaryCondition="false"/>
	<species id="cpd15465_c0" name="flavodoxin (reduced)_H2X" compartment="c0" charge="0" boundaryCondition="false"/>
	<species id="cpd15173_c0" name="3-Hydroxy-5-methylhex-4-enoyl-CoA_C28H43N7O18P3S" compartment="c0" charge="0" boundaryCondition="false"/>
	<species id="M_cpd02688_c0" name="S_Methyl_3_phospho_1_thio_D_glycerate_c0" compartment="c0" charge="-1" boundaryCondition="false"/>
	<species id="cpd02140_c0" name="AIR_c0_C8H14N3O7P" compartment="c0" charge="0" boundaryCondition="false"/>
	<species id="M_cpd00214_c0" name="Palmitate_c0" compartment="c0" charge="-1" boundaryCondition="false"/>
	<species id="cpd00387_c0" name="ADPglucose_c0_C16H23N5O15P2" compartment="c0" charge="0" boundaryCondition="false"/>
	<species id="cpd02570_c0" name="Parapyruvate_C6H6O6" compartment="c0" charge="0" boundaryCondition="false"/>
	<species id="cpd01608_c0" name="L-Selenocysteine_C3H7NO2Se" compartment="c0" charge="0" boundaryCondition="false"/>
	<species id="cpd08712_c0" name="dTDP-3-methyl-4-oxo-2,6-dideoxy-L-glucose_C17H24N2O14P2" compartment="c0" charge="0" boundaryCondition="false"/>
	<species id="cpd00130_c0" name="L-Malate_c0_C4H4O5" compartment="c0" charge="0" boundaryCondition="false"/>
	<species id="cpd09791_c0" name="3-Methylsalicylate_C8H7O3" compartment="c0" charge="0" boundaryCondition="false"/>
	<species id="cpd11475_c0" name="2E-Decenoyl-acp_c0_C21H37N2O8PRS" compartment="c0" charge="0" boundaryCondition="false"/>
	<species id="M_cpd09433_c0" name="9_cis_Neoxanthin_c0" compartment="c0" charge="0" boundaryCondition="false"/>
	<species id="cpd02913_c0" name="3-(4-Deoxy-beta-D-gluc-4-enuronosyl)-N-acetyl-D-glucosamine_C14H20NO11" compartment="c0" charge="0" boundaryCondition="false"/>
	<species id="cpd15522_c0" name="1_2-ditetradecanoyl-sn-glycerol_3-phosphate_c0_C31H60O8P" compartment="c0" charge="0" boundaryCondition="false"/>
	<species id="cpd00186_c0" name="D-Glutamate_c0_C5H8NO4" compartment="c0" charge="0" boundaryCondition="false"/>
	<species id="cpd17453_c0" name="3-Alkylmalic acid_C4H5O5R" compartment="c0" charge="0" boundaryCondition="false"/>
	<species id="cpd17846_c0" name="Curcumin monoglucoside_C27H30O11" compartment="c0" charge="0" boundaryCondition="false"/>
	<species id="cpd00331_c0" name="cis-Aconitate_c0_C6H3O6" compartment="c0" charge="0" boundaryCondition="false"/>
	<species id="cpd03641_c0" name="6-Hydroxyhexanoate_C6H11O3" compartment="c0" charge="0" boundaryCondition="false"/>
	<species id="M_cpd00094_c0" name="2_Oxobutyrate_c0" compartment="c0" charge="-1" boundaryCondition="false"/>
	<species id="M_cpd15130_c0" name="Isopentenyl_ATP_c0" compartment="c0" charge="-3" boundaryCondition="false"/>
	<species id="cpd00073_c0" name="Urea_c0_CH4N2O" compartment="c0" charge="0" boundaryCondition="false"/>
	<species id="cpd00724_c0" name="alpha-D-Galactose_C6H12O6" compartment="c0" charge="0" boundaryCondition="false"/>
	<species id="cpd02024_c0" name="Phosphonoacetaldehyde_C2H3O4P" compartment="c0" charge="0" boundaryCondition="false"/>
	<species id="cpd12755_c0" name="Cyanoglycoside_C8H11NO6R2" compartment="c0" charge="0" boundaryCondition="false"/>
	<species id="cpd11733_c0" name="Ketone_COR2" compartment="c0" charge="0" boundaryCondition="false"/>
	<species id="cpd04385_c0" name="Acetophenone_C8H8O" compartment="c0" charge="0" boundaryCondition="false"/>
	<species id="cpd01129_c0" name="Phthalate_C8H4O4" compartment="c0" charge="0" boundaryCondition="false"/>
	<species id="cpd00154_c0" name="Xylose_c0_C5H10O5" compartment="c0" charge="0" boundaryCondition="false"/>
	<species id="M_cpd00123_c0" name="3_Methyl_2_oxobutanoate_c0" compartment="c0" charge="-1" boundaryCondition="false"/>
	<species id="cpd11640_c0" name="H2_c0_H2" compartment="c0" charge="0" boundaryCondition="false"/>
	<species id="cpd03712_c0" name="1,2-Dihydronaphthalene-1,2-diol_C10H10O2" compartment="c0" charge="0" boundaryCondition="false"/>
	<species id="cpd12662_c0" name="(beta-D-Mannuronate)n_C6H8O7*2" compartment="c0" charge="0" boundaryCondition="false"/>
	<species id="cpd00016_c0" name="Pyridoxal_phosphate_c0_C8H9NO6P" compartment="c0" charge="0" boundaryCondition="false"/>
	<species id="cpd00830_c0" name="4-Hydroxy-2-oxoglutarate_c0_C5H4O6" compartment="c0" charge="0" boundaryCondition="false"/>
	<species id="cpd02152_c0" name="L-Argininosuccinate_c0_C10H17N4O6" compartment="c0" charge="0" boundaryCondition="false"/>
	<species id="cpd01468_c0" name="Methylmalonate_C4H4O4" compartment="c0" charge="0" boundaryCondition="false"/>
	<species id="cpd11619_c0" name="Dolichyl phosphate_C15H28O4P" compartment="c0" charge="0" boundaryCondition="false"/>
	<species id="cpd00446_c0" name="cAMP_c0_C10H11N5O6P" compartment="c0" charge="0" boundaryCondition="false"/>
	<species id="cpd03292_c0" name="Penicillin G_C16H17N2O4S" compartment="c0" charge="0" boundaryCondition="false"/>
	<species id="cpd11548_c0" name="4-methyl-trans-pent-2-enoyl-ACP_c0_C17H29N2O8PRS" compartment="c0" charge="0" boundaryCondition="false"/>
	<species id="cpd15370_c0" name="(R)-3-hydroxy-cis-vacc-11-enoyl-[acyl-carrier protein]_C29H53N2O9PRS" compartment="c0" charge="0" boundaryCondition="false"/>
	<species id="cpd18011_c0" name="L-Fucono-1,5-lactone_C6H10O5" compartment="c0" charge="0" boundaryCondition="false"/>
	<species id="cpd17568_c0" name="ditrans,hexacis-Nonaprenyl diphosphate_C45H76O7P2" compartment="c0" charge="0" boundaryCondition="false"/>
	<species id="cpd03211_c0" name="15-cis-Phytoene_c0_C40H64" compartment="c0" charge="0" boundaryCondition="false"/>
	<species id="cpd15804_c0" name="Iso-C15:0 CoA_C36H61N7O17P3S" compartment="c0" charge="0" boundaryCondition="false"/>
	<species id="cpd16357_c0" name="NPC_C28H31N4O6" compartment="c0" charge="0" boundaryCondition="false"/>
	<species id="M_cpd00585_c0" name="Creatinine_c0" compartment="c0" charge="0" boundaryCondition="false"/>
	<species id="cpd15662_c0" name="Prenol-45n teichoic acid-glucose substituted_C476H836N2O467P47" compartment="c0" charge="0" boundaryCondition="false"/>
	<species id="cpd00478_c0" name="Pyridoxine phosphate_C8H11NO6P" compartment="c0" charge="0" boundaryCondition="false"/>
	<species id="cpd03572_c0" name="S-3-Hydroxyisobutyryl-CoA_c0_C25H39N7O18P3S" compartment="c0" charge="0" boundaryCondition="false"/>
	<species id="cpd14605_c0" name="3,4-Dehydrorhodopin_C40H56O" compartment="c0" charge="0" boundaryCondition="false"/>
	<species id="cpd02120_c0" name="Dihydrodipicolinate_c0_C7H5NO4" compartment="c0" charge="0" boundaryCondition="false"/>
	<species id="cpd15023_c0" name="Delphinidin 3-O-sophoroside_C27H28O17" compartment="c0" charge="0" boundaryCondition="false"/>
	<species id="M_cpd00403_c0" name="D_Mannonate_c0" compartment="c0" charge="-1" boundaryCondition="false"/>
	<species id="cpd08211_c0" name="trans,trans,cis-Geranylgeranyl diphosphate_C20H34O7P2" compartment="c0" charge="0" boundaryCondition="false"/>
	<species id="cpd08744_c0" name="3-Hydroxy-2,6-dimethyl-5-methylene-heptanoyl-CoA_C31H49N7O18P3S" compartment="c0" charge="0" boundaryCondition="false"/>
	<species id="cpd03830_c0" name="ADP-D-glycero-D-manno-heptose_c0_C17H25N5O16P2" compartment="c0" charge="0" boundaryCondition="false"/>
	<species id="cpd03400_c0" name="O-Succinylhomoserine_C8H12NO6" compartment="c0" charge="0" boundaryCondition="false"/>
	<species id="cpd11431_c0" name="fa11_c0_C17H33O2" compartment="c0" charge="0" boundaryCondition="false"/>
	<species id="M_cpd00332_c0" name="Mevalonic_acid_c0" compartment="c0" charge="-1" boundaryCondition="false"/>
	<species id="cpd00036_e0" name="Succinate_C4H4O4" compartment="e0" charge="-2" boundaryCondition="false"/>
	<species id="M_cpd00762_c0" name="4_Guanidinobutanoate_c0" compartment="c0" charge="0" boundaryCondition="false"/>
	<species id="M_cpd00111_c0" name="Oxidized_glutathione_c0" compartment="c0" charge="-2" boundaryCondition="false"/>
	<species id="cpd15767_c0" name="Isoheptadecanoyllipoteichoic_acid_n=24__linked__N-acetyl-D-glucosamine_c0_C313H548N24O255P24" compartment="c0" charge="0" boundaryCondition="false"/>
	<species id="M_cpd00005_c0" name="NADPH_c0" compartment="c0" charge="-4" boundaryCondition="false"/>
	<species id="cpd03048_c0" name="Isethionate_c0_C2H5O4S" compartment="c0" charge="0" boundaryCondition="false"/>
	<species id="cpd15799_c0" name="Isohexadecanoylcardiolipin_B._subtilis_c0_C73H140O17P2" compartment="c0" charge="0" boundaryCondition="false"/>
	<species id="cpd15369_c0" name="(R)-3-hydroxy-cis-palm-9-eoyl-[acyl-carrier protein]_C27H49N2O9PRS" compartment="c0" charge="0" boundaryCondition="false"/>
	<species id="cpd00048_c0" name="Sulfate_c0_O4S" compartment="c0" charge="0" boundaryCondition="false"/>
	<species id="cpd02724_c0" name="N-Succinyl-L-2-amino-6-oxopimelate_c0_C11H12NO8" compartment="c0" charge="0" boundaryCondition="false"/>
	<species id="cpd08289_c0" name="1-deoxy-D-xylulose5-phosphate_c0_C5H10O7P" compartment="c0" charge="0" boundaryCondition="false"/>
	<species id="M_cpd03561_c0" name="2_Hydroxybutyrate_c0" compartment="c0" charge="-1" boundaryCondition="false"/>
	<species id="cpd01665_c0" name="D-O-Phosphoserine_C3H7NO6P" compartment="c0" charge="0" boundaryCondition="false"/>
	<species id="cpd00213_c0" name="Lipoamide_c0_C8H15NOS2" compartment="c0" charge="0" boundaryCondition="false"/>
	<species id="M_cpd01634_c0" name="L_beta_Leucine_c0" compartment="c0" charge="0" boundaryCondition="false"/>
	<species id="cpd11581_c0" name="gly-asn-L_c0_C6H11N3O4" compartment="c0" charge="0" boundaryCondition="false"/>
	<species id="cpd15546_c0" name="Phosphatidylglycerophosphate_dihexadec-9-enoyl_c0_C38H70O13P2" compartment="c0" charge="0" boundaryCondition="false"/>
	<species id="cpd03279_c0" name="Deoxyinosine_c0_C10H12N4O4" compartment="c0" charge="0" boundaryCondition="false"/>
	<species id="M_cpd00597_c0" name="Valerate_c0" compartment="c0" charge="-1" boundaryCondition="false"/>
	<species id="cpd05196_c0" name="Docosanoate_C22H43O2" compartment="c0" charge="0" boundaryCondition="false"/>
	<species id="cpd15276_c0" name="Phosphatidate, yeast-specific_C5H6O8PR2" compartment="c0" charge="0" boundaryCondition="false"/>
	<species id="cpd03724_c0" name="Ferrichrome_c0_C27H45FeN9O12" compartment="c0" charge="0" boundaryCondition="false"/>
	<species id="cpd00269_c0" name="2-Oxoadipate_C6H6O5" compartment="c0" charge="0" boundaryCondition="false"/>
	<species id="cpd00142_c0" name="Acetoacetate_c0_C4H5O3" compartment="c0" charge="0" boundaryCondition="false"/>
	<species id="cpd00842_c0" name="S-3-Hydroxybutyryl-CoA_c0_C25H39N7O18P3S" compartment="c0" charge="0" boundaryCondition="false"/>
	<species id="cpd00699_c0" name="5-Dehydroquinate_c0_C7H9O6" compartment="c0" charge="0" boundaryCondition="false"/>
	<species id="cpd00270_c0" name="Caffeoyl-CoA_C30H39N7O19P3S" compartment="c0" charge="0" boundaryCondition="false"/>
	<species id="cpd03351_c0" name="Cinnavalininate_C14H6N2O6" compartment="c0" charge="0" boundaryCondition="false"/>
	<species id="cpd02631_c0" name="DKDI_c0_C6H8O5" compartment="c0" charge="0" boundaryCondition="false"/>
	<species id="cpd14883_c0" name="alpha-Linolenoyl-CoA_C39H61N7O17P3S" compartment="c0" charge="0" boundaryCondition="false"/>
	<species id="cpd11499_c0" name="4-methyl-hexanoyl-ACP_c0_C18H33N2O8PRS" compartment="c0" charge="0" boundaryCondition="false"/>
	<species id="cpd14954_c0" name="Protein N6-(lipoyl)lysine_C8H14NORS2" compartment="c0" charge="0" boundaryCondition="false"/>
	<species id="cpd00198_c0" name="D-Xylulose5-phosphate_c0_C5H10O8P" compartment="c0" charge="0" boundaryCondition="false"/>
	<species id="cpd02201_c0" name="4-phosphopantothenate_c0_C9H16NO8P" compartment="c0" charge="0" boundaryCondition="false"/>
	<species id="cpd03653_c0" name="GM4_C36H62N2O16R" compartment="c0" charge="0" boundaryCondition="false"/>
	<species id="cpd03608_c0" name="4-Hydroxy-L-threonine_c0_C4H9NO4" compartment="c0" charge="0" boundaryCondition="false"/>
	<species id="cpd12502_c0" name="DNA containing 6-O-methylguanine_C21H29N5O17P3R2" compartment="c0" charge="0" boundaryCondition="false"/>
	<species id="cpd15325_c0" name="1-dodecanoyl-sn-glycerol_3-phosphate_c0_C15H30O7P" compartment="c0" charge="0" boundaryCondition="false"/>
	<species id="M_cpd11979_c0" name="Steryl_ester_c0" compartment="c0" charge="0" boundaryCondition="false"/>
	<species id="cpd03444_c0" name="2-Octaprenylphenol_c0_C46H70O" compartment="c0" charge="0" boundaryCondition="false"/>
	<species id="cpd16347_c0" name="13,16-Docosadienoic acid_C22H39O2" compartment="c0" charge="0" boundaryCondition="false"/>
	<species id="M_cpd00017_c0" name="S_Adenosyl_L_methionine_c0" compartment="c0" charge="1" boundaryCondition="false"/>
	<species id="cpd11910_c0" name="tRNA(Cys)_C10H12N5O3R" compartment="c0" charge="0" boundaryCondition="false"/>
	<species id="cpd11652_c0" name="Phosphatidylglycerol_C8H12O10PR2" compartment="c0" charge="0" boundaryCondition="false"/>
	<species id="cpd03560_c0" name="Propionyladenylate_c0_C13H17N5O8P" compartment="c0" charge="0" boundaryCondition="false"/>
	<species id="cpd15011_c0" name="Petunidin-3-(p-coumaroyl)-rutinoside-5-glucoside_C43H47O23" compartment="c0" charge="0" boundaryCondition="false"/>
	<species id="cpd14617_c0" name="3,4-Dihydroanhydrorhodovibrin_C41H60O" compartment="c0" charge="0" boundaryCondition="false"/>
	<species id="cpd00793_c0" name="Thiamine_phosphate_c0_C12H17N4O4PS" compartment="c0" charge="0" boundaryCondition="false"/>
	<species id="cpd08371_c0" name="Cobalt-precorrin 5_C45H47CoN4O16" compartment="c0" charge="0" boundaryCondition="false"/>
	<species id="cpd00004_c0" name="NADH_c0_C21H27N7O14P2" compartment="c0" charge="0" boundaryCondition="false"/>
	<species id="cpd11536_c0" name="11-methyl-dodecanoyl-ACP_c0_C24H45N2O8PRS" compartment="c0" charge="0" boundaryCondition="false"/>
	<species id="cpd00363_c0" name="Ethanol_c0_C2H6O" compartment="c0" charge="0" boundaryCondition="false"/>
	<species id="cpd00434_c0" name="4-Aminobutanal_c0_C4H10NO" compartment="c0" charge="0" boundaryCondition="false"/>
	<species id="cpd00048_e0" name="Sulfate_e0_O4S" compartment="e0" charge="0" boundaryCondition="false"/>
	<species id="cpd14475_c0" name="ROOH_HO2R" compartment="c0" charge="0" boundaryCondition="false"/>
	<species id="cpd03130_c0" name="2E-Octenoyl-CoA_c0_C29H45N7O17P3S" compartment="c0" charge="0" boundaryCondition="false"/>
	<species id="cpd00070_c0" name="Malonyl-CoA_c0_C24H34N7O19P3S" compartment="c0" charge="0" boundaryCondition="false"/>
	<species id="cpd04077_c0" name="4-Sulfolactone_C6H4O7S" compartment="c0" charge="0" boundaryCondition="false"/>
	<species id="cpd04111_c0" name="6-Carboxyhex-2-enoyl-CoA_C28H40N7O19P3S" compartment="c0" charge="0" boundaryCondition="false"/>
	<species id="cpd03187_c0" name="Oxalosuccinate_c0_C6H3O7" compartment="c0" charge="0" boundaryCondition="false"/>
	<species id="cpd11564_c0" name="12-methyl-trans-tridec-2-enoyl-ACP_c0_C25H45N2O8PRS" compartment="c0" charge="0" boundaryCondition="false"/>
	<species id="cpd08279_c0" name="1-Hydroxy-2-naphthaldehyde_C11H8O2" compartment="c0" charge="0" boundaryCondition="false"/>
	<species id="cpd09203_c0" name="Acetyltropine_C10H17NO2" compartment="c0" charge="0" boundaryCondition="false"/>
	<species id="cpd15766_c0" name="Stearoyllipoteichoic_acid_n=24__linked__N-acetyl-D-glucosamine_c0_C315H552N24O255P24" compartment="c0" charge="0" boundaryCondition="false"/>
	<species id="cpd02698_c0" name="N-Succinyl-L-2_6-diaminopimelate_c0_C11H16N2O7" compartment="c0" charge="0" boundaryCondition="false"/>
	<species id="M_cpd00245_c0" name="Aniline_c0" compartment="c0" charge="0" boundaryCondition="false"/>
	<species id="M_cpd02701_c0" name="S_Adenosyl_4_methylthio_2_oxobutanoate_c0" compartment="c0" charge="0" boundaryCondition="false"/>
	<species id="cpd14876_c0" name="UDP-L-Ara4O_C14H18N2O16P2" compartment="c0" charge="0" boundaryCondition="false"/>
	<species id="cpd00504_c0" name="LL-2_6-Diaminopimelate_c0_C7H14N2O4" compartment="c0" charge="0" boundaryCondition="false"/>
	<species id="cpd00276_c0" name="GLUM_C6H14NO5" compartment="c0" charge="0" boundaryCondition="false"/>
	<species id="cpd00905_c0" name="Guanosine 3,5-bis(diphosphate)_C10H13N5O17P4" compartment="c0" charge="0" boundaryCondition="false"/>
	<species id="cpd14956_c0" name="Lipoyl-ACP_C8H13ORS3" compartment="c0" charge="0" boundaryCondition="false"/>
	<species id="cpd00196_c0" name="Acetylphosphate_c0_C2H4O5P" compartment="c0" charge="0" boundaryCondition="false"/>
	<species id="cpd15605_c0" name="Gly-Phe_c0_C11H14N2O3" compartment="c0" charge="0" boundaryCondition="false"/>
	<species id="cpd02893_c0" name="5-Phosphoribosyl-4-carboxy-5-aminoimidazole_c0_C9H13N3O9P" compartment="c0" charge="0" boundaryCondition="false"/>
	<species id="cpd02572_c0" name="5-Carboxymethyl-2-hydroxymuconate_c0_C8H5O7" compartment="c0" charge="0" boundaryCondition="false"/>
	<species id="cpd07744_c0" name="Ecgonine_C9H14NO3" compartment="c0" charge="0" boundaryCondition="false"/>
	<species id="cpd00309_c0" name="XAN_c0_C5H4N4O2" compartment="c0" charge="0" boundaryCondition="false"/>
	<species id="cpd02720_c0" name="5-Amino-6--5-phosphoribitylaminouracil_c0_C9H16N4O9P" compartment="c0" charge="0" boundaryCondition="false"/>
	<species id="cpd03897_c0" name="4a-Hydroxytetrahydrobiopterin_C9H15N5O4" compartment="c0" charge="0" boundaryCondition="false"/>
	<species id="cpd14601_c0" name="Rhodopin_C40H58O" compartment="c0" charge="0" boundaryCondition="false"/>
	<species id="cpd00264_e0" name="Spermidine_e0_C7H22N3" compartment="e0" charge="0" boundaryCondition="false"/>
	<species id="cpd11576_c0" name="L-methionine_R-oxide_c0_C5H11NO3S" compartment="c0" charge="0" boundaryCondition="false"/>
	<species id="cpd15044_c0" name="trans-2-Enoyl-OPC8-CoA_C39H59N7O18P3S" compartment="c0" charge="0" boundaryCondition="false"/>
	<species id="cpd00986_c0" name="PQQH2_C14H5N2O8" compartment="c0" charge="0" boundaryCondition="false"/>
	<species id="cpd02605_c0" name="2-isopropyl-3-oxosuccinate_c0_C7H8O5" compartment="c0" charge="0" boundaryCondition="false"/>
	<species id="cpd16588_c0" name="1,4-Bipiperidine-1-carboxylic acid_C11H19N2O2" compartment="c0" charge="0" boundaryCondition="false"/>
	<species id="cpd00184_c0" name="Thymidine_c0_C10H14N2O5" compartment="c0" charge="0" boundaryCondition="false"/>
	<species id="cpd12133_c0" name="L-Valyl-tRNA(Val)_C15H22N6O4R" compartment="c0" charge="0" boundaryCondition="false"/>
	<species id="cpd02183_c0" name="4-Oxalocrotonate_C6H4O5" compartment="c0" charge="0" boundaryCondition="false"/>
	<species id="cpd10547_c0" name="Benzo[a]pyrene-7,8-oxide_C20H12O" compartment="c0" charge="0" boundaryCondition="false"/>
	<species id="cpd00115_c0" name="dATP_c0_C10H13N5O12P3" compartment="c0" charge="0" boundaryCondition="false"/>
	<species id="cpd03199_c0" name="3-Ketolactose_C12H20O11" compartment="c0" charge="0" boundaryCondition="false"/>
	<species id="cpd09410_c0" name="Demethylphylloquinone_c0_C30H44O2" compartment="c0" charge="0" boundaryCondition="false"/>
	<species id="M_cpd11625_c0" name="2_Oxo_acid_c0" compartment="c0" charge="-1" boundaryCondition="false"/>
	<species id="cpd06739_c0" name="(R)-(+)-Citronellal_C10H18O" compartment="c0" charge="0" boundaryCondition="false"/>
	<species id="cpd00082_c0" name="D-Fructose_c0_C6H12O6" compartment="c0" charge="0" boundaryCondition="false"/>
	<species id="cpd00069_c0" name="L-Tyrosine_c0_C9H11NO3" compartment="c0" charge="0" boundaryCondition="false"/>
	<species id="M_cpd01468_c0" name="Methylmalonate_c0" compartment="c0" charge="-2" boundaryCondition="false"/>
	<species id="cpd15754_c0" name="Isohexadecanoyllipoteichoic_acid_n=24__linked__unsubstituted_c0_C119H232O135P24" compartment="c0" charge="0" boundaryCondition="false"/>
	<species id="cpd00322_c0" name="L-Isoleucine_c0_C6H13NO2" compartment="c0" charge="0" boundaryCondition="false"/>
	<species id="cpd00288_c0" name="D-Glucosamine_phosphate_c0_C6H14NO8P" compartment="c0" charge="0" boundaryCondition="false"/>
	<species id="cpd00127_c0" name="Phenol_C6H6O" compartment="c0" charge="0" boundaryCondition="false"/>
	<species id="cpd15584_c0" name="alpha-Methyl-D-glucoside_c0_C7H14O6" compartment="c0" charge="0" boundaryCondition="false"/>
	<species id="cpd03439_c0" name="2-Hexaprenyl-6-methoxyphenol_C37H56O2" compartment="c0" charge="0" boundaryCondition="false"/>
	<species id="cpd00402_c0" name="CDPglycerol_C12H19N3O13P2" compartment="c0" charge="0" boundaryCondition="false"/>
	<species id="cpd01418_c0" name="TSH_C27H50N9O10S2" compartment="c0" charge="0" boundaryCondition="false"/>
	<species id="cpd08726_c0" name="Perillyl-CoA_C31H45N7O17P3S" compartment="c0" charge="0" boundaryCondition="false"/>
	<species id="cpd03233_c0" name="3alpha,7alpha,12alpha,24-Tetrahydroxy-5beta-cholestanoyl-CoA_C48H77N7O21P3S" compartment="c0" charge="0" boundaryCondition="false"/>
	<species id="cpd03519_c0" name="2_5-Diaminopyrimidine_nucleoside_triphosphate_c0_C9H15N5O14P3" compartment="c0" charge="0" boundaryCondition="false"/>
	<species id="cpd00689_c0" name="Porphobilinogen_c0_C10H13N2O4" compartment="c0" charge="0" boundaryCondition="false"/>
	<species id="M_cpd04058_c0" name="L_N2_2_Carboxyethylarginine_c0" compartment="c0" charge="0" boundaryCondition="false"/>
	<species id="cpd12568_c0" name="Chitobiosyldiphosphodolichol_C41H70N2O17P2" compartment="c0" charge="0" boundaryCondition="false"/>
	<species id="cpd00483_c0" name="3-Hydroxyanthranilate_c0_C7H6NO3" compartment="c0" charge="0" boundaryCondition="false"/>
	<species id="cpd00276_e0" name="GLUM_e0_C6H14NO5" compartment="e0" charge="0" boundaryCondition="false"/>
	<species id="cpd00378_c0" name="Formamide_c0_CH3NO" compartment="c0" charge="0" boundaryCondition="false"/>
	<species id="cpd09799_c0" name="3-Formylsalicylic acid_C8H5O4" compartment="c0" charge="0" boundaryCondition="false"/>
	<species id="cpd01107_c0" name="Decanoate_C10H19O2" compartment="c0" charge="0" boundaryCondition="false"/>
	<species id="cpd01590_c0" name="Mercaptopurine_C5H4N4S" compartment="c0" charge="0" boundaryCondition="false"/>
	<species id="cpd11552_c0" name="6-methyl-trans-hept-2-enoyl-ACP_c0_C19H33N2O8PRS" compartment="c0" charge="0" boundaryCondition="false"/>
	<species id="cpd15238_c0" name="Hexadecenoyl-CoA_c0_C37H61N7O17P3S" compartment="c0" charge="0" boundaryCondition="false"/>
	<species id="M_cpd01960_c0" name="2_Oxohept_3_enedioate_c0" compartment="c0" charge="-2" boundaryCondition="false"/>
	<species id="cpd00585_c0" name="Creatinine_C4H7N3O" compartment="c0" charge="0" boundaryCondition="false"/>
	<species id="cpd00069_e0" name="L-Tyrosine_e0_C9H11NO3" compartment="e0" charge="0" boundaryCondition="false"/>
	<species id="cpd03440_c0" name="2-Hexaprenyl-6-methoxy-1,4-benzoquinone_C37H54O3" compartment="c0" charge="0" boundaryCondition="false"/>
	<species id="cpd14737_c0" name="(+)-(1R,2R)-1,2-Diphenylethane-1,2-diol_C14H14O2" compartment="c0" charge="0" boundaryCondition="false"/>
	<species id="M_cpd01765_c0" name="N_Methylhexanamide_c0" compartment="c0" charge="0" boundaryCondition="false"/>
	<species id="cpd11576_e0" name="L-methionine_R-oxide_e0_C5H11NO3S" compartment="e0" charge="0" boundaryCondition="false"/>
	<species id="cpd03496_c0" name="Undecaprenyl-diphospho-N-acetylmuramoyl-N-acetylglucosamine-L-alanyl-D-glutaminyl-meso-2_6-diaminopimeloyl-D-alanyl-D-alanine_c0_C95H154N9O27P2" compartment="c0" charge="0" boundaryCondition="false"/>
	<species id="cpd03646_c0" name="gamma-Glutamyl-3-aminopropiononitrile_c0_C8H13N3O3" compartment="c0" charge="0" boundaryCondition="false"/>
	<species id="cpd15377_c0" name="3-Oxooctadecanoyl-[acyl-carrier protein]_C29H53N2O9PRS" compartment="c0" charge="0" boundaryCondition="false"/>
	<species id="M_cpd11545_c0" name="isobutyryl_ACP_c0" compartment="c0" charge="-2" boundaryCondition="false"/>
	<species id="cpd16301_c0" name="Docosapentaenoic acid_C22H33O2" compartment="c0" charge="0" boundaryCondition="false"/>
	<species id="cpd03918_c0" name="Adenosyl_cobinamide_c0_C58H85CoN16O11" compartment="c0" charge="0" boundaryCondition="false"/>
	<species id="cpd03048_e0" name="Isethionate_e0_C2H5O4S" compartment="e0" charge="0" boundaryCondition="false"/>
	<species id="cpd15547_c0" name="Phosphatidylglycerophosphate_dioctadecanoyl_c0_C42H82O13P2" compartment="c0" charge="0" boundaryCondition="false"/>
	<species id="cpd11588_c0" name="gly-pro-L_c0_C7H12N2O3" compartment="c0" charge="0" boundaryCondition="false"/>
	<species id="cpd11620_c0" name="Reducedferredoxin_c0_Fe2R4S6" compartment="c0" charge="0" boundaryCondition="false"/>
	<species id="cpd03394_c0" name="5-L-Glutamyl-Se-methylselenocysteine_C9H15N2O5Se" compartment="c0" charge="0" boundaryCondition="false"/>
	<species id="cpd15515_c0" name="three disacharide linked murein units (pentapeptide crosslinked tetrapeptide (A2pm-.D-ala) tetrapeptide corsslinked tetrapeptide (A2pm-.D-ala)) (middle of chain)_C114H172N22O59" compartment="c0" charge="0" boundaryCondition="false"/>
	<species id="cpd01017_e0" name="Cys-Gly_e0_C5H10N2O3S" compartment="e0" charge="0" boundaryCondition="false"/>
	<species id="cpd06703_c0" name="Cyclohex-1-ene-1-carboxyl-CoA_C28H41N7O17P3S" compartment="c0" charge="0" boundaryCondition="false"/>
	<species id="cpd00045_c0" name="Adenosine_3-5-bisphosphate_c0_C10H13N5O10P2" compartment="c0" charge="0" boundaryCondition="false"/>
	<species id="cpd01772_c0" name="Succinylbenzoate_c0_C11H8O5" compartment="c0" charge="0" boundaryCondition="false"/>
	<species id="cpd11313_c0" name="hemeO_c0_C49H56FeN4O5" compartment="c0" charge="0" boundaryCondition="false"/>
	<species id="M_cpd00014_c0" name="UDP_c0" compartment="c0" charge="-2" boundaryCondition="false"/>
	<species id="M_cpd00851_c0" name="trans_4_Hydroxy_L_proline_c0" compartment="c0" charge="0" boundaryCondition="false"/>
	<species id="cpd14900_c0" name="(11Z,14Z)-Icosadienoyl-CoA_C41H67N7O17P3S" compartment="c0" charge="0" boundaryCondition="false"/>
	<species id="cpd00001_e0" name="H2O_e0_H2O" compartment="e0" charge="0" boundaryCondition="false"/>
	<species id="cpd11474_c0" name="Decanoyl-ACP_c0_C21H39N2O8PRS" compartment="c0" charge="0" boundaryCondition="false"/>
	<species id="cpd17041_c0" name="Protein_biosynthesis_c0_" compartment="c0" charge="0" boundaryCondition="false"/>
	<species id="M_cpd15049_c0" name="3_Hydroxy_OPC6_CoA_c0" compartment="c0" charge="-3" boundaryCondition="false"/>
	<species id="M_cpd01080_c0" name="ocdca_c0" compartment="c0" charge="-1" boundaryCondition="false"/>
	<species id="cpd15676_c0" name="1-isohexadecanoyl-sn-glycerol_3-phosphate_c0_C19H38O7P" compartment="c0" charge="0" boundaryCondition="false"/>
	<species id="M_cpd11569_c0" name="14_methyl_pentadecanoyl_ACP_c0" compartment="c0" charge="-2" boundaryCondition="false"/>
	<species id="cpd15020_c0" name="Delphinidin 3-O-(6-O-malonyl)-beta-glucoside-3-O-beta-glucoside_C30H30O20" compartment="c0" charge="0" boundaryCondition="false"/>
	<species id="cpd00033_e0" name="Glycine_e0_C2H5NO2" compartment="e0" charge="0" boundaryCondition="false"/>
	<species id="cpd01029_c0" name="Base Q_C12H16N5O3" compartment="c0" charge="0" boundaryCondition="false"/>
	<species id="cpd01030_c0" name="Salicin_C13H18O7" compartment="c0" charge="0" boundaryCondition="false"/>
	<species id="cpd15421_c0" name="CDP-1_2-dioctadecanoylglycerol_c0_C48H87N3O15P2" compartment="c0" charge="0" boundaryCondition="false"/>
	<species id="cpd00139_c0" name="Glycolate_c0_C2H3O3" compartment="c0" charge="0" boundaryCondition="false"/>
	<species id="cpd03452_c0" name="(L-Seryl)adenylate_C13H19N6O9P" compartment="c0" charge="0" boundaryCondition="false"/>
	<species id="M_cpd00415_c0" name="Quinol_c0" compartment="c0" charge="0" boundaryCondition="false"/>
	<species id="cpd09159_c0" name="Urdamycin B_C37H44O13" compartment="c0" charge="0" boundaryCondition="false"/>
	<species id="cpd11539_c0" name="13-methyl-trans-tetra-dec-2-enoyl-ACP_c0_C26H47N2O8PRS" compartment="c0" charge="0" boundaryCondition="false"/>
	<species id="M_cpd00290_c0" name="D_fructose_1_6_bisphosphate_c0" compartment="c0" charge="-4" boundaryCondition="false"/>
	<species id="cpd08544_c0" name="N-Ethylglycine_C4H9NO2" compartment="c0" charge="0" boundaryCondition="false"/>
	<species id="cpd16345_c0" name="Docosenoyl-CoA_C43H73N7O17P3S" compartment="c0" charge="0" boundaryCondition="false"/>
	<species id="cpd00426_c0" name="Homogentisate_C8H7O4" compartment="c0" charge="0" boundaryCondition="false"/>
	<species id="cpd01966_c0" name="Dimethylacryloyl-CoA_c0_C26H39N7O17P3S" compartment="c0" charge="0" boundaryCondition="false"/>
	<species id="cpd00239_c0" name="H2S_c0_H2S" compartment="c0" charge="0" boundaryCondition="false"/>
	<species id="cpd00541_c0" name="Lipoate_c0_C8H13O2S2" compartment="c0" charge="0" boundaryCondition="false"/>
	<species id="M_cpd00671_c0" name="Citramalyl_CoA_c0" compartment="c0" charge="-4" boundaryCondition="false"/>
	<species id="M_cpd03421_c0" name="Cobyrinate_c0" compartment="c0" charge="-3" boundaryCondition="false"/>
	<species id="cpd16437_c0" name="5-Fluorouridine_C9H11N2O6F" compartment="c0" charge="0" boundaryCondition="false"/>
	<species id="cpd00354_c0" name="NDP_C5H9O10P2R" compartment="c0" charge="0" boundaryCondition="false"/>
	<species id="cpd11540_c0" name="13-methyl-tetra-decanoyl-ACP_c0_C26H49N2O8PRS" compartment="c0" charge="0" boundaryCondition="false"/>
	<species id="cpd10596_c0" name="3-keto-L-gulonate-6-phosphate_C6H9O10P" compartment="c0" charge="0" boundaryCondition="false"/>
	<species id="cpd17410_c0" name="2-Oxo-7-methylthioheptanoic acid_C8H14O3S" compartment="c0" charge="0" boundaryCondition="false"/>
	<species id="cpd00013_c0" name="NH3_c0_H4N" compartment="c0" charge="0" boundaryCondition="false"/>
	<species id="cpd11588_e0" name="gly-pro-L_e0_C7H12N2O3" compartment="e0" charge="0" boundaryCondition="false"/>
	<species id="M_cpd00026_c0" name="UDP_glucose_c0" compartment="c0" charge="-2" boundaryCondition="false"/>
	<species id="cpd11848_c0" name="ROH_HOR" compartment="c0" charge="0" boundaryCondition="false"/>
	<species id="M_cpd15050_c0" name="3_Oxo_OPC6_CoA_c0" compartment="c0" charge="-3" boundaryCondition="false"/>
	<species id="cpd17636_c0" name="Two thymine residues (in DNA)_C20H28N4O15P2(C5H8O5PR)n(C5H8O5PR)n" compartment="c0" charge="0" boundaryCondition="false"/>
	<species id="cpd00862_c0" name="alpha-D-Hexose 1-phosphate_C6H12O9P" compartment="c0" charge="0" boundaryCondition="false"/>
	<species id="cpd15791_c0" name="Palmitoylcardiolipin_B._subtilis_c0_C73H140O17P2" compartment="c0" charge="0" boundaryCondition="false"/>
	<species id="M_cpd11657_c0" name="Starch_c0" compartment="c0" charge="0" boundaryCondition="false"/>
	<species id="cpd01017_c0" name="Cys-Gly_c0_C5H10N2O3S" compartment="c0" charge="0" boundaryCondition="false"/>
	<species id="cpd00001_c0" name="H2O_c0_H2O" compartment="c0" charge="0" boundaryCondition="false"/>
	<species id="cpd11726_c0" name="3-Oxoacyl-[acyl-carrier protein]_C3H2O2R2S" compartment="c0" charge="0" boundaryCondition="false"/>
	<species id="cpd17454_c0" name="Aliphatic oxo acid_C3H3O3R" compartment="c0" charge="0" boundaryCondition="false"/>
	<species id="cpd11632_c0" name="hn_" compartment="c0" charge="0" boundaryCondition="false"/>
	<species id="cpd15093_c0" name="(2E,6Z,9Z,12Z,15Z,18Z)-Tetracosahexa-2,6,9,12,15,18-enoyl-CoA_C45H67N7O17P3S" compartment="c0" charge="0" boundaryCondition="false"/>
	<species id="cpd15489_c0" name="inner_core_oligosaccharide_lipid_A_c0_C145H255N2O74P4" compartment="c0" charge="0" boundaryCondition="false"/>
	<species id="cpd11527_c0" name="7-methyl-trans-oct-2-enoyl-ACP_c0_C20H35N2O8PRS" compartment="c0" charge="0" boundaryCondition="false"/>
	<species id="cpd00057_c0" name="Alcohol_HOR" compartment="c0" charge="0" boundaryCondition="false"/>
	<species id="cpd12182_c0" name="tRNA pseudouridine_C19H26N2O21P3R2" compartment="c0" charge="0" boundaryCondition="false"/>
	<species id="cpd05446_c0" name="Betanidin_C18H14N2O8" compartment="c0" charge="0" boundaryCondition="false"/>
	<species id="cpd08301_c0" name="2-C-methyl-D-erythritol2-4-cyclodiphosphate_c0_C5H10O9P2" compartment="c0" charge="0" boundaryCondition="false"/>
	<species id="M_cpd00818_c0" name="6_Phospho_D_galactose_c0" compartment="c0" charge="-2" boundaryCondition="false"/>
	<species id="cpd00227_c0" name="L-Homoserine_c0_C4H9NO3" compartment="c0" charge="0" boundaryCondition="false"/>
	<species id="cpd06715_c0" name="Cyclohexane-1-carboxyl-CoA_C28H43N7O17P3S" compartment="c0" charge="0" boundaryCondition="false"/>
	<species id="cpd03370_c0" name="5-MeOT_C11H15N2O" compartment="c0" charge="0" boundaryCondition="false"/>
	<species id="cpd04386_c0" name="Benzoyl acetate_C9H7O3" compartment="c0" charge="0" boundaryCondition="false"/>
	<species id="M_cpd01217_c0" name="Xanthosine_c0" compartment="c0" charge="0" boundaryCondition="false"/>
	<species id="cpd15328_c0" name="1-octadec-11-enoyl-sn-glycerol_3-phosphate_c0_C21H40O7P" compartment="c0" charge="0" boundaryCondition="false"/>
	<species id="cpd03540_c0" name="LTD4_C25H39N2O6S" compartment="c0" charge="0" boundaryCondition="false"/>
	<species id="cpd00309_e0" name="XAN_e0_C5H4N4O2" compartment="e0" charge="0" boundaryCondition="false"/>
	<species id="cpd01122_c0" name="Linoleate_C18H31O2" compartment="c0" charge="0" boundaryCondition="false"/>
	<species id="cpd15102_c0" name="2,4-Diamino-6-nitrotoluene_C7H9N3O2" compartment="c0" charge="0" boundaryCondition="false"/>
	<species id="cpd15730_c0" name="Diglucosyl-1,2 distearoylglycerol_C51H96O15" compartment="c0" charge="0" boundaryCondition="false"/>
	<species id="cpd15019_c0" name="Ternatin C5_C36H40O25" compartment="c0" charge="0" boundaryCondition="false"/>
	<species id="M_cpd08375_c0" name="Cobalt_precorrin_8_c0" compartment="c0" charge="-5" boundaryCondition="false"/>
	<species id="cpd15560_c0" name="Ubiquinone-8_c0_C49H74O4" compartment="c0" charge="0" boundaryCondition="false"/>
	<species id="cpd09317_c0" name="trans-4-Carboxymethylenebut-2-en-4-olide_C6H3O4" compartment="c0" charge="0" boundaryCondition="false"/>
	<species id="cpd01326_c0" name="L-Lysyl-tRNA_C6H13N2O2R" compartment="c0" charge="0" boundaryCondition="false"/>
	<species id="cpd03325_c0" name="Phenylacetylglycine_C10H10NO3" compartment="c0" charge="0" boundaryCondition="false"/>
	<species id="cpd17409_c0" name="3-(4-Methylthio)butylmalate_C9H16O5S" compartment="c0" charge="0" boundaryCondition="false"/>
	<species id="cpd00663_c0" name="Acrylyl-CoA_C24H35N7O17P3S" compartment="c0" charge="0" boundaryCondition="false"/>
	<species id="cpd11836_c0" name="(R)-3-Hydroxyacyl-[acyl-carrier protein]_C15H27N2O9PRS" compartment="c0" charge="0" boundaryCondition="false"/>
	<species id="M_cpd00863_c0" name="beta_D_Glucose_6_phosphate_c0" compartment="c0" charge="-2" boundaryCondition="false"/>
	<species id="M_cpd00087_c0" name="Tetrahydrofolate_c0" compartment="c0" charge="-2" boundaryCondition="false"/>
	<species id="cpd15540_c0" name="Phosphatidylglycerol_dioctadecanoyl_c0_C42H82O10P" compartment="c0" charge="0" boundaryCondition="false"/>
	<species id="cpd01426_c0" name="(+)-Reticuline_C19H23NO4" compartment="c0" charge="0" boundaryCondition="false"/>
	<species id="cpd16401_c0" name="4-Hydroxy-5-phenyltetrahydro-1,3-oxazin-2-one_C10H11NO3" compartment="c0" charge="0" boundaryCondition="false"/>
	<species id="cpd16396_c0" name="3-Carbamoyl-2-phenylpropionaldehyde_C10H11NO3" compartment="c0" charge="0" boundaryCondition="false"/>
	<species id="cpd11470_c0" name="Octanoyl-ACP_c0_C19H35N2O8PRS" compartment="c0" charge="0" boundaryCondition="false"/>
	<species id="cpd16235_c0" name="hexadecenoyl-[acyl-carrier protein]_C16H29ORS" compartment="c0" charge="0" boundaryCondition="false"/>
	<species id="cpd00135_c0" name="Homocysteine_c0_C4H9NO2S" compartment="c0" charge="0" boundaryCondition="false"/>
	<species id="cpd17016_c0" name="ferrodoxin (oxidized form 4:2)_Fe8S8X" compartment="c0" charge="0" boundaryCondition="false"/>
	<species id="cpd00244_c0" name="Ni2_c0_Ni" compartment="c0" charge="0" boundaryCondition="false"/>
	<species id="M_cpd12564_c0" name="tRNA_3_3_amino_3_carboxypropyl_uridine_c0" compartment="c0" charge="-4" boundaryCondition="false"/>
	<species id="cpd02345_c0" name="L-Glutamate1-semialdehyde_c0_C5H9NO3" compartment="c0" charge="0" boundaryCondition="false"/>
	<species id="cpd03963_c0" name="Biuret_C2H5N3O2" compartment="c0" charge="0" boundaryCondition="false"/>
	<species id="M_cpd11565_c0" name="12_methyl_tridecanoyl_ACP_c0" compartment="c0" charge="-2" boundaryCondition="false"/>
	<species id="cpd03126_c0" name="2E-Hexadecenoyl-CoA_c0_C37H61N7O17P3S" compartment="c0" charge="0" boundaryCondition="false"/>
	<species id="cpd12600_c0" name="Apo-[acetyl-CoA carboxylase]_C7H13N3O2R2" compartment="c0" charge="0" boundaryCondition="false"/>
	<species id="cpd15110_c0" name="Pinocembrin chalcone_C15H12O4" compartment="c0" charge="0" boundaryCondition="false"/>
	<species id="M_cpd00099_c0" name="Cl__c0" compartment="c0" charge="-1" boundaryCondition="false"/>
	<species id="cpd15425_c0" name="cardiolipin tetradodecanoyl_C57H108O17P2" compartment="c0" charge="0" boundaryCondition="false"/>
	<species id="cpd11596_c0" name="butanesulfonate_c0_C4H9O3S" compartment="c0" charge="0" boundaryCondition="false"/>
	<species id="cpd03447_c0" name="2-Octaprenyl-6-methoxy-1_4-benzoquinone_c0_C47H70O3" compartment="c0" charge="0" boundaryCondition="false"/>
	<species id="M_cpd02590_c0" name="all_trans_Heptaprenyl_diphosphate_c0" compartment="c0" charge="-2" boundaryCondition="false"/>
	<species id="cpd02557_c0" name="Farnesylfarnesylgeraniol_c0_C40H66O7P2" compartment="c0" charge="0" boundaryCondition="false"/>
	<species id="cpd06707_c0" name="Benzamide_c0_C7H7NO" compartment="c0" charge="0" boundaryCondition="false"/>
	<species id="M_cpd00906_c0" name="all_trans_Hexaprenyl_diphosphate_c0" compartment="c0" charge="-2" boundaryCondition="false"/>
	<species id="cpd00731_c0" name="Ala-Ala_c0_C6H12N2O3" compartment="c0" charge="0" boundaryCondition="false"/>
	<species id="M_cpd00380_c0" name="Itaconate_c0" compartment="c0" charge="-2" boundaryCondition="false"/>
	<species id="cpd01942_c0" name="gamma-Linolenoyl-CoA_C39H61N7O17P3S" compartment="c0" charge="0" boundaryCondition="false"/>
	<species id="cpd15539_c0" name="Phosphatidylglycerol dihexadec-9-enoyl_C38H70O10P" compartment="c0" charge="0" boundaryCondition="false"/>
	<species id="cpd00371_c0" name="Propanal_C3H6O" compartment="c0" charge="0" boundaryCondition="false"/>
	<species id="cpd03333_c0" name="Sinapaldehyde_C11H12O4" compartment="c0" charge="0" boundaryCondition="false"/>
	<species id="M_cpd03589_c0" name="Mesaconyl_CoA_c0" compartment="c0" charge="-4" boundaryCondition="false"/>
	<species id="cpd11612_c0" name="Amino acid_C2H3NO2R" compartment="c0" charge="0" boundaryCondition="false"/>
	<species id="cpd11985_c0" name="tRNA guanine_C20H27N5O20P3R2" compartment="c0" charge="0" boundaryCondition="false"/>
	<species id="cpd01066_c0" name="L-Iditol_C6H14O6" compartment="c0" charge="0" boundaryCondition="false"/>
	<species id="cpd11584_e0" name="Ala-His_e0_C9H14N4O3" compartment="e0" charge="0" boundaryCondition="false"/>
	<species id="M_cpd02172_c0" name="Solanesyl_diphosphate_c0" compartment="c0" charge="-2" boundaryCondition="false"/>
	<species id="cpd04097_c0" name="Pb_c0_Pb" compartment="c0" charge="0" boundaryCondition="false"/>
	<species id="cpd01501_c0" name="2-Methylcitrate_c0_C7H7O7" compartment="c0" charge="0" boundaryCondition="false"/>
	<species id="cpd11916_c0" name="tRNA(Leu)_C10H12N5O3R" compartment="c0" charge="0" boundaryCondition="false"/>
	<species id="M_cpd00392_c0" name="Phycite_c0" compartment="c0" charge="0" boundaryCondition="false"/>
	<species id="cpd04366_c0" name="cis-Acetylacrylate_C5H5O3" compartment="c0" charge="0" boundaryCondition="false"/>
	<species id="cpd00524_c0" name="2-Inosose_c0_C6H10O6" compartment="c0" charge="0" boundaryCondition="false"/>
	<species id="cpd11544_c0" name="15-methyl-hexa-decanoyl-ACP_c0_C28H53N2O8PRS" compartment="c0" charge="0" boundaryCondition="false"/>
	<species id="cpd14506_c0" name="2-Acyl-1-(1-alkenyl)-sn-glycero-3-phosphate_C6H8O7PR2" compartment="c0" charge="0" boundaryCondition="false"/>
	<species id="cpd02625_c0" name="3-Hydroxy-L-1-pyrroline-5-carboxylate_c0_C5H6NO3" compartment="c0" charge="0" boundaryCondition="false"/>
	<species id="cpd14936_c0" name="3-Hydroxystearoyl-CoA_C39H67N7O18P3S" compartment="c0" charge="0" boundaryCondition="false"/>
	<species id="cpd00954_c0" name="6-hydroxymethyl_dihydropterin_c0_C7H9N5O2" compartment="c0" charge="0" boundaryCondition="false"/>
	<species id="M_cpd05546_c0" name="Cyanin_c0" compartment="c0" charge="-1" boundaryCondition="false"/>
	<species id="cpd00358_c0" name="dUTP_c0_C9H12N2O14P3" compartment="c0" charge="0" boundaryCondition="false"/>
	<species id="cpd14794_c0" name="Aliphatic aldoxime_CH2NOR" compartment="c0" charge="0" boundaryCondition="false"/>
	<species id="cpd05451_c0" name="Gomphrenin-I_C24H24N2O13" compartment="c0" charge="0" boundaryCondition="false"/>
	<species id="cpd02357_c0" name="Dopamine_C8H12NO2" compartment="c0" charge="0" boundaryCondition="false"/>
	<species id="cpd01553_c0" name="Saligenin_C7H8O2" compartment="c0" charge="0" boundaryCondition="false"/>
	<species id="cpd03241_c0" name="3alpha,7alpha,12alpha-Trihydroxy-5beta-cholest-24-enoyl-CoA_C48H75N7O20P3S" compartment="c0" charge="0" boundaryCondition="false"/>
	<species id="cpd00845_c0" name="4-Trimethylammoniobutanal_C7H16NO" compartment="c0" charge="0" boundaryCondition="false"/>
	<species id="cpd03671_c0" name="D-Glucosamine1-phosphate_c0_C6H14NO8P" compartment="c0" charge="0" boundaryCondition="false"/>
	<species id="cpd15122_c0" name="Desmethylxanthohumol_C20H20O5" compartment="c0" charge="0" boundaryCondition="false"/>
	<species id="cpd11206_c0" name="Precorrin 1_C41H38N4O16" compartment="c0" charge="0" boundaryCondition="false"/>
	<species id="cpd01042_c0" name="p-Cresol_C7H8O" compartment="c0" charge="0" boundaryCondition="false"/>
	<species id="cpd11596_e0" name="butanesulfonate_e0_C4H9O3S" compartment="e0" charge="0" boundaryCondition="false"/>
	<species id="M_cpd02589_c0" name="3_5_Cyclic_nucleotide_c0" compartment="c0" charge="-1" boundaryCondition="false"/>
	<species id="cpd02918_c0" name="5-HETE_C20H31O3" compartment="c0" charge="0" boundaryCondition="false"/>
	<species id="cpd12738_c0" name="Protein N6,N6,N6-trimethyl-L-lysine_C10H20N3O2R2" compartment="c0" charge="0" boundaryCondition="false"/>
	<species id="M_cpd12496_c0" name="Phospholipid_methylene_fatty_acid_c0" compartment="c0" charge="-1" boundaryCondition="false"/>
	<species id="cpd11636_c0" name="Amide_CH2NOR" compartment="c0" charge="0" boundaryCondition="false"/>
	<species id="cpd15527_c0" name="1_2-dioctadec-11-enoyl-sn-glycerol_3-phosphate_c0_C39H72O8P" compartment="c0" charge="0" boundaryCondition="false"/>
	<species id="cpd01078_c0" name="Selenide_H2Se" compartment="c0" charge="0" boundaryCondition="false"/>
	<species id="cpd00033_c0" name="Glycine_c0_C2H5NO2" compartment="c0" charge="0" boundaryCondition="false"/>
	<species id="cpd04751_c0" name="N-Acetylisoniazid_C8H9N3O2" compartment="c0" charge="0" boundaryCondition="false"/>
	<species id="cpd01030_e0" name="Salicin_e0_C13H18O7" compartment="e0" charge="0" boundaryCondition="false"/>
	<species id="M_cpd00002_c0" name="ATP_c0" compartment="c0" charge="-3" boundaryCondition="false"/>
	<species id="M_cpd02428_c0" name="beta_L_Arabinose_1_phosphate_c0" compartment="c0" charge="-2" boundaryCondition="false"/>
	<species id="cpd04103_c0" name="3-Hydroxypimelyl-CoA_C28H42N7O20P3S" compartment="c0" charge="0" boundaryCondition="false"/>
	<species id="M_cpd00289_c0" name="Geranylgeranyl_diphosphate_c0" compartment="c0" charge="-2" boundaryCondition="false"/>
	<species id="cpd11812_c0" name="(R)-3-Hydroxyacyl-CoA_C24H36N7O18P3RS" compartment="c0" charge="0" boundaryCondition="false"/>
	<species id="cpd00232_c0" name="Neu5Ac_C11H18NO9" compartment="c0" charge="0" boundaryCondition="false"/>
	<species id="cpd00089_c0" name="Glucose-1-phosphate_c0_C6H12O9P" compartment="c0" charge="0" boundaryCondition="false"/>
	<species id="cpd15295_c0" name="Tetradecenoyl-CoA_C35H57N7O17P3S" compartment="c0" charge="0" boundaryCondition="false"/>
	<species id="cpd02333_c0" name="Quinolinate_c0_C7H3NO4" compartment="c0" charge="0" boundaryCondition="false"/>
	<species id="cpd02740_c0" name="Guanosine_5-triphosphate_3-diphosphate_c0_C10H13N5O20P5" compartment="c0" charge="0" boundaryCondition="false"/>
	<species id="cpd03114_c0" name="3-Oxopalmitoyl-CoA_c0_C37H61N7O18P3S" compartment="c0" charge="0" boundaryCondition="false"/>
	<species id="M_cpd02745_c0" name="alpha_D_Galactosyl_diphosphoundecaprenol_c0" compartment="c0" charge="-2" boundaryCondition="false"/>
	<species id="cpd14924_c0" name="Anthracene-9,10-dihydrodiol_C14H12O2" compartment="c0" charge="0" boundaryCondition="false"/>
	<species id="cpd15321_c0" name="1-Acyl-sn-glycero-3-phosphoglycerol_hexadecanoyl_c0_C22H44O9P" compartment="c0" charge="0" boundaryCondition="false"/>
	<species id="cpd11469_c0" name="2E-Dodecenoyl-acp_c0_C23H41N2O8PRS" compartment="c0" charge="0" boundaryCondition="false"/>
	<species id="cpd17422_c0" name="10-Methylthio-2-decanoic acid_C11H20O3S" compartment="c0" charge="0" boundaryCondition="false"/>
	<species id="cpd15052_c0" name="trans-2-Enoyl-OPC4-CoA_C35H51N7O18P3S" compartment="c0" charge="0" boundaryCondition="false"/>
	<species id="cpd00090_c0" name="IDP_c0_C10H12N4O11P2" compartment="c0" charge="0" boundaryCondition="false"/>
	<species id="cpd03889_c0" name="2-Keto-D-gluconic acid_C6H9O7" compartment="c0" charge="0" boundaryCondition="false"/>
	<species id="cpd13364_c0" name="Formyl-L-methionyl peptide_C12H16N4O6R3S" compartment="c0" charge="0" boundaryCondition="false"/>
	<species id="cpd01358_c0" name="(S)-Mandelate_C8H7O3" compartment="c0" charge="0" boundaryCondition="false"/>
	<species id="cpd08259_c0" name="(3R)-3-Isopropenyl-6-oxoheptanoate_C10H15O3" compartment="c0" charge="0" boundaryCondition="false"/>
	<species id="cpd00008_c0" name="ADP_c0_C10H13N5O10P2" compartment="c0" charge="0" boundaryCondition="false"/>
	<species id="cpd15717_c0" name="Dianteisoheptadecanoylphosphatidylglycerophosphate_c0_C40H78O13P2" compartment="c0" charge="0" boundaryCondition="false"/>
	<species id="cpd02030_c0" name="3-phosphoshikimate_c0_C7H9O8P" compartment="c0" charge="0" boundaryCondition="false"/>
	<species id="cpd00296_c0" name="dGMP_c0_C10H13N5O7P" compartment="c0" charge="0" boundaryCondition="false"/>
	<species id="M_cpd00712_c0" name="2_Dehydropantoate_c0" compartment="c0" charge="-1" boundaryCondition="false"/>
	<species id="cpd15688_c0" name="CDP-1_2-diisohexadecanoylglycerol_c0_C44H79N3O15P2" compartment="c0" charge="0" boundaryCondition="false"/>
	<species id="cpd01995_c0" name="Deacetylcephalosporin C_C14H18N3O7S" compartment="c0" charge="0" boundaryCondition="false"/>
	<species id="cpd16108_c0" name="CDP-DiacylglycerolHpspecific_" compartment="c0" charge="0" boundaryCondition="false"/>
	<species id="cpd00755_c0" name="Hydroxymethylbilane_c0_C40H38N4O17" compartment="c0" charge="0" boundaryCondition="false"/>
	<species id="cpd00438_c0" name="Deoxyadenosine_c0_C10H13N5O3" compartment="c0" charge="0" boundaryCondition="false"/>
	<species id="cpd11532_c0" name="9-methyl-decanoyl-ACP_c0_C22H41N2O8PRS" compartment="c0" charge="0" boundaryCondition="false"/>
	<species id="M_cpd00607_c0" name="Citramalate_c0" compartment="c0" charge="-2" boundaryCondition="false"/>
	<species id="cpd01881_c0" name="3-Indoleacetonitrile_C10H8N2" compartment="c0" charge="0" boundaryCondition="false"/>
	<species id="cpd15601_c0" name="Fatty acid (Iso-C17:1)_C17H31O2" compartment="c0" charge="0" boundaryCondition="false"/>
	<species id="cpd01720_c0" name="3-Ureidopropanoate_C4H7N2O3" compartment="c0" charge="0" boundaryCondition="false"/>
	<species id="M_cpd02545_c0" name="Isocorypalmine_c0" compartment="c0" charge="0" boundaryCondition="false"/>
	<species id="cpd17843_c0" name="1-Dehydro-[6]-gingerdione_C17H22O4" compartment="c0" charge="0" boundaryCondition="false"/>
	<species id="cpd03812_c0" name="N-Acetyl-D-galactosamine 6-phosphate_C8H15NO9P" compartment="c0" charge="0" boundaryCondition="false"/>
	<species id="cpd00192_c0" name="4-Coumaroyl-CoA_C30H39N7O18P3S" compartment="c0" charge="0" boundaryCondition="false"/>
	<species id="M_cpd15029_c0" name="Delphinidin_3_glucoside_5_caffoyl_glucoside_c0" compartment="c0" charge="-2" boundaryCondition="false"/>
	<species id="cpd00930_c0" name="imidazole_acetol-phosphate_c0_C6H8N2O5P" compartment="c0" charge="0" boundaryCondition="false"/>
	<species id="cpd17677_c0" name="2-Polyprenyl-6-methoxyphenol_C12H16O2(C5H8)n" compartment="c0" charge="0" boundaryCondition="false"/>
	<species id="cpd00219_c0" name="Prephenate_c0_C10H8O6" compartment="c0" charge="0" boundaryCondition="false"/>
	<species id="cpd00626_c0" name="dTDPglucose_c0_C16H24N2O16P2" compartment="c0" charge="0" boundaryCondition="false"/>
	<species id="cpd16292_c0" name="Juvenile hormone III acid_C15H23O3" compartment="c0" charge="0" boundaryCondition="false"/>
	<species id="M_cpd00046_c0" name="CMP_c0" compartment="c0" charge="-2" boundaryCondition="false"/>
	<species id="cpd15341_c0" name="2-Acyl-sn-glycero-3-phosphoethanolamine_n-C18_0_c0_C23H48NO7P" compartment="c0" charge="0" boundaryCondition="false"/>
	<species id="cpd01625_c0" name="Xanthurenate_C10H6NO4" compartment="c0" charge="0" boundaryCondition="false"/>
	<species id="cpd15771_c0" name="Anteisopentadecanoyllipoteichoic_acid_n=24__linked__N-acetyl-D-glucosamine_c0_C309H540N24O255P24" compartment="c0" charge="0" boundaryCondition="false"/>
	<species id="cpd08284_c0" name="1-Phenanthrol_C14H10O" compartment="c0" charge="0" boundaryCondition="false"/>
	<species id="cpd00322_e0" name="L-Isoleucine_e0_C6H13NO2" compartment="e0" charge="0" boundaryCondition="false"/>
	<species id="cpd16584_c0" name="Protein N6-(dihydrolipoyl)lysine_C34H67N3O5S" compartment="c0" charge="0" boundaryCondition="false"/>
	<species id="M_cpd01419_c0" name="Ureidoglycine_c0" compartment="c0" charge="0" boundaryCondition="false"/>
	<species id="M_cpd12273_c0" name="1_Alkyl_2_acylglycerol_c0" compartment="c0" charge="0" boundaryCondition="false"/>
	<species id="cpd11425_c0" name="2dmmq7_C45H62O2" compartment="c0" charge="0" boundaryCondition="false"/>
	<species id="cpd11494_c0" name="Acetyl-ACP_c0_C13H23N2O8PRS" compartment="c0" charge="0" boundaryCondition="false"/>
	<species id="M_cpd00128_c0" name="Adenine_c0" compartment="c0" charge="0" boundaryCondition="false"/>
	<species id="cpd11855_c0" name="RH_HR" compartment="c0" charge="0" boundaryCondition="false"/>
	<species id="cpd00638_c0" name="Deamido-NAD_c0_C21H24N6O15P2" compartment="c0" charge="0" boundaryCondition="false"/>
	<species id="cpd08738_c0" name="Pinocarveol_C10H16O" compartment="c0" charge="0" boundaryCondition="false"/>
	<species id="cpd00220_c0" name="Riboflavin_c0_C17H20N4O6" compartment="c0" charge="0" boundaryCondition="false"/>
	<species id="cpd03389_c0" name="Selenocysteine_C3H7NO2Se" compartment="c0" charge="0" boundaryCondition="false"/>
	<species id="cpd01171_c0" name="Dulcose_C6H14O6" compartment="c0" charge="0" boundaryCondition="false"/>
	<species id="cpd12028_c0" name="3-Acylpyruvate_C4H2O4R" compartment="c0" charge="0" boundaryCondition="false"/>
	<species id="cpd12344_c0" name="R-S-Alanine_C3H5NO2RS" compartment="c0" charge="0" boundaryCondition="false"/>
	<species id="M_cpd02497_c0" name="D_Galacturonate_1_phosphate_c0" compartment="c0" charge="-3" boundaryCondition="false"/>
	<species id="cpd11507_c0" name="8-methyl-decanoyl-ACP_c0_C22H41N2O8PRS" compartment="c0" charge="0" boundaryCondition="false"/>
	<species id="cpd00334_c0" name="L-Lactaldehyde_c0_C3H6O2" compartment="c0" charge="0" boundaryCondition="false"/>
	<species id="cpd11520_c0" name="isovaleryl-ACP_c0_C16H29N2O8PRS" compartment="c0" charge="0" boundaryCondition="false"/>
	<species id="M_cpd03963_c0" name="Biuret_c0" compartment="c0" charge="0" boundaryCondition="false"/>
	<species id="cpd08994_c0" name="Iminoerythrose 4-phosphate_C4H10NO6P" compartment="c0" charge="0" boundaryCondition="false"/>
	<species id="M_cpd02557_c0" name="Farnesylfarnesylgeraniol_c0" compartment="c0" charge="-2" boundaryCondition="false"/>
	<species id="cpd00065_c0" name="L-Tryptophan_c0_C11H12N2O2" compartment="c0" charge="0" boundaryCondition="false"/>
	<species id="M_cpd03919_c0" name="Adenosyl_cobinamide_phosphate_c0" compartment="c0" charge="2" boundaryCondition="false"/>
	<species id="cpd11668_c0" name="Penam_C9H10N2O4RS" compartment="c0" charge="0" boundaryCondition="false"/>
	<species id="cpd00302_c0" name="Zeatin_C10H13N5O" compartment="c0" charge="0" boundaryCondition="false"/>
	<species id="cpd03228_c0" name="3alpha,7alpha-Dihydroxy-5beta-cholestan-26-al_C27H46O3" compartment="c0" charge="0" boundaryCondition="false"/>
	<species id="M_cpd03802_c0" name="Homospermidine_c0" compartment="c0" charge="3" boundaryCondition="false"/>
	<species id="cpd09167_c0" name="Urdamycin G_C37H46O14" compartment="c0" charge="0" boundaryCondition="false"/>
	<species id="cpd00406_c0" name="Hypotaurine_C2H7NO2S" compartment="c0" charge="0" boundaryCondition="false"/>
	<species id="M_cpd04098_e0" name="Arsenite_e0" compartment="e0" charge="-1" boundaryCondition="false"/>
	<species id="cpd01495_c0" name="Dehydroalanine_C3H5NO2" compartment="c0" charge="0" boundaryCondition="false"/>
	<species id="cpd11751_c0" name="tRNA(Tyr)_C10H12N5O3R" compartment="c0" charge="0" boundaryCondition="false"/>
	<species id="cpd00207_c0" name="Guanine_c0_C5H5N5O" compartment="c0" charge="0" boundaryCondition="false"/>
	<species id="M_cpd00022_c0" name="Acetyl_CoA_c0" compartment="c0" charge="-4" boundaryCondition="false"/>
	<species id="cpd15353_c0" name="2-Demethylmenaquinol_8_c0_C50H72O2" compartment="c0" charge="0" boundaryCondition="false"/>
	<species id="M_cpd12868_c0" name="Protein_D_serine_c0" compartment="c0" charge="0" boundaryCondition="false"/>
	<species id="cpd16738_c0" name="4-oxalcitromalate_C7H5O8" compartment="c0" charge="0" boundaryCondition="false"/>
	<species id="M_cpd00221_c0" name="D_Lactate_c0" compartment="c0" charge="-1" boundaryCondition="false"/>
	<species id="cpd15469_c0" name="galactosyl-glucosyl-inner_core_oligosaccharide_lipid_A_c0_C157H275N2O84P4" compartment="c0" charge="0" boundaryCondition="false"/>
	<species id="cpd03345_c0" name="5-Hydroxyindoleacetaldehyde_C10H9NO2" compartment="c0" charge="0" boundaryCondition="false"/>
	<species id="cpd09795_c0" name="cis-1,2-Dihydroxy-1,2-dihydro-8-carboxynaphthalene_C11H9O4" compartment="c0" charge="0" boundaryCondition="false"/>
	<species id="cpd15750_c0" name="Anteisoheptadecanoyllipoteichoic_acid_n=24__linked__unsubstituted_c0_C121H236O135P24" compartment="c0" charge="0" boundaryCondition="false"/>
	<species id="cpd02484_c0" name="Inositol_3-phosphate_c0_C6H12O9P" compartment="c0" charge="0" boundaryCondition="false"/>
	<species id="cpd04378_c0" name="Hydroxybenzoquinone_C6H3O3" compartment="c0" charge="0" boundaryCondition="false"/>
	<species id="cpd03192_c0" name="GDP-L-rhamnose_C16H23N5O15P2" compartment="c0" charge="0" boundaryCondition="false"/>
	<species id="cpd12227_c0" name="L-Glutamyl-tRNA-Glu_c0_C15H19N6O6R" compartment="c0" charge="0" boundaryCondition="false"/>
	<species id="cpd00346_c0" name="L-Aspartate4-semialdehyde_c0_C4H7NO3" compartment="c0" charge="0" boundaryCondition="false"/>
	<species id="M_cpd02298_c0" name="1F_beta_D_Fructosylsucrose_c0" compartment="c0" charge="0" boundaryCondition="false"/>
	<species id="M_cpd00067_c0" name="H_plus__c0" compartment="c0" charge="1" boundaryCondition="false"/>
	<species id="cpd09821_c0" name="Naphthyl-2-hydroxymethyl-succinyl CoA_C36H44N7O20P3S" compartment="c0" charge="0" boundaryCondition="false"/>
	<species id="cpd04135_c0" name="Chloroacetic acid_C2H2O2Cl" compartment="c0" charge="0" boundaryCondition="false"/>
	<species id="cpd00103_c0" name="PRPP_c0_C5H10O14P3" compartment="c0" charge="0" boundaryCondition="false"/>
	<species id="cpd00264_c0" name="Spermidine_c0_C7H22N3" compartment="c0" charge="0" boundaryCondition="false"/>
	<species id="cpd00533_c0" name="dCDP_c0_C9H13N3O10P2" compartment="c0" charge="0" boundaryCondition="false"/>
	<species id="cpd04097_e0" name="Pb_e0_Pb" compartment="e0" charge="0" boundaryCondition="false"/>
	<species id="cpd00077_c0" name="Catechol_C6H6O2" compartment="c0" charge="0" boundaryCondition="false"/>
	<species id="cpd15413_c0" name="branching glycogen_C30H52O26" compartment="c0" charge="0" boundaryCondition="false"/>
	<species id="M_cpd11637_c0" name="3_Oxoacyl_CoA_c0" compartment="c0" charge="-3" boundaryCondition="false"/>
	<species id="cpd16540_c0" name="5-Deoxy_glucuronic_acid_c0_C6H9O6" compartment="c0" charge="0" boundaryCondition="false"/>
	<species id="cpd00870_c0" name="gamma-butyrobetaine_C7H15NO2" compartment="c0" charge="0" boundaryCondition="false"/>
	<species id="cpd12751_c0" name="O-Phosphorylhomoserine_C4H9NO6P" compartment="c0" charge="0" boundaryCondition="false"/>
	<species id="cpd15749_c0" name="Isoheptadecanoyllipoteichoic_acid_n=24__linked__unsubstituted_c0_C121H236O135P24" compartment="c0" charge="0" boundaryCondition="false"/>
	<species id="M_cpd01407_c0" name="Volemulose_c0" compartment="c0" charge="0" boundaryCondition="false"/>
	<species id="cpd11519_c0" name="14-methyl-hexa-decanoyl-ACP_c0_C28H53N2O8PRS" compartment="c0" charge="0" boundaryCondition="false"/>
	<species id="cpd01054_c0" name="Chlorite_O2Cl" compartment="c0" charge="0" boundaryCondition="false"/>
	<species id="cpd01974_c0" name="4-Hydroxy-L-glutamate_c0_C5H8NO5" compartment="c0" charge="0" boundaryCondition="false"/>
	<species id="cpd03285_c0" name="3-Sulfopyruvate_C3H2O6S" compartment="c0" charge="0" boundaryCondition="false"/>
	<species id="cpd11624_c0" name="Lecithin_C10H18NO8PR2" compartment="c0" charge="0" boundaryCondition="false"/>
	<species id="cpd15166_c0" name="Citronellate_C10H17O2" compartment="c0" charge="0" boundaryCondition="false"/>
	<species id="cpd11437_c0" name="fa3coa_c0_C36H61N7O17P3S" compartment="c0" charge="0" boundaryCondition="false"/>
	<species id="cpd11482_c0" name="R-3-Hydroxydecanoyl-acyl-carrier_protein_c0_C21H39N2O9PRS" compartment="c0" charge="0" boundaryCondition="false"/>
	<species id="cpd03390_c0" name="Se-Methylselenocysteine_C4H9NO2Se" compartment="c0" charge="0" boundaryCondition="false"/>
	<species id="cpd00159_c0" name="L-Lactate_c0_C3H5O3" compartment="c0" charge="0" boundaryCondition="false"/>
	<species id="cpd00065_e0" name="L-Tryptophan_e0_C11H12N2O2" compartment="e0" charge="0" boundaryCondition="false"/>
	<species id="cpd11913_c0" name="tRNA(Gly)_C10H12N5O3R" compartment="c0" charge="0" boundaryCondition="false"/>
	<species id="M_cpd00091_c0" name="UMP_c0" compartment="c0" charge="-2" boundaryCondition="false"/>
	<species id="cpd08204_c0" name="(S)-1-Phenylethanol_C8H10O" compartment="c0" charge="0" boundaryCondition="false"/>
	<species id="cpd08743_c0" name="cis-2-Methyl-5-isopropylhexa-2,5-dienoyl-CoA_C31H47N7O17P3S" compartment="c0" charge="0" boundaryCondition="false"/>
	<species id="cpd03330_c0" name="Leucodopachrome_C9H8NO4" compartment="c0" charge="0" boundaryCondition="false"/>
	<species id="cpd11673_c0" name="D-Amino acid_C2H3NO2R" compartment="c0" charge="0" boundaryCondition="false"/>
	<species id="cpd01114_c0" name="Hippurate_C9H8NO3" compartment="c0" charge="0" boundaryCondition="false"/>
	<species id="M_cpd00136_c0" name="4_Hydroxybenzoate_c0" compartment="c0" charge="-1" boundaryCondition="false"/>
	<species id="cpd00418_c0" name="NO_c0_NO" compartment="c0" charge="0" boundaryCondition="false"/>
	<species id="cpd00167_c0" name="Ceramide_C19H36NO3R" compartment="c0" charge="0" boundaryCondition="false"/>
	<species id="cpd02784_c0" name="2,3-Dioxo-L-gulonate_C6H7O7" compartment="c0" charge="0" boundaryCondition="false"/>
	<species id="cpd03707_c0" name="Hordenine_C10H16NO" compartment="c0" charge="0" boundaryCondition="false"/>
	<species id="cpd12689_c0" name="3-Oxotetradecanoyl-CoA_c0_C35H57N7O18P3S" compartment="c0" charge="0" boundaryCondition="false"/>
	<species id="cpd11478_c0" name="R-3-Hydroxybutanoyl-acyl-carrier_protein_c0_C15H27N2O9PRS" compartment="c0" charge="0" boundaryCondition="false"/>
	<species id="cpd15681_c0" name="1_2-dianteisopentadecanoyl-sn-glycerol_3-phosphate_c0_C33H64O8P" compartment="c0" charge="0" boundaryCondition="false"/>
	<species id="cpd08800_c0" name="Demethyllactenocin_C37H62NO14" compartment="c0" charge="0" boundaryCondition="false"/>
	<species id="cpd11535_c0" name="11-methyl-trans-dodec-2-enoyl-ACP_c0_C24H43N2O8PRS" compartment="c0" charge="0" boundaryCondition="false"/>
	<species id="cpd15348_c0" name="2-Acyl-sn-glycero-3-phosphoglycerol_octadecanoyl_c0_C24H48O9P" compartment="c0" charge="0" boundaryCondition="false"/>
	<species id="M_cpd00663_c0" name="Acrylyl_CoA_c0" compartment="c0" charge="-3" boundaryCondition="false"/>
	<species id="cpd03524_c0" name="10-Formyl-THF-L-glutamate_c0_C25H27N8O10" compartment="c0" charge="0" boundaryCondition="false"/>
	<species id="cpd00808_c0" name="L-ribulose-5-phosphate_c0_C5H10O8P" compartment="c0" charge="0" boundaryCondition="false"/>
	<species id="cpd01423_c0" name="dTDP-galactose_C16H24N2O16P2" compartment="c0" charge="0" boundaryCondition="false"/>
	<species id="M_cpd15065_c0" name="Pelargonidin_3_O_beta_D_glucoside_5_O_6_coumaroyl_beta_D_glucoside_c0" compartment="c0" charge="-1" boundaryCondition="false"/>
	<species id="cpd00293_c0" name="N-Acetyl-D-glucosamine_6-phosphate_c0_C8H15NO9P" compartment="c0" charge="0" boundaryCondition="false"/>
	<species id="M_cpd01736_c0" name="Deacetoxyvindoline_c0" compartment="c0" charge="0" boundaryCondition="false"/>
	<species id="cpd15726_c0" name="Dianteisopentadecanoylphosphatidylglycerol_c0_C36H70O10P" compartment="c0" charge="0" boundaryCondition="false"/>
	<species id="cpd00017_c0" name="S-Adenosyl-L-methionine_c0_C15H23N6O5S" compartment="c0" charge="0" boundaryCondition="false"/>
	<species id="cpd16341_c0" name="Icosenoic acid_C20H37O2" compartment="c0" charge="0" boundaryCondition="false"/>
	<species id="M_cpd02603_c0" name="3_Lysolecithin_c0" compartment="c0" charge="0" boundaryCondition="false"/>
	<species id="cpd00350_c0" name="Farnesyldiphosphate_c0_C15H26O7P2" compartment="c0" charge="0" boundaryCondition="false"/>
	<species id="cpd02978_c0" name="7_8-Dihydroneopterin_3-triphosphate_c0_C9H13N5O13P3" compartment="c0" charge="0" boundaryCondition="false"/>
	<species id="M_cpd01679_c0" name="N_Methylhydantoin_c0" compartment="c0" charge="0" boundaryCondition="false"/>
	<species id="cpd11901_c0" name="R-CHOH-R_CH2OR2" compartment="c0" charge="0" boundaryCondition="false"/>
	<species id="cpd08698_c0" name="Baccatin III_C31H38O11" compartment="c0" charge="0" boundaryCondition="false"/>
	<species id="cpd00224_c0" name="L-Arabinose_c0_C5H10O5" compartment="c0" charge="0" boundaryCondition="false"/>
	<species id="cpd00030_c0" name="Mn2_c0_Mn" compartment="c0" charge="0" boundaryCondition="false"/>
	<species id="cpd03480_c0" name="2-Hydroxyphenylacetate_c0_C8H7O3" compartment="c0" charge="0" boundaryCondition="false"/>
	<species id="M_cpd01221_c0" name="S_Acetoin_c0" compartment="c0" charge="0" boundaryCondition="false"/>
	<species id="cpd02074_c0" name="2-Oxo-6-aminocaproate_c0_C6H11NO3" compartment="c0" charge="0" boundaryCondition="false"/>
	<species id="cpd00727_c0" name="2-Phosphoglycolate_c0_C2H3O6P" compartment="c0" charge="0" boundaryCondition="false"/>
	<species id="cpd15324_c0" name="1-Acyl-sn-glycero-3-phosphoglycerol_octadec-11-enoyl_c0_C24H46O9P" compartment="c0" charge="0" boundaryCondition="false"/>
	<species id="cpd00922_c0" name="delta1-Piperideine-2-carboxylate_c0_C6H8NO2" compartment="c0" charge="0" boundaryCondition="false"/>
	<species id="cpd15668_c0" name="glycerol_teichoic_acid_n=45__linked__D-ala_substituted_c0_C326H584N55O304P46R" compartment="c0" charge="0" boundaryCondition="false"/>
	<species id="cpd11466_c0" name="Myristoyl-ACP_c0_C25H47N2O8PRS" compartment="c0" charge="0" boundaryCondition="false"/>
	<species id="cpd06711_c0" name="(Hydroxymethylphenyl)succinyl-CoA_C32H42N7O20P3S" compartment="c0" charge="0" boundaryCondition="false"/>
	<species id="M_cpd00286_c0" name="Undecaprenylphosphate_c0" compartment="c0" charge="-2" boundaryCondition="false"/>
	<species id="M_cpd11435_c0" name="fa1coa_c0" compartment="c0" charge="-3" boundaryCondition="false"/>
	<species id="cpd12381_c0" name="(5-L-Glutamyl)-L-amino acid_C7H9N2O5R" compartment="c0" charge="0" boundaryCondition="false"/>
	<species id="M_cpd02100_c0" name="L_Xylulose_5_phosphate_c0" compartment="c0" charge="-2" boundaryCondition="false"/>
	<species id="cpd11523_c0" name="5-methyl-trans-hex-2-enoyl-ACP_c0_C18H31N2O8PRS" compartment="c0" charge="0" boundaryCondition="false"/>
	<species id="cpd02828_c0" name="5-Carboxymethyl-2-hydroxymuconic_semialdehyde_c0_C8H6O6" compartment="c0" charge="0" boundaryCondition="false"/>
	<species id="cpd12815_c0" name="Diglucosyl-diacylglycerol_C17H26O15R2" compartment="c0" charge="0" boundaryCondition="false"/>
	<species id="M_cpd00055_c0" name="Formaldehyde_c0" compartment="c0" charge="0" boundaryCondition="false"/>
	<species id="M_cpd15053_c0" name="3_Hydroxy_OPC4_CoA_c0" compartment="c0" charge="-3" boundaryCondition="false"/>
	<species id="cpd00521_c0" name="dTDP-4-oxo-6-deoxy-D-glucose_c0_C16H22N2O15P2" compartment="c0" charge="0" boundaryCondition="false"/>
	<species id="cpd00005_c0" name="NADPH_c0_C21H27N7O17P3" compartment="c0" charge="0" boundaryCondition="false"/>
	<species id="cpd02394_c0" name="GAR_c0_C7H15N2O8P" compartment="c0" charge="0" boundaryCondition="false"/>
	<species id="cpd05167_c0" name="Pyrimidine 5-deoxynucleotide_C9H15N2O6P" compartment="c0" charge="0" boundaryCondition="false"/>
	<species id="cpd16422_c0" name="6-Thioxanthine 5-monophosphate_C10H12N4O8PS" compartment="c0" charge="0" boundaryCondition="false"/>
	<species id="cpd03171_c0" name="GDP-4-oxo-L-rhamnose_C16H21N5O15P2" compartment="c0" charge="0" boundaryCondition="false"/>
	<species id="M_cpd03379_c0" name="CMPciliatine_c0" compartment="c0" charge="-1" boundaryCondition="false"/>
	<species id="cpd09199_c0" name="Methyl ecgonine_C10H17NO3" compartment="c0" charge="0" boundaryCondition="false"/>
	<species id="cpd12036_c0" name="L-Arginyl-tRNA_C16H26N9O4R" compartment="c0" charge="0" boundaryCondition="false"/>
	<species id="cpd00155_c0" name="Glycogen_c0_C30H52O26" compartment="c0" charge="0" boundaryCondition="false"/>
	<species id="M_cpd01530_c0" name="Dichloromethane_c0" compartment="c0" charge="0" boundaryCondition="false"/>
	<species id="cpd01171_e0" name="Dulcose_e0_C6H14O6" compartment="e0" charge="0" boundaryCondition="false"/>
	<species id="cpd15004_c0" name="Pelargonidin 3-O-3,6-O-dimalonylglucoside_C27H21O16" compartment="c0" charge="0" boundaryCondition="false"/>
	<species id="M_cpd00525_c0" name="UDP_N_acetylmuramoyl_L_alanyl_D_glutamate_c0" compartment="c0" charge="-4" boundaryCondition="false"/>
	<species id="cpd09313_c0" name="2,5-Dichloro-carboxymethylenebut-2-en-4-olide_C6HO4Cl2" compartment="c0" charge="0" boundaryCondition="false"/>
	<species id="cpd00098_c0" name="Choline_c0_C5H14NO" compartment="c0" charge="0" boundaryCondition="false"/>
	<species id="M_cpd00355_c0" name="Nicotinamide_ribonucleotide_c0" compartment="c0" charge="-1" boundaryCondition="false"/>
	<species id="cpd03123_c0" name="3-Oxohexanoyl-CoA_c0_C27H41N7O18P3S" compartment="c0" charge="0" boundaryCondition="false"/>
	<species id="cpd00030_e0" name="Mn2_e0_Mn" compartment="e0" charge="0" boundaryCondition="false"/>
	<species id="cpd15417_c0" name="CDP-1_2-didodecanoylglycerol_c0_C36H63N3O15P2" compartment="c0" charge="0" boundaryCondition="false"/>
	<species id="cpd03077_c0" name="alpha-Amino acid_C2H3NO2R" compartment="c0" charge="0" boundaryCondition="false"/>
	<species id="cpd00042_c0" name="GSH_c0_C10H16N3O6S" compartment="c0" charge="0" boundaryCondition="false"/>
	<species id="cpd02760_c0" name="cellobiose 6-phoshate_C12H22O14P" compartment="c0" charge="0" boundaryCondition="false"/>
	<species id="cpd00212_c0" name="L-Sorbose_C6H12O6" compartment="c0" charge="0" boundaryCondition="false"/>
	<species id="cpd12599_c0" name="GM3_C42H72N2O21R" compartment="c0" charge="0" boundaryCondition="false"/>
	<species id="cpd11422_c0" name="1,2-diacyl-sn-glycerol 3-phosphate_C5H6O8PR2" compartment="c0" charge="0" boundaryCondition="false"/>
	<species id="M_cpd00444_c0" name="CDPethanolamine_c0" compartment="c0" charge="-1" boundaryCondition="false"/>
	<species id="M_cpd00043_c0" name="UDP_galactose_c0" compartment="c0" charge="-2" boundaryCondition="false"/>
	<species id="cpd02691_c0" name="2-methyl-3-hydroxy-butyryl-CoA_c0_C26H41N7O18P3S" compartment="c0" charge="0" boundaryCondition="false"/>
	<species id="cpd00074_c0" name="S_c0_S" compartment="c0" charge="0" boundaryCondition="false"/>
	<species id="M_cpd03290_c0" name="Procollagen_5_D_galactosyl_L_lysine_c0" compartment="c0" charge="1" boundaryCondition="false"/>
	<species id="cpd16466_c0" name="12-Methyltetradecanoic acid_C15H29O2" compartment="c0" charge="0" boundaryCondition="false"/>
	<species id="cpd15599_c0" name="Fatty acid (Iso-C16:1)_C16H29O2" compartment="c0" charge="0" boundaryCondition="false"/>
	<species id="cpd01686_c0" name="Perillaldehyde_C10H14O" compartment="c0" charge="0" boundaryCondition="false"/>
	<species id="M_cpd00367_c0" name="Cytidine_c0" compartment="c0" charge="0" boundaryCondition="false"/>
	<species id="cpd00305_c0" name="Thiamin_c0_C12H17N4OS" compartment="c0" charge="0" boundaryCondition="false"/>
	<species id="M_cpd03289_c0" name="L_2_Acetamido_6_oxopimelate_c0" compartment="c0" charge="-2" boundaryCondition="false"/>
	<species id="cpd03248_c0" name="3alpha,7alpha,12alpha-Trihydroxy-5beta-24-oxocholestanoyl-CoA_C48H75N7O21P3S" compartment="c0" charge="0" boundaryCondition="false"/>
	<species id="cpd00179_e0" name="Maltose_e0_C12H22O11" compartment="e0" charge="0" boundaryCondition="false"/>
	<species id="cpd00475_c0" name="Ribose_1-phosphate_c0_C5H10O8P" compartment="c0" charge="0" boundaryCondition="false"/>
	<species id="cpd00180_c0" name="Oxalate_c0_C2O4" compartment="c0" charge="0" boundaryCondition="false"/>
	<species id="cpd15048_c0" name="trans-2-Enoyl-OPC6-CoA_C37H55N7O18P3S" compartment="c0" charge="0" boundaryCondition="false"/>
	<species id="cpd11616_c0" name="RCHO_CHOR" compartment="c0" charge="0" boundaryCondition="false"/>
	<species id="cpd00971_c0" name="Na_c0_Na" compartment="c0" charge="0" boundaryCondition="false"/>
	<species id="M_cpd00802_c0" name="D_fructose_1_phosphate_c0" compartment="c0" charge="-2" boundaryCondition="false"/>
	<species id="cpd00508_c0" name="3MOP_c0_C6H9O3" compartment="c0" charge="0" boundaryCondition="false"/>
	<species id="cpd00111_c0" name="Oxidized_glutathione_c0_C20H30N6O12S2" compartment="c0" charge="0" boundaryCondition="false"/>
	<species id="cpd11820_c0" name="Protein tyrosine phosphate_C10H10N2O6PR2" compartment="c0" charge="0" boundaryCondition="false"/>
	<species id="cpd09483_c0" name="4,4-Dihydroxy-alpha-methylstilbene_C15H14O2" compartment="c0" charge="0" boundaryCondition="false"/>
	<species id="cpd01914_c0" name="L-Methionine_S-oxide_c0_C5H11NO3S" compartment="c0" charge="0" boundaryCondition="false"/>
	<species id="cpd00443_c0" name="ABEE_c0_C7H6NO2" compartment="c0" charge="0" boundaryCondition="false"/>
	<species id="cpd17840_c0" name="Bisdemethoxycurcumin_C19H16O4" compartment="c0" charge="0" boundaryCondition="false"/>
	<species id="cpd16113_c0" name="PhosphatidicacidHpspecific_" compartment="c0" charge="0" boundaryCondition="false"/>
	<species id="cpd00658_c0" name="Isochorismate_c0_C10H8O6" compartment="c0" charge="0" boundaryCondition="false"/>
	<species id="cpd11572_c0" name="trans-Octodec-2-enoyl-ACP_c0_C29H53N2O8PRS" compartment="c0" charge="0" boundaryCondition="false"/>
	<species id="cpd00086_c0" name="Propionyl-CoA_c0_C24H37N7O17P3S" compartment="c0" charge="0" boundaryCondition="false"/>
	<species id="cpd01536_c0" name="GDP-L-galactose_C16H23N5O16P2" compartment="c0" charge="0" boundaryCondition="false"/>
	<species id="cpd03111_c0" name="2-Amino-4-oxo-6-(erythro-1,2,3-trihydroxypropyl)-7,8- dihydroxypteridine triphosphate_C9H13N5O15P3" compartment="c0" charge="0" boundaryCondition="false"/>
	<species id="cpd00179_c0" name="Maltose_c0_C12H22O11" compartment="c0" charge="0" boundaryCondition="false"/>
	<species id="cpd00261_c0" name="L-Lyxulose_c0_C5H10O5" compartment="c0" charge="0" boundaryCondition="false"/>
	<species id="cpd09792_c0" name="1-Naphthalenemethanol_C11H10O" compartment="c0" charge="0" boundaryCondition="false"/>
	<species id="cpd15702_c0" name="1,2-Dianteisoheptadecanoyl-sn-glycerol_C37H72O5" compartment="c0" charge="0" boundaryCondition="false"/>
	<species id="cpd03195_c0" name="Melibiitol_C12H24O11" compartment="c0" charge="0" boundaryCondition="false"/>
	<species id="cpd01447_c0" name="Benzoylformate_C8H5O3" compartment="c0" charge="0" boundaryCondition="false"/>
	<species id="cpd02568_c0" name="Bromoxynil_C7H2NOBr2" compartment="c0" charge="0" boundaryCondition="false"/>
	<species id="cpd12847_c0" name="Apo-[carboxylase]_C7H13N3O2R2" compartment="c0" charge="0" boundaryCondition="false"/>
	<species id="M_cpd12232_c0" name="Nucleoside_phosphate_c0" compartment="c0" charge="-1" boundaryCondition="false"/>
	<species id="cpd00200_c0" name="4MOP_c0_C6H9O3" compartment="c0" charge="0" boundaryCondition="false"/>
	<species id="cpd00890_c0" name="UDP-N-acetylmuramoyl-L-alanine_c0_C23H33N4O20P2" compartment="c0" charge="0" boundaryCondition="false"/>
	<species id="cpd08731_c0" name="2-Hydroxy-4-isopropenylcyclohexane-1-carboxyl-CoA_C31H47N7O18P3S" compartment="c0" charge="0" boundaryCondition="false"/>
	<species id="cpd11434_c0" name="fa12coa_c0_C38H65N7O17P3S" compartment="c0" charge="0" boundaryCondition="false"/>
	<species id="cpd15064_c0" name="cis-3-Chloroallyl aldehyde_C3H3OCl" compartment="c0" charge="0" boundaryCondition="false"/>
	<species id="cpd00244_e0" name="Ni2_e0_Ni" compartment="e0" charge="0" boundaryCondition="false"/>
	<species id="cpd14608_c0" name="Anhydrorhodovibrin_C41H58O" compartment="c0" charge="0" boundaryCondition="false"/>
	<species id="cpd11491_c0" name="3-oxotetradecanoyl-acp_c0_C25H45N2O9PRS" compartment="c0" charge="0" boundaryCondition="false"/>
	<species id="M_cpd00549_c0" name="D_Lysine_c0" compartment="c0" charge="1" boundaryCondition="false"/>
	<species id="cpd00123_c0" name="3-Methyl-2-oxobutanoate_c0_C5H7O3" compartment="c0" charge="0" boundaryCondition="false"/>
	<species id="cpd00349_c0" name="Sedoheptulose_1_7-bisphosphate_c0_C7H14O13P2" compartment="c0" charge="0" boundaryCondition="false"/>
	<species id="cpd15758_c0" name="Isoheptadecanoyllipoteichoic_acid_n=24__linked__glucose_substituted_c0_C265H476O255P24" compartment="c0" charge="0" boundaryCondition="false"/>
	<species id="cpd15373_c0" name="3-oxo-cis-dodec-5-enoyl-[acyl-carrier protein]_C23H39N2O9PRS" compartment="c0" charge="0" boundaryCondition="false"/>
	<species id="cpd01914_e0" name="L-Methionine_S-oxide_e0_C5H11NO3S" compartment="e0" charge="0" boundaryCondition="false"/>
	<species id="M_cpd11492_c0" name="Malonyl_acyl_carrierprotein__c0" compartment="c0" charge="-2" boundaryCondition="false"/>
	<species id="cpd03492_c0" name="Undecaprenyl-diphospho-N-acetylmuramoyl-N-acetylglucosamine-L-alanyl-D-isoglutaminyl-L-lysyl-D-alanyl-D-alanine_c0_C94H155N9O25P2" compartment="c0" charge="0" boundaryCondition="false"/>
	<species id="cpd11584_c0" name="Ala-His_c0_C9H14N4O3" compartment="c0" charge="0" boundaryCondition="false"/>
	<species id="M_cpd11767_c0" name="tRNA_uridine_c0" compartment="c0" charge="-3" boundaryCondition="false"/>
	<species id="cpd00646_c0" name="PNP_C6H5NO3" compartment="c0" charge="0" boundaryCondition="false"/>
	<species id="cpd11341_c0" name="gamma-glutamyl-gamma-butyraldehyde_C9H16N2O4" compartment="c0" charge="0" boundaryCondition="false"/>
	<species id="cpd10539_c0" name="Bromobenzene-2,3-dihydrodiol_C6H7O2Br" compartment="c0" charge="0" boundaryCondition="false"/>
	<species id="cpd15543_c0" name="Phosphatidylglycerophosphate_ditetradecanoyl_c0_C34H66O13P2" compartment="c0" charge="0" boundaryCondition="false"/>
	<species id="M_cpd00229_c0" name="Glycolaldehyde_c0" compartment="c0" charge="0" boundaryCondition="false"/>
	<species id="cpd01524_c0" name="D-Chondrosamine_C6H14NO5" compartment="c0" charge="0" boundaryCondition="false"/>
	<species id="cpd03662_c0" name="n-Butanol_C4H10O" compartment="c0" charge="0" boundaryCondition="false"/>
	<species id="cpd11567_c0" name="14-methyl-3-hydroxy-pentadecanoyl-ACP_c0_C27H51N2O9PRS" compartment="c0" charge="0" boundaryCondition="false"/>
	<species id="cpd05556_c0" name="Isoliquiritigenin_C15H12O4" compartment="c0" charge="0" boundaryCondition="false"/>
	<species id="cpd00910_c0" name="Galactinol_C12H22O11" compartment="c0" charge="0" boundaryCondition="false"/>
	<species id="M_cpd00031_c0" name="GDP_c0" compartment="c0" charge="-2" boundaryCondition="false"/>
	<species id="cpd01597_c0" name="Demethylmacrocin_C44H74NO17" compartment="c0" charge="0" boundaryCondition="false"/>
	<species id="cpd03585_c0" name="KDO-lipid_IVA_c0_C76H139N2O30P2" compartment="c0" charge="0" boundaryCondition="false"/>
	<species id="cpd00581_c0" name="Urocanate_c0_C6H5N2O2" compartment="c0" charge="0" boundaryCondition="false"/>
	<species id="cpd00971_e0" name="Na_e0_Na" compartment="e0" charge="0" boundaryCondition="false"/>
	<species id="cpd00029_c0" name="Acetate_c0_C2H3O2" compartment="c0" charge="0" boundaryCondition="false"/>
	<species id="cpd17839_c0" name="Demethoxycurcumin_C20H18O5" compartment="c0" charge="0" boundaryCondition="false"/>
	<species id="cpd03398_c0" name="Selenocystathionine_C7H14N2O4Se" compartment="c0" charge="0" boundaryCondition="false"/>
	<species id="cpd11511_c0" name="10-methyl-dodecanoyl-ACP_c0_C24H45N2O8PRS" compartment="c0" charge="0" boundaryCondition="false"/>
	<species id="cpd03914_c0" name="CobIIyrinate_diamide_c0_C45H57CoN6O12" compartment="c0" charge="0" boundaryCondition="false"/>
	<species id="M_cpd05513_c0" name="Neoxanthin_c0" compartment="c0" charge="0" boundaryCondition="false"/>
	<species id="cpd02528_c0" name="UDP-4-oxo-6-deoxy-D-glucose_C15H20N2O16P2" compartment="c0" charge="0" boundaryCondition="false"/>
	<species id="cpd12194_c0" name="L-Tyrosyl-tRNA(Tyr)_C19H22N6O5R" compartment="c0" charge="0" boundaryCondition="false"/>
	<species id="cpd00106_c0" name="Fumarate_c0_C4H2O4" compartment="c0" charge="0" boundaryCondition="false"/>
	<species id="cpd00479_c0" name="Gentisate_C7H5O4" compartment="c0" charge="0" boundaryCondition="false"/>
	<species id="M_cpd15045_c0" name="3_Hydroxy_OPC8_CoA_c0" compartment="c0" charge="-3" boundaryCondition="false"/>
	<species id="cpd01747_c0" name="Indole-3-acetamide_c0_C10H10N2O" compartment="c0" charge="0" boundaryCondition="false"/>
	<species id="M_cpd00448_c0" name="D_Glyceraldehyde_c0" compartment="c0" charge="0" boundaryCondition="false"/>
	<species id="M_cpd00935_c0" name="2_6_Dioxo_6_phenylhexa_3_enoate_c0" compartment="c0" charge="-1" boundaryCondition="false"/>
	<species id="M_cpd00018_c0" name="AMP_c0" compartment="c0" charge="-2" boundaryCondition="false"/>
	<species id="cpd10515_e0" name="Fe2_e0_Fe" compartment="e0" charge="0" boundaryCondition="false"/>
	<species id="cpd17417_c0" name="3-(6-Methylthio)hexylmalate_C11H20O5S" compartment="c0" charge="0" boundaryCondition="false"/>
	<species id="cpd17847_c0" name="Curcumin diglucoside_C33H40O16" compartment="c0" charge="0" boundaryCondition="false"/>
	<species id="cpd15316_c0" name="1-Acyl-sn-glycero-3-phosphoethanolamine_hexadecanoyl_c0_C21H44NO7P" compartment="c0" charge="0" boundaryCondition="false"/>
	<species id="cpd02861_c0" name="UDP-N-acetylmuramoyl-L-alanyl-D-glutamyl-L-lysine_C34H52N7O24P2" compartment="c0" charge="0" boundaryCondition="false"/>
	<species id="cpd09350_c0" name="N2-Acetyl-L-aminoadipyl-delta-phosphate_C8H12NO8P" compartment="c0" charge="0" boundaryCondition="false"/>
	<species id="cpd03642_c0" name="Adipate_C6H8O4" compartment="c0" charge="0" boundaryCondition="false"/>
	<species id="cpd15746_c0" name="Palmitoyllipoteichoic_acid_n=24__linked__unsubstituted_c0_C119H232O135P24" compartment="c0" charge="0" boundaryCondition="false"/>
	<species id="cpd00187_c0" name="Methanamine_CH6N" compartment="c0" charge="0" boundaryCondition="false"/>
	<species id="cpd00330_c0" name="Dihydrofolate_c0_C19H19N7O6" compartment="c0" charge="0" boundaryCondition="false"/>
	<species id="cpd11653_c0" name="Long-chain carboxylate_C3H4O2R" compartment="c0" charge="0" boundaryCondition="false"/>
	<species id="M_cpd15131_c0" name="Isopentenyl_ADP_c0" compartment="c0" charge="-2" boundaryCondition="false"/>
	<species id="cpd00760_c0" name="2-Methylbutyryl-CoA_c0_C26H41N7O17P3S" compartment="c0" charge="0" boundaryCondition="false"/>
	<species id="cpd16287_c0" name="26-Hydroxyecdysone_C27H44O7" compartment="c0" charge="0" boundaryCondition="false"/>
	<species id="cpd01398_c0" name="Linoleoyl-CoA_C39H63N7O17P3S" compartment="c0" charge="0" boundaryCondition="false"/>
	<species id="cpd10527_c0" name="GDP-4-keto-6-L-deoxygalactose_C16H21N5O15P2" compartment="c0" charge="0" boundaryCondition="false"/>
	<species id="cpd05548_c0" name="Gentiodelphin_C51H51O28" compartment="c0" charge="0" boundaryCondition="false"/>
	<species id="cpd12486_c0" name="tRNA containing N7-methylguanine_C21H30N5O20P3R2" compartment="c0" charge="0" boundaryCondition="false"/>
	<species id="cpd02666_c0" name="R-4-Phosphopantothenoyl-L-cysteine_c0_C12H21N2O9PS" compartment="c0" charge="0" boundaryCondition="false"/>
	<species id="cpd15798_c0" name="Anteisopentadecanoylcardiolipin_B._subtilis_c0_C69H132O17P2" compartment="c0" charge="0" boundaryCondition="false"/>
	<species id="cpd08288_c0" name="2-phospho-4--cytidine5-diphospho-2-C-methyl-D-erythritol_c0_C14H23N3O17P3" compartment="c0" charge="0" boundaryCondition="false"/>
	<species id="cpd00049_c0" name="Carboxylic acid_CO2R" compartment="c0" charge="0" boundaryCondition="false"/>
	<species id="cpd15368_c0" name="(R)-3-hydroxy-cis-myristol-7-eoyl-[acyl-carrier protein]_C25H45N2O9PRS" compartment="c0" charge="0" boundaryCondition="false"/>
	<species id="cpd15511_c0" name="two linked disacharide pentapeptide murein units (uncrosslinked, middle of chain)_C80H124N16O42" compartment="c0" charge="0" boundaryCondition="false"/>
	<species id="cpd09848_c0" name="N-Cyclopropylammelide_C6H8N4O2" compartment="c0" charge="0" boundaryCondition="false"/>
	<species id="cpd12422_c0" name="S-(2-Hydroxyacyl)glutathione_C12H16N3O8RS" compartment="c0" charge="0" boundaryCondition="false"/>
	<species id="cpd11498_c0" name="4-methyl-trans-hex-2-enoyl-ACP_c0_C18H31N2O8PRS" compartment="c0" charge="0" boundaryCondition="false"/>
	<species id="cpd00050_c0" name="FMN_c0_C17H20N4O9P" compartment="c0" charge="0" boundaryCondition="false"/>
	<species id="M_cpd00311_c0" name="Guanosine_c0" compartment="c0" charge="0" boundaryCondition="false"/>
	<species id="cpd03293_c0" name="Biocytin_C16H28N4O4S" compartment="c0" charge="0" boundaryCondition="false"/>
	<species id="cpd01610_c0" name="N-Methyltyramine_C9H14NO" compartment="c0" charge="0" boundaryCondition="false"/>
	<species id="M_cpd00071_c0" name="Acetaldehyde_c0" compartment="c0" charge="0" boundaryCondition="false"/>
	<species id="cpd02678_c0" name="N-Formyl-GAR_c0_C8H14N2O9P" compartment="c0" charge="0" boundaryCondition="false"/>
	<species id="cpd00204_c0" name="Carbon monoxide_CHO" compartment="c0" charge="0" boundaryCondition="false"/>
	<species id="cpd11503_c0" name="6-methyl-octanoyl-ACP_c0_C20H37N2O8PRS" compartment="c0" charge="0" boundaryCondition="false"/>
	<species id="cpd00480_c0" name="2-Dehydro-D-gluconate_c0_C6H9O7" compartment="c0" charge="0" boundaryCondition="false"/>
	<species id="cpd02374_c0" name="N6,N6,N6-Trimethyl-L-lysine_C9H21N2O2" compartment="c0" charge="0" boundaryCondition="false"/>
	<species id="cpd15803_c0" name="Iso-C14:0 CoA_C35H59N7O17P3S" compartment="c0" charge="0" boundaryCondition="false"/>
	<species id="cpd00897_c0" name="CDP-4-dehydro-6-deoxy-D-glucose_C15H21N3O15P2" compartment="c0" charge="0" boundaryCondition="false"/>
	<species id="cpd02431_c0" name="1-Pyrroline-5-carboxylate_c0_C5H6NO2" compartment="c0" charge="0" boundaryCondition="false"/>
	<species id="cpd10162_c0" name="R-3-Hydroxy-3-methyl-2-oxopentanoate_c0_C6H9O4" compartment="c0" charge="0" boundaryCondition="false"/>
	<species id="cpd15174_c0" name="5-Methylhex-4-enoyl-CoA_C28H43N7O17P3S" compartment="c0" charge="0" boundaryCondition="false"/>
	<species id="M_cpd00586_c0" name="D_Arginine_c0" compartment="c0" charge="1" boundaryCondition="false"/>
	<species id="cpd00902_c0" name="sn-glycero-3-Phospho-1-inositol_C9H18O11P" compartment="c0" charge="0" boundaryCondition="false"/>
	<species id="cpd14953_c0" name="Protein N6-(octanoyl)lysine_C8H16NOR" compartment="c0" charge="0" boundaryCondition="false"/>
	<species id="cpd15661_c0" name="Prenol-45n teichoic acid_C206H386N2O242P47" compartment="c0" charge="0" boundaryCondition="false"/>
	<species id="cpd00199_c0" name="4-Oxobutanoate_c0_C4H5O3" compartment="c0" charge="0" boundaryCondition="false"/>
	<species id="cpd11579_c0" name="ethanesulfonate_c0_C2H5O3S" compartment="c0" charge="0" boundaryCondition="false"/>
	<species id="cpd11722_c0" name="trans-2-Enoyl-CoA_C24H34N7O17P3RS" compartment="c0" charge="0" boundaryCondition="false"/>
	<species id="cpd10515_c0" name="Fe2_c0_Fe" compartment="c0" charge="0" boundaryCondition="false"/>
	<species id="cpd03200_c0" name="Manninotriose_c0_C18H32O16" compartment="c0" charge="0" boundaryCondition="false"/>
	<species id="cpd00106_e0" name="Fumarate_C4H2O4" compartment="e0" charge="-2" boundaryCondition="false"/>
	<species id="cpd11430_c0" name="fa1_c0_C14H27O2" compartment="c0" charge="0" boundaryCondition="false"/>
	<species id="M_cpd06712_c0" name="Benzoylsuccinyl_CoA_c0" compartment="c0" charge="-4" boundaryCondition="false"/>
	<species id="cpd03431_c0" name="D-Urobilinogen_C33H40N4O6" compartment="c0" charge="0" boundaryCondition="false"/>
	<species id="M_cpd08371_c0" name="Cobalt_precorrin_5_c0" compartment="c0" charge="-6" boundaryCondition="false"/>
	<species id="cpd15012_c0" name="Malvidin-3-(p-coumaroyl)-rutinoside-5-glucoside_C44H49O23" compartment="c0" charge="0" boundaryCondition="false"/>
	<species id="cpd08735_c0" name="Myrtenol_C10H16O" compartment="c0" charge="0" boundaryCondition="false"/>
	<species id="cpd00118_c0" name="Putrescine_c0_C4H14N2" compartment="c0" charge="0" boundaryCondition="false"/>
	<species id="cpd03861_c0" name="L-Xylulose_1-phosphate_c0_C5H10O8P" compartment="c0" charge="0" boundaryCondition="false"/>
	<species id="cpd00175_c0" name="UDP-N-acetyl-D-galactosamine_c0_C17H25N3O17P2" compartment="c0" charge="0" boundaryCondition="false"/>
	<species id="cpd00062_c0" name="UTP_c0_C9H12N2O15P3" compartment="c0" charge="0" boundaryCondition="false"/>
	<species id="cpd03487_c0" name="Undecaprenyl-diphospho-N-acetylmuramoyl-N-acetylglucosamine-L-alanyl-D-glutamyl-L-lysyl-D-alanyl-D-alanine_c0_C94H153N8O26P2" compartment="c0" charge="0" boundaryCondition="false"/>
	<species id="cpd01386_c0" name="Dihydrozeatin_C10H15N5O" compartment="c0" charge="0" boundaryCondition="false"/>
	<species id="cpd14547_c0" name="C15811_C4H6N2O2SR2" compartment="c0" charge="0" boundaryCondition="false"/>
	<species id="cpd00978_c0" name="dUDP_c0_C9H12N2O11P2" compartment="c0" charge="0" boundaryCondition="false"/>
	<species id="cpd00492_c0" name="N-Acetyl-D-mannosamine_C8H15NO6" compartment="c0" charge="0" boundaryCondition="false"/>
	<species id="cpd00305_e0" name="Thiamin_e0_C12H17N4OS" compartment="e0" charge="0" boundaryCondition="false"/>
	<species id="cpd11665_c0" name="QH2_C19H28O4" compartment="c0" charge="0" boundaryCondition="false"/>
	<species id="cpd12336_c0" name="L-Tryptophanyl-tRNA(Trp)_C21H23N7O4R" compartment="c0" charge="0" boundaryCondition="false"/>
	<species id="cpd11580_c0" name="Gly-Gln_c0_C7H13N3O4" compartment="c0" charge="0" boundaryCondition="false"/>
	<species id="cpd02386_c0" name="2-Dehydro-3-deoxy-D-xylonate_C5H7O5" compartment="c0" charge="0" boundaryCondition="false"/>
	<species id="cpd00885_c0" name="Phytate_C6H12O24P6" compartment="c0" charge="0" boundaryCondition="false"/>
	<species id="cpd00025_c0" name="H2O2_c0_H2O2" compartment="c0" charge="0" boundaryCondition="false"/>
	<species id="cpd03423_c0" name="alpha-Ribazole_c0_C14H18N2O4" compartment="c0" charge="0" boundaryCondition="false"/>
	<species id="cpd17405_c0" name="3-(3-Methylthio)propylmalate_C8H14O5S" compartment="c0" charge="0" boundaryCondition="false"/>
	<species id="cpd02069_c0" name="3-Phosphonooxypyruvate_c0_C3H3O7P" compartment="c0" charge="0" boundaryCondition="false"/>
	<species id="cpd00013_e0" name="NH3_e0_H4N" compartment="e0" charge="0" boundaryCondition="false"/>
	<species id="M_cpd00655_c0" name="Dephospho_CoA_c0" compartment="c0" charge="-2" boundaryCondition="false"/>
	<species id="M_cpd03444_c0" name="2_Octaprenylphenol_c0" compartment="c0" charge="0" boundaryCondition="false"/>
	<species id="cpd03666_c0" name="2_5-Diamino-6-5-triphosphoryl-3_4-trihydroxy-2-oxopentyl-_amino-4-oxopyrimidine_c0_C9H15N5O14P3" compartment="c0" charge="0" boundaryCondition="false"/>
	<species id="cpd09200_c0" name="Pseudoecgonine_C9H14NO3" compartment="c0" charge="0" boundaryCondition="false"/>
	<species id="cpd01735_c0" name="Glucurone_C6H8O6" compartment="c0" charge="0" boundaryCondition="false"/>
	<species id="M_cpd00270_c0" name="Caffeoyl_CoA_c0" compartment="c0" charge="-4" boundaryCondition="false"/>
	<species id="cpd12840_c0" name="Levan n_C18H32O16" compartment="c0" charge="0" boundaryCondition="false"/>
	<species id="cpd11486_c0" name="3-Oxohexanoyl-acp_c0_C17H29N2O9PRS" compartment="c0" charge="0" boundaryCondition="false"/>
	<species id="cpd00268_c0" name="H2S2O3_c0_O3S2" compartment="c0" charge="0" boundaryCondition="false"/>
	<species id="cpd03581_c0" name="dTDP-D-glucuronate_C16H21N2O17P2" compartment="c0" charge="0" boundaryCondition="false"/>
	<species id="cpd00772_c0" name="L-Theanine_C7H14N2O3" compartment="c0" charge="0" boundaryCondition="false"/>
	<species id="cpd14884_c0" name="Stearidonoyl-CoA_C39H59N7O17P3S" compartment="c0" charge="0" boundaryCondition="false"/>
	<species id="cpd11628_c0" name="Acyl-[acyl-carrier protein]_C3H4OR2S" compartment="c0" charge="0" boundaryCondition="false"/>
	<species id="cpd11515_c0" name="12-methyl-tetra-decanoyl-ACP_c0_C26H49N2O8PRS" compartment="c0" charge="0" boundaryCondition="false"/>
	<species id="cpd16442_c0" name="O-Phosphoseryl-tRNA(Sec)_C12H15N3O5S" compartment="c0" charge="0" boundaryCondition="false"/>
	<species id="cpd00342_c0" name="N-Acetylornithine_c0_C7H14N2O3" compartment="c0" charge="0" boundaryCondition="false"/>
	<species id="cpd17150_c0" name="(2Z,6E)-Farnesyl diphosphate_C15H28O7P2" compartment="c0" charge="0" boundaryCondition="false"/>
	<species id="cpd10498_c0" name="1,2-Dihydro-5-nitro-1,2-naphthalenediol_C10H9NO4" compartment="c0" charge="0" boundaryCondition="false"/>
	<species id="M_cpd03699_c0" name="cDPG_c0" compartment="c0" charge="-3" boundaryCondition="false"/>
	<species id="cpd15429_c0" name="cardiolipin tetrahexadec-9-enoyl_C73H132O17P2" compartment="c0" charge="0" boundaryCondition="false"/>
	<species id="cpd11579_e0" name="ethanesulfonate_e0_C2H5O3S" compartment="e0" charge="0" boundaryCondition="false"/>
	<species id="cpd03443_c0" name="3-Octaprenyl-4-hydroxybenzoate_c0_C47H69O3" compartment="c0" charge="0" boundaryCondition="false"/>
	<species id="cpd12255_c0" name="L-Cysteinyl-tRNA(Cys)_C13H18N6O4RS" compartment="c0" charge="0" boundaryCondition="false"/>
	<species id="M_cpd11735_c0" name="Amylose_c0" compartment="c0" charge="0" boundaryCondition="false"/>
	<species id="cpd00853_c0" name="DPG_C3H5O10P2" compartment="c0" charge="0" boundaryCondition="false"/>
	<species id="cpd05630_c0" name="Pelargonin_C27H29O15" compartment="c0" charge="0" boundaryCondition="false"/>
	<species id="M_cpd00095_c0" name="Glycerone_phosphate_c0" compartment="c0" charge="-2" boundaryCondition="false"/>
	<species id="cpd12547_c0" name="L-2-Lysophosphatidylethanolamine_c0_C23H46NO7P" compartment="c0" charge="0" boundaryCondition="false"/>
	<species id="M_cpd00249_c0" name="Uridine_c0" compartment="c0" charge="0" boundaryCondition="false"/>
	<species id="cpd11560_c0" name="10-methyl-trans-undec-2-enoyl-ACP_c0_C23H41N2O8PRS" compartment="c0" charge="0" boundaryCondition="false"/>
	<species id="cpd11592_c0" name="gly-glu-L_c0_C7H11N2O5" compartment="c0" charge="0" boundaryCondition="false"/>
	<species id="M_cpd00051_e0" name="L_Arginine_e0" compartment="e0" charge="1" boundaryCondition="false"/>
	<species id="cpd15685_c0" name="CDP-1_2-diisotetradecanoylglycerol_c0_C40H71N3O15P2" compartment="c0" charge="0" boundaryCondition="false"/>
	<species id="cpd01329_e0" name="Maltohexaose_e0_C36H62O31" compartment="e0" charge="0" boundaryCondition="false"/>
	<species id="cpd14474_c0" name="R-S-S-R_R2S2" compartment="c0" charge="0" boundaryCondition="false"/>
	<species id="cpd00118_e0" name="Putrescine_e0_C4H14N2" compartment="e0" charge="0" boundaryCondition="false"/>
	<species id="cpd11580_e0" name="Gly-Gln_e0_C7H13N3O4" compartment="e0" charge="0" boundaryCondition="false"/>
	<species id="M_cpd03375_c0" name="3_Hydroxypropanoyl_CoA_c0" compartment="c0" charge="-3" boundaryCondition="false"/>
	<species id="cpd11559_c0" name="10-methyl-3-hydroxy-undecanoyl-ACP_c0_C23H43N2O9PRS" compartment="c0" charge="0" boundaryCondition="false"/>
	<species id="cpd02642_c0" name="N-5-phosphoribosyl-anthranilate_c0_C12H14NO9P" compartment="c0" charge="0" boundaryCondition="false"/>
	<species id="cpd03163_c0" name="Selenomethionine_C5H11NO2Se" compartment="c0" charge="0" boundaryCondition="false"/>
	<species id="cpd02885_c0" name="Trihexosylceramide_C37H67NO19" compartment="c0" charge="0" boundaryCondition="false"/>
	<species id="cpd00573_c0" name="L-Idonate_c0_C6H11O7" compartment="c0" charge="0" boundaryCondition="false"/>
	<species id="M_cpd01623_c0" name="UDP_galactosamine_c0" compartment="c0" charge="-1" boundaryCondition="false"/>
	<species id="cpd12105_c0" name="L-Methionyl-tRNA_C15H22N6O4RS" compartment="c0" charge="0" boundaryCondition="false"/>
	<species id="cpd15722_c0" name="Diisoheptadecanoylphosphatidylglycerol_c0_C40H78O10P" compartment="c0" charge="0" boundaryCondition="false"/>
	<species id="cpd11872_c0" name="R-CO-R_COR2" compartment="c0" charge="0" boundaryCondition="false"/>
	<species id="cpd00143_c0" name="Phenylpyruvate_c0_C9H7O3" compartment="c0" charge="0" boundaryCondition="false"/>
	<species id="cpd03411_c0" name="Glutathionylspermidine_C17H36N6O5S" compartment="c0" charge="0" boundaryCondition="false"/>
	<species id="cpd15535_c0" name="Phosphatidylglycerol didodecanoyl_C30H58O10P" compartment="c0" charge="0" boundaryCondition="false"/>
	<species id="cpd04362_c0" name="2-Hydroxy-6-oxoocta-2,4,7-trienoate_C8H7O4" compartment="c0" charge="0" boundaryCondition="false"/>
	<species id="cpd15105_c0" name="2,4-Diamino-6-hydroxylaminotoluene_C7H11N3O" compartment="c0" charge="0" boundaryCondition="false"/>
	<species id="cpd02187_c0" name="Methacrylyl-CoA_c0_C25H37N7O17P3S" compartment="c0" charge="0" boundaryCondition="false"/>
	<species id="cpd05642_c0" name="Melamine_C3H6N6" compartment="c0" charge="0" boundaryCondition="false"/>
	<species id="cpd03118_c0" name="S-Hydroxydecanoyl-CoA_c0_C31H51N7O18P3S" compartment="c0" charge="0" boundaryCondition="false"/>
	<species id="cpd00236_c0" name="D-Erythrose4-phosphate_c0_C4H8O7P" compartment="c0" charge="0" boundaryCondition="false"/>
	<species id="cpd02991_c0" name="phosphoribulosylformimino-AICAR-phosphate_c0_C15H23N5O15P2" compartment="c0" charge="0" boundaryCondition="false"/>
	<species id="cpd15523_c0" name="1_2-ditetradec-7-enoyl-sn-glycerol_3-phosphate_c0_C31H56O8P" compartment="c0" charge="0" boundaryCondition="false"/>
	<species id="cpd00374_c0" name="Tyramine_c0_C8H12NO" compartment="c0" charge="0" boundaryCondition="false"/>
	<species id="M_cpd00481_c0" name="Isobutyryl_CoA_c0" compartment="c0" charge="-4" boundaryCondition="false"/>
	<species id="cpd00037_c0" name="UDP-N-acetylglucosamine_c0_C17H25N3O17P2" compartment="c0" charge="0" boundaryCondition="false"/>
	<species id="cpd01504_c0" name="3-Aminopropanal_C3H8NO" compartment="c0" charge="0" boundaryCondition="false"/>
	<species id="cpd00610_c0" name="D-Glutamine_C5H10N2O3" compartment="c0" charge="0" boundaryCondition="false"/>
	<species id="cpd00467_c0" name="3-Sulfinoalanine_C3H6NO4S" compartment="c0" charge="0" boundaryCondition="false"/>
	<species id="cpd01329_c0" name="Maltohexaose_c0_C36H62O31" compartment="c0" charge="0" boundaryCondition="false"/>
	<species id="cpd01187_c0" name="D-Gulitol_C6H14O6" compartment="c0" charge="0" boundaryCondition="false"/>
	<species id="cpd00609_c0" name="D-Glucarate_C6H8O8" compartment="c0" charge="0" boundaryCondition="false"/>
	<species id="cpd11592_e0" name="gly-glu-L_e0_C7H11N2O5" compartment="e0" charge="0" boundaryCondition="false"/>
	<species id="M_cpd00006_c0" name="NADP_c0" compartment="c0" charge="-3" boundaryCondition="false"/>
	<species id="cpd02654_c0" name="4-Methyl-5--2-phosphoethyl-thiazole_c0_C6H9NO4PS" compartment="c0" charge="0" boundaryCondition="false"/>
	<species id="M_cpd00051_c0" name="L_Arginine_c0" compartment="c0" charge="1" boundaryCondition="false"/>
	<species id="cpd17287_c0" name="S-donor_" compartment="c0" charge="0" boundaryCondition="false"/>
	<species id="cpd11921_c0" name="tRNA(Ser)_C10H12N5O3R" compartment="c0" charge="0" boundaryCondition="false"/>
	<species id="cpd00703_c0" name="Indoleacetate_c0_C10H8NO2" compartment="c0" charge="0" boundaryCondition="false"/>
	<species id="cpd15673_c0" name="1-isotetradecanoyl-sn-glycerol_3-phosphate_c0_C17H34O7P" compartment="c0" charge="0" boundaryCondition="false"/>
	<species id="cpd02934_c0" name="DIMBOA glucoside_C15H19NO10" compartment="c0" charge="0" boundaryCondition="false"/>
	<species id="cpd00946_c0" name="Undecaprenyl_diphospho_N-acetyl-glucosamine_c0_C63H103NO12P2" compartment="c0" charge="0" boundaryCondition="false"/>
	<species id="cpd15430_c0" name="cardiolipin tetraoctadecanoyl_C81H156O17P2" compartment="c0" charge="0" boundaryCondition="false"/>
	<species id="cpd09804_c0" name="2-Naphthoic acid_C11H7O2" compartment="c0" charge="0" boundaryCondition="false"/>
	<species id="cpd14628_c0" name="Demethylspheroidene_C40H58O" compartment="c0" charge="0" boundaryCondition="false"/>
	<species id="cpd00516_c0" name="meso-2_6-Diaminopimelate_c0_C7H14N2O4" compartment="c0" charge="0" boundaryCondition="false"/>
	<species id="cpd11454_c0" name="Phosphatidylglycerophosphate_C8H12O13P2R2" compartment="c0" charge="0" boundaryCondition="false"/>
	<species id="cpd00281_c0" name="GABA_c0_C4H9NO2" compartment="c0" charge="0" boundaryCondition="false"/>
	<species id="cpd11547_c0" name="4-methyl-3-hydroxy-pentanoyl-ACP_c0_C17H31N2O9PRS" compartment="c0" charge="0" boundaryCondition="false"/>
	<species id="cpd00094_c0" name="2-Oxobutyrate_c0_C4H5O3" compartment="c0" charge="0" boundaryCondition="false"/>
	<species id="cpd00082_e0" name="D-Fructose_e0_C6H12O6" compartment="e0" charge="0" boundaryCondition="false"/>
	<species id="cpd00224_e0" name="L-Arabinose_e0_C5H10O5" compartment="e0" charge="0" boundaryCondition="false"/>
	<species id="cpd15336_c0" name="2-Acyl-sn-glycero-3-phosphoethanolamine_dodecanoyl_c0_C17H36NO7P" compartment="c0" charge="0" boundaryCondition="false"/>
	<species id="cpd16381_c0" name="Homotrypanothione_C28H52N9O10S2" compartment="c0" charge="0" boundaryCondition="false"/>
	<species id="cpd17567_c0" name="ditrans,pentacis-Octaprenyl diphosphate_C40H68O7P2" compartment="c0" charge="0" boundaryCondition="false"/>
	<species id="M_cpd01237_c0" name="Choloyl_CoA_c0" compartment="c0" charge="-3" boundaryCondition="false"/>
	<species id="cpd03698_c0" name="Salicin-6P_c0_C13H18O10P" compartment="c0" charge="0" boundaryCondition="false"/>
	<species id="cpd00759_c0" name="S-Formylglutathione_C11H16N3O7S" compartment="c0" charge="0" boundaryCondition="false"/>
	<species id="cpd11506_c0" name="8-methyl-trans-dec-2-enoyl-ACP_c0_C22H39N2O8PRS" compartment="c0" charge="0" boundaryCondition="false"/>
	<species id="cpd11575_e0" name="MOPS_e0_C7H14NO4S" compartment="e0" charge="0" boundaryCondition="false"/>
	<species id="cpd09421_c0" name="2-(1,2-Dihydroxyethyl)-TPP_C14H21N4O9P2S" compartment="c0" charge="0" boundaryCondition="false"/>
	<species id="cpd03164_c0" name="Chenodeoxycholoyl-CoA_C45H71N7O19P3S" compartment="c0" charge="0" boundaryCondition="false"/>
	<species id="cpd09822_c0" name="Naphthyl-2-oxomethyl-succinyl-CoA_C36H42N7O20P3S" compartment="c0" charge="0" boundaryCondition="false"/>
	<species id="cpd08210_c0" name="ADC_c0_C10H10NO5" compartment="c0" charge="0" boundaryCondition="false"/>
	<species id="cpd10536_c0" name="Bromobenzene-3,4-oxide_C6H5OBr" compartment="c0" charge="0" boundaryCondition="false"/>
	<species id="cpd04019_c0" name="cis-3-Chloroacrylic acid_C3H2O2Cl" compartment="c0" charge="0" boundaryCondition="false"/>
	<species id="M_cpd00268_c0" name="H2S2O3_c0" compartment="c0" charge="-1" boundaryCondition="false"/>
	<species id="cpd04810_c0" name="5-FU_C4H3N2O2F" compartment="c0" charge="0" boundaryCondition="false"/>
	<species id="cpd00299_c0" name="dUMP_c0_C9H12N2O8P" compartment="c0" charge="0" boundaryCondition="false"/>
	<species id="M_cpd01238_c0" name="Columbamine_c0" compartment="c0" charge="1" boundaryCondition="false"/>
	<species id="cpd15548_c0" name="Phosphatidylglycerophosphate_dioctadec-11-enoyl_c0_C42H78O13P2" compartment="c0" charge="0" boundaryCondition="false"/>
	<species id="cpd02113_c0" name="dTDP-rhamnose_c0_C16H24N2O15P2" compartment="c0" charge="0" boundaryCondition="false"/>
	<species id="cpd14612_c0" name="Spirilloxanthin_C42H60O2" compartment="c0" charge="0" boundaryCondition="false"/>
	<species id="cpd03049_c0" name="2-Hydroxyethyl-ThPP_c0_C14H21N4O8P2S" compartment="c0" charge="0" boundaryCondition="false"/>
	<species id="cpd15033_c0" name="(+)-7-Isojasmonic acid_C12H17O3" compartment="c0" charge="0" boundaryCondition="false"/>
	<species id="cpd11587_c0" name="Ala-Gln_c0_C8H15N3O4" compartment="c0" charge="0" boundaryCondition="false"/>
	<species id="M_cpd00027_c0" name="D_Glucose_c0" compartment="c0" charge="0" boundaryCondition="false"/>
	<species id="cpd11621_c0" name="Oxidizedferredoxin_c0_Fe2R4S6" compartment="c0" charge="0" boundaryCondition="false"/>
	<species id="cpd00173_c0" name="NTP_C5H9O13P3R" compartment="c0" charge="0" boundaryCondition="false"/>
	<species id="cpd04134_c0" name="2-Chloroethanal_C2H3OCl" compartment="c0" charge="0" boundaryCondition="false"/>
	<species id="cpd15274_c0" name="Octadecenoyl-CoA_c0_C39H65N7O17P3S" compartment="c0" charge="0" boundaryCondition="false"/>
	<species id="cpd00848_c0" name="1-Methylhistidine_C7H11N3O2" compartment="c0" charge="0" boundaryCondition="false"/>
	<species id="cpd04809_c0" name="Thioguanine_C5H5N5S" compartment="c0" charge="0" boundaryCondition="false"/>
	<species id="cpd17042_c0" name="DNA_replication_c0_" compartment="c0" charge="0" boundaryCondition="false"/>
	<species id="cpd06704_c0" name="2-Hydroxycyclohexane-1-carboxyl-CoA_C28H43N7O18P3S" compartment="c0" charge="0" boundaryCondition="false"/>
	<species id="cpd00287_c0" name="3-Oxo-2-methylpropanoate_c0_C4H5O3" compartment="c0" charge="0" boundaryCondition="false"/>
	<species id="cpd14865_c0" name="Dehydrosqualene_C30H48" compartment="c0" charge="0" boundaryCondition="false"/>
	<species id="cpd05459_c0" name="Lampranthin II_C34H32N2O16" compartment="c0" charge="0" boundaryCondition="false"/>
	<species id="M_cpd00015_c0" name="FAD_c0" compartment="c0" charge="-3" boundaryCondition="false"/>
	<species id="cpd11473_c0" name="2E-Hexenoyl-acp_c0_C17H29N2O8PRS" compartment="c0" charge="0" boundaryCondition="false"/>
	<species id="cpd00447_c0" name="Betaine_aldehyde_c0_C5H12NO" compartment="c0" charge="0" boundaryCondition="false"/>
	<species id="cpd00722_c0" name="O-Acetyl-L-serine_c0_C5H9NO4" compartment="c0" charge="0" boundaryCondition="false"/>
	<species id="cpd01899_c0" name="Ceramide phosphate_C19H36NO6PR" compartment="c0" charge="0" boundaryCondition="false"/>
	<species id="cpd15675_c0" name="1-anteisopentadecanoyl-sn-glycerol_3-phosphate_c0_C18H36O7P" compartment="c0" charge="0" boundaryCondition="false"/>
	<species id="cpd00058_c0" name="Cu2_c0_Cu" compartment="c0" charge="0" boundaryCondition="false"/>
	<species id="cpd00333_c0" name="(E)-Cinnamate_C9H7O2" compartment="c0" charge="0" boundaryCondition="false"/>
	<species id="cpd01270_c0" name="FMNH2_c0_C17H22N4O9P" compartment="c0" charge="0" boundaryCondition="false"/>
	<species id="cpd11735_c0" name="Amylose_C30H52O26" compartment="c0" charge="0" boundaryCondition="false"/>
	<species id="cpd00550_e0" name="D-Serine_e0_C3H7NO3" compartment="e0" charge="0" boundaryCondition="false"/>
	<species id="cpd15422_c0" name="CDP-1_2-ditetradec-7-enoylglycerol_c0_C40H67N3O15P2" compartment="c0" charge="0" boundaryCondition="false"/>
	<species id="cpd15147_c0" name="trans-Zeatin-7-beta-D-glucoside_C16H23N5O6" compartment="c0" charge="0" boundaryCondition="false"/>
	<species id="cpd00218_c0" name="Niacin_c0_C6H4NO2" compartment="c0" charge="0" boundaryCondition="false"/>
	<species id="cpd01257_c0" name="L-Galactose_C6H12O6" compartment="c0" charge="0" boundaryCondition="false"/>
	<species id="cpd00620_c0" name="Pantetheine_C11H22N2O4S" compartment="c0" charge="0" boundaryCondition="false"/>
	<species id="M_cpd00805_c0" name="D_Tagatose_6_phosphate_c0" compartment="c0" charge="-2" boundaryCondition="false"/>
	<species id="cpd00345_c0" name="5-Methyltetrahydrofolate_c0_C20H23N7O6" compartment="c0" charge="0" boundaryCondition="false"/>
	<species id="M_cpd05727_c0" name="24_Methylenecycloartanol_c0" compartment="c0" charge="0" boundaryCondition="false"/>
	<species id="cpd00104_c0" name="BIOT_c0_C10H15N2O3S" compartment="c0" charge="0" boundaryCondition="false"/>
	<species id="cpd01831_c0" name="4-Imidazoleacetate_c0_C5H5N2O2" compartment="c0" charge="0" boundaryCondition="false"/>
	<species id="cpd15536_c0" name="Phosphatidylglycerol_ditetradecanoyl_c0_C34H66O10P" compartment="c0" charge="0" boundaryCondition="false"/>
	<species id="cpd15561_c0" name="Ubiquinol-8_c0_C49H76O4" compartment="c0" charge="0" boundaryCondition="false"/>
	<species id="cpd16346_c0" name="Nervonoyl-CoA_C45H77N7O17P3S" compartment="c0" charge="0" boundaryCondition="false"/>
	<species id="cpd11919_c0" name="tRNA(Phe)_C10H12N5O3R" compartment="c0" charge="0" boundaryCondition="false"/>
	<species id="cpd02882_c0" name="4--1-D-Ribitylamino-5-aminouracil_c0_C9H16N4O6" compartment="c0" charge="0" boundaryCondition="false"/>
	<species id="cpd01430_c0" name="11-cis-Retinal_C20H28O" compartment="c0" charge="0" boundaryCondition="false"/>
	<species id="cpd01155_c0" name="Cadaverine_C5H16N2" compartment="c0" charge="0" boundaryCondition="false"/>
	<species id="cpd09878_e0" name="Sulfoacetate_e0_C2H2O5S" compartment="e0" charge="0" boundaryCondition="false"/>
	<species id="cpd03737_c0" name="2-Oxovalerate_C5H7O3" compartment="c0" charge="0" boundaryCondition="false"/>
	<species id="cpd11518_c0" name="14-methyl-trans-hexa-dec-2-enoyl-ACP_c0_C28H51N2O8PRS" compartment="c0" charge="0" boundaryCondition="false"/>
	<species id="cpd15205_c0" name="(S)-3-Hydroxyhexacosyl-CoA_C47H83N7O18P3S" compartment="c0" charge="0" boundaryCondition="false"/>
	<species id="cpd08049_c0" name="SN-38_C22H20N2O5" compartment="c0" charge="0" boundaryCondition="false"/>
	<species id="cpd02182_c0" name="R-S-Lactoylglutathione_c0_C13H20N3O8S" compartment="c0" charge="0" boundaryCondition="false"/>
	<species id="cpd03426_c0" name="Sirohydrochlorin_c0_C42H38N4O16" compartment="c0" charge="0" boundaryCondition="false"/>
	<species id="cpd11587_e0" name="Ala-Gln_e0_C8H15N3O4" compartment="e0" charge="0" boundaryCondition="false"/>
	<species id="cpd_C18172" name="2-Carboxyspermidine_C8H19N3O2" compartment="c0" charge="0" boundaryCondition="false"/>
	<species id="M_cpd02175_c0" name="cis_4_Hydroxy_D_proline_c0" compartment="c0" charge="0" boundaryCondition="false"/>
	<species id="cpd00676_c0" name="Ribonucleoside_C5H9O4R" compartment="c0" charge="0" boundaryCondition="false"/>
	<species id="cpd04122_c0" name="Aminoacetaldehyde_c0_C2H6NO" compartment="c0" charge="0" boundaryCondition="false"/>
	<species id="cpd11608_c0" name="Peptide_C4H6N2O3R2" compartment="c0" charge="0" boundaryCondition="false"/>
	<species id="M_cpd00281_c0" name="GABA_c0" compartment="c0" charge="0" boundaryCondition="false"/>
	<species id="cpd09273_c0" name="Pelargonidin 3-O-(6-O-malonyl-beta-D-glucoside)_C24H20O13" compartment="c0" charge="0" boundaryCondition="false"/>
	<species id="cpd08876_c0" name="N-Methylanthraniloyl-CoA_C29H40N8O17P3S" compartment="c0" charge="0" boundaryCondition="false"/>
	<species id="cpd12271_c0" name="(5-L-Glutamyl)-peptide_C9H11N3O6R2" compartment="c0" charge="0" boundaryCondition="false"/>
	<species id="cpd00161_c0" name="L-Threonine_c0_C4H9NO3" compartment="c0" charge="0" boundaryCondition="false"/>
	<species id="cpd00206_c0" name="dCMP_c0_C9H13N3O7P" compartment="c0" charge="0" boundaryCondition="false"/>
	<species id="cpd15021_c0" name="Pelargonidin 3-O-sophoroside_C27H29O15" compartment="c0" charge="0" boundaryCondition="false"/>
	<species id="cpd11563_c0" name="12-methyl-3-hydroxy-tridecanoyl-ACP_c0_C25H47N2O9PRS" compartment="c0" charge="0" boundaryCondition="false"/>
	<species id="cpd15765_c0" name="Myristoyllipoteichoic_acid_n=24__linked__N-acetyl-D-glucosamine_c0_C307H536N24O255P24" compartment="c0" charge="0" boundaryCondition="false"/>
	<species id="cpd06716_c0" name="2,6-Dihydroxycyclohexane-1-carboxyl-CoA_C28H43N7O19P3S" compartment="c0" charge="0" boundaryCondition="false"/>
	<species id="cpd00058_e0" name="Cu2_e0_Cu" compartment="e0" charge="0" boundaryCondition="false"/>
	<species id="cpd05447_c0" name="Betanin_C24H24N2O13" compartment="c0" charge="0" boundaryCondition="false"/>
	<species id="cpd03176_c0" name="5(S)-HPETE_C20H31O4" compartment="c0" charge="0" boundaryCondition="false"/>
	<species id="cpd03451_c0" name="SHCHC_c0_C11H10O6" compartment="c0" charge="0" boundaryCondition="false"/>
	<species id="M_cpd03362_c0" name="5_Hydroxykynurenine_c0" compartment="c0" charge="0" boundaryCondition="false"/>
	<species id="M_cpd02507_c0" name="5_Carboxy_2_oxohept_3_enedioate_c0" compartment="c0" charge="-3" boundaryCondition="false"/>
	<species id="cpd03966_c0" name="2,4-Dihydroxy-6-(N-ethyl)amino-1,3,5-triazine_C5H8N4O2" compartment="c0" charge="0" boundaryCondition="false"/>
	<species id="cpd00197_c0" name="Protocatechuate_c0_C7H5O4" compartment="c0" charge="0" boundaryCondition="false"/>
	<species id="cpd11920_c0" name="tRNA(Pro)_C10H12N5O3R" compartment="c0" charge="0" boundaryCondition="false"/>
	<species id="cpd00472_c0" name="UDPgalacturonate_C15H19N2O18P2" compartment="c0" charge="0" boundaryCondition="false"/>
	<species id="cpd14955_c0" name="Lipoyl-AMP_c0_C18H25N5O8PS2" compartment="c0" charge="0" boundaryCondition="false"/>
	<species id="cpd15663_c0" name="Prenol-45n teichoic acid-alanine substituted_C341H611N47O287P47" compartment="c0" charge="0" boundaryCondition="false"/>
	<species id="cpd00104_e0" name="BIOT_e0_C10H15N2O3S" compartment="e0" charge="0" boundaryCondition="false"/>
	<species id="cpd02685_c0" name="N-acetyl-LL-2_6-diaminopimelate_c0_C9H15N2O5" compartment="c0" charge="0" boundaryCondition="false"/>
	<species id="cpd01233_c0" name="CDP-abequose_C15H23N3O14P2" compartment="c0" charge="0" boundaryCondition="false"/>
	<species id="cpd_C20247_c0" name="2-(2-Carboxy-4-methylthiazol-5-yl)ethyl phosphate_C7H10NO6PS" compartment="c0" charge="0" boundaryCondition="false"/>
	<species id="cpd11497_c0" name="4-methyl-3-hydroxy-hexanoyl-ACP_c0_C18H33N2O9PRS" compartment="c0" charge="0" boundaryCondition="false"/>
	<species id="cpd03414_c0" name="UroporphyrinogenI_c0_C40H36N4O16" compartment="c0" charge="0" boundaryCondition="false"/>
	<species id="M_cpd03349_c0" name="5_Hydroxykynurenamine_c0" compartment="c0" charge="1" boundaryCondition="false"/>
	<species id="cpd00389_c0" name="Biliverdin_C33H32N4O6" compartment="c0" charge="0" boundaryCondition="false"/>
	<species id="cpd11416_c0" name="Biomass_c0_" compartment="c0" charge="0" boundaryCondition="false"/>
	<species id="cpd01294_c0" name="2-Oxepanone_C6H10O2" compartment="c0" charge="0" boundaryCondition="false"/>
	<species id="cpd00116_c0" name="Methanol_c0_CH4O" compartment="c0" charge="0" boundaryCondition="false"/>
	<species id="cpd12132_c0" name="L-Seryl-tRNA(Ser)_C13H17N6O5R" compartment="c0" charge="0" boundaryCondition="false"/>
	<species id="cpd00938_c0" name="4-Carboxymuconolactone_c0_C7H4O6" compartment="c0" charge="0" boundaryCondition="false"/>
	<species id="M_cpd01664_c0" name="Cholesterol_ester_c0" compartment="c0" charge="0" boundaryCondition="false"/>
	<species id="cpd15123_c0" name="Xanthohumol_C21H22O5" compartment="c0" charge="0" boundaryCondition="false"/>
	<species id="cpd15217_c0" name="S-aminomethyldihydrolipoamide_C9H21N2OS2" compartment="c0" charge="0" boundaryCondition="false"/>
	<species id="cpd01041_c0" name="m-Cresol_C7H8O" compartment="c0" charge="0" boundaryCondition="false"/>
	<species id="cpd03463_c0" name="5-Hydroxyindoleacetylglycine_C12H11N2O4" compartment="c0" charge="0" boundaryCondition="false"/>
	<species id="cpd00002_c0" name="ATP_c0_C10H13N5O13P3" compartment="c0" charge="0" boundaryCondition="false"/>
	<species id="M_cpd02519_c0" name="Guanidinoethyl_methyl_phosphate_c0" compartment="c0" charge="0" boundaryCondition="false"/>
	<species id="M_cpd02233_c0" name="Ciliatine_c0" compartment="c0" charge="0" boundaryCondition="false"/>
	<species id="cpd15504_c0" name="two linked disacharide tetrapeptide and tripeptide murein units (uncrosslinked, middle of chain)_C71H109N13O39" compartment="c0" charge="0" boundaryCondition="false"/>
	<species id="cpd00873_c0" name="Nicotinate_ribonucleotide_c0_C11H13NO9P" compartment="c0" charge="0" boundaryCondition="false"/>
	<species id="cpd00598_c0" name="Propynoate_C3HO2" compartment="c0" charge="0" boundaryCondition="false"/>
	<species id="cpd00791_c0" name="ProtoporphyrinogenIX_C34H38N4O4" compartment="c0" charge="0" boundaryCondition="false"/>
	<species id="cpd00034_c0" name="Zn2_c0_Zn" compartment="c0" charge="0" boundaryCondition="false"/>
	<species id="cpd01716_c0" name="3-Dehydroshikimate_c0_C7H7O5" compartment="c0" charge="0" boundaryCondition="false"/>
	<species id="M_cpd00060_c0" name="L_Methionine_c0" compartment="c0" charge="0" boundaryCondition="false"/>
	<species id="cpd02894_e0" name="4-Amino-2-methyl-5-diphosphomethylpyrimidine_c0_C6H9N3O7P2" compartment="e0" charge="0" boundaryCondition="false"/>
	<species id="M_cpd00404_c0" name="D_Ornithine_c0" compartment="c0" charge="1" boundaryCondition="false"/>
	<species id="cpd15344_c0" name="2-Acyl-sn-glycero-3-phosphoglycerol_tetradecanoyl_c0_C20H40O9P" compartment="c0" charge="0" boundaryCondition="false"/>
	<species id="cpd16448_c0" name="(13Z,16Z)-Docosadi-13,16-enoyl-CoA_C43H71N7O17P3S" compartment="c0" charge="0" boundaryCondition="false"/>
	<species id="cpd04580_c0" name="Paclitaxel_C47H51NO14" compartment="c0" charge="0" boundaryCondition="false"/>
	<species id="cpd03541_c0" name="LTE4_C23H36NO5S" compartment="c0" charge="0" boundaryCondition="false"/>
	<species id="cpd15753_c0" name="Anteisopentadecanoyllipoteichoic_acid_n=24__linked__unsubstituted_c0_C117H228O135P24" compartment="c0" charge="0" boundaryCondition="false"/>
	<species id="cpd11551_c0" name="6-methyl-3-hydroxy-heptanoyl-ACP_c0_C19H35N2O9PRS" compartment="c0" charge="0" boundaryCondition="false"/>
	<species id="cpd00861_c0" name="UDP-N-acetyl-D-mannosamine_C17H25N3O17P2" compartment="c0" charge="0" boundaryCondition="false"/>
	<species id="M_cpd00064_c0" name="Ornithine_c0" compartment="c0" charge="1" boundaryCondition="false"/>
	<species id="cpd03611_c0" name="Amidines_CH3N2R" compartment="c0" charge="0" boundaryCondition="false"/>
	<species id="cpd15070_c0" name="Albireodelphin_C42H45O25" compartment="c0" charge="0" boundaryCondition="false"/>
	<species id="cpd02767_c0" name="(R)-3-((R)-3-Hydroxybutanoyloxy)butanoate_C8H13O5" compartment="c0" charge="0" boundaryCondition="false"/>
	<species id="M_cpd09434_c0" name="9_cis_Violaxanthin_c0" compartment="c0" charge="0" boundaryCondition="false"/>
	<species id="cpd00460_c0" name="Sulfoacetaldehyde_C2H3O4S" compartment="c0" charge="0" boundaryCondition="false"/>
	<species id="cpd00185_c0" name="D-Arabinose_c0_C5H10O5" compartment="c0" charge="0" boundaryCondition="false"/>
	<species id="cpd11825_c0" name="Octadecenoyl-ACP_c0_C29H53N2O8PRS" compartment="c0" charge="0" boundaryCondition="false"/>
	<species id="cpd02711_c0" name="2-Keto-3-deoxy-6-phosphogluconate_c0_C6H9O9P" compartment="c0" charge="0" boundaryCondition="false"/>
	<species id="cpd00091_c0" name="UMP_c0_C9H12N2O9P" compartment="c0" charge="0" boundaryCondition="false"/>
	<species id="M_cpd00224_c0" name="L_Arabinose_c0" compartment="c0" charge="0" boundaryCondition="false"/>
	<species id="cpd07329_c0" name="Curcumin_C21H20O6" compartment="c0" charge="0" boundaryCondition="false"/>
	<species id="cpd01221_c0" name="(S)-Acetoin_C4H8O2" compartment="c0" charge="0" boundaryCondition="false"/>
	<species id="cpd11485_c0" name="3-oxohexadecanoyl-acp_c0_C27H49N2O9PRS" compartment="c0" charge="0" boundaryCondition="false"/>
	<species id="cpd12754_c0" name="Cyanohydrin_C2HNOR2" compartment="c0" charge="0" boundaryCondition="false"/>
	<species id="cpd15687_c0" name="CDP-1_2-dianteisopentadecanoylglycerol_c0_C42H75N3O15P2" compartment="c0" charge="0" boundaryCondition="false"/>
	<species id="cpd01977_c0" name="4-Phospho-L-aspartate_c0_C4H7NO7P" compartment="c0" charge="0" boundaryCondition="false"/>
	<species id="cpd00800_c0" name="8-Amino-7-oxononanoate_c0_C9H17NO3" compartment="c0" charge="0" boundaryCondition="false"/>
	<species id="cpd00525_c0" name="UDP-N-acetylmuramoyl-L-alanyl-D-glutamate_c0_C28H39N5O23P2" compartment="c0" charge="0" boundaryCondition="false"/>
	<species id="cpd01982_c0" name="5-Phosphoribosylamine_c0_C5H12NO7P" compartment="c0" charge="0" boundaryCondition="false"/>
	<species id="cpd01646_c0" name="2-Isopropylmalate_c0_C7H10O5" compartment="c0" charge="0" boundaryCondition="false"/>
	<species id="cpd12819_c0" name="Cyclic amidines_" compartment="c0" charge="0" boundaryCondition="false"/>
	<species id="cpd00530_c0" name="XTP_C10H12N4O15P3" compartment="c0" charge="0" boundaryCondition="false"/>
	<species id="cpd03393_c0" name="Se-Adenosylselenohomocysteine_C14H20N6O5Se" compartment="c0" charge="0" boundaryCondition="false"/>
	<species id="cpd01498_c0" name="Maleylacetate_C6H4O5" compartment="c0" charge="0" boundaryCondition="false"/>
	<species id="cpd01773_c0" name="Phenylphosphate_C6H6O4P" compartment="c0" charge="0" boundaryCondition="false"/>
	<species id="cpd00046_c0" name="CMP_c0_C9H13N3O8P" compartment="c0" charge="0" boundaryCondition="false"/>
	<species id="cpd00321_c0" name="Feruloyl-CoA_C31H41N7O19P3S" compartment="c0" charge="0" boundaryCondition="false"/>
	<species id="cpd09489_c0" name="1-(4-Hydroxyphenyl)ethanol_C8H10O2" compartment="c0" charge="0" boundaryCondition="false"/>
	<species id="cpd17856_c0" name="1-Feruloyl-D-glucose_C16H20O9" compartment="c0" charge="0" boundaryCondition="false"/>
	<species id="cpd16395_c0" name="2-Phenyl-1,3-propanediol monocarbamate_C10H13NO3" compartment="c0" charge="0" boundaryCondition="false"/>
	<species id="M_cpd04536_c0" name="Carbonyl_sulfide_c0" compartment="c0" charge="0" boundaryCondition="false"/>
	<species id="cpd04248_c0" name="Chloral hydrate_C2H3O2Cl3" compartment="c0" charge="0" boundaryCondition="false"/>
	<species id="cpd00403_c0" name="D-Mannonate_c0_C6H11O7" compartment="c0" charge="0" boundaryCondition="false"/>
	<species id="cpd00128_c0" name="Adenine_c0_C5H5N5" compartment="c0" charge="0" boundaryCondition="false"/>
	<species id="cpd17938_c0" name="N-Acetylphinothricin_C7H14NO5P" compartment="c0" charge="0" boundaryCondition="false"/>
	<species id="cpd02546_c0" name="CMP-KDO_c0_C17H24N3O15P" compartment="c0" charge="0" boundaryCondition="false"/>
	<species id="cpd03127_c0" name="2E-Tetradecenoyl-CoA_c0_C35H57N7O17P3S" compartment="c0" charge="0" boundaryCondition="false"/>
	<species id="cpd09351_c0" name="N2-Acetyl-L-aminoadipate semialdehyde_C8H12NO4" compartment="c0" charge="0" boundaryCondition="false"/>
	<species id="cpd14702_c0" name="2-Methyl-1-hydroxybutyl-TPP_c0_C17H27N4O8P2S" compartment="c0" charge="0" boundaryCondition="false"/>
	<species id="cpd01507_c0" name="3-Oxoadipyl-CoA_c0_C27H38N7O20P3S" compartment="c0" charge="0" boundaryCondition="false"/>
	<species id="cpd00034_e0" name="Zn2_e0_Zn" compartment="e0" charge="0" boundaryCondition="false"/>
	<species id="cpd05231_c0" name="Erucic acid_C22H41O2" compartment="c0" charge="0" boundaryCondition="false"/>
	<species id="M_cpd00186_c0" name="D_Glutamate_c0" compartment="c0" charge="-1" boundaryCondition="false"/>
	<species id="M_cpd00003_c0" name="NAD_c0" compartment="c0" charge="-1" boundaryCondition="false"/>
	<species id="cpd15466_c0" name="fructoselysine_C12H25N2O7" compartment="c0" charge="0" boundaryCondition="false"/>
	<species id="cpd15741_c0" name="Monoglucosyl-1,2 dianteisoheptadecanoylglycerol_C43H82O10" compartment="c0" charge="0" boundaryCondition="false"/>
	<species id="cpd09158_c0" name="100-1_C31H34O10" compartment="c0" charge="0" boundaryCondition="false"/>
	<species id="cpd15008_c0" name="Cyanidin-3-(p-coumaroyl)-rutinoside-5-glucoside_C42H45O22" compartment="c0" charge="0" boundaryCondition="false"/>
	<species id="M_cpd00416_c0" name="Itaconyl_CoA_c0" compartment="c0" charge="-4" boundaryCondition="false"/>
	<species id="cpd11907_c0" name="tRNA(Arg)_C10H12N5O3R" compartment="c0" charge="0" boundaryCondition="false"/>
	<species id="cpd14693_c0" name="Zeaxanthin diglucoside_C52H76O12" compartment="c0" charge="0" boundaryCondition="false"/>
	<species id="cpd02894_c0" name="4-Amino-2-methyl-5-diphosphomethylpyrimidine_c0_C6H9N3O7P2" compartment="c0" charge="0" boundaryCondition="false"/>
	<species id="cpd09846_c0" name="Cyromazine_C6H10N6" compartment="c0" charge="0" boundaryCondition="false"/>
	<species id="cpd00943_c0" name="Inositol 1,3,4,5,6-pentakisphosphate_C6H12O21P5" compartment="c0" charge="0" boundaryCondition="false"/>
	<species id="M_cpd00064_e0" name="Ornithine_e0" compartment="e0" charge="1" boundaryCondition="false"/>
	<species id="cpd00427_c0" name="L-Arabinonate_C5H9O6" compartment="c0" charge="0" boundaryCondition="false"/>
	<species id="cpd01208_c0" name="Resorcin_C6H6O2" compartment="c0" charge="0" boundaryCondition="false"/>
	<species id="cpd15053_c0" name="3-Hydroxy-OPC4-CoA_C35H53N7O19P3S" compartment="c0" charge="0" boundaryCondition="false"/>
	<species id="cpd11493_c0" name="ACP_c0_C11H21N2O7PRS" compartment="c0" charge="0" boundaryCondition="false"/>
	<species id="cpd00542_c0" name="R-CN_CNR" compartment="c0" charge="0" boundaryCondition="false"/>
	<species id="cpd02775_c0" name="4-Amino-5-phosphomethyl-2-methylpyrimidine_c0_C6H9N3O4P" compartment="c0" charge="0" boundaryCondition="false"/>
	<species id="cpd04039_c0" name="Erythronolide B_C21H38O7" compartment="c0" charge="0" boundaryCondition="false"/>
	<species id="cpd15339_c0" name="2-Acyl-sn-glycero-3-phosphoethanolamine_n-C16_0_c0_C21H44NO7P" compartment="c0" charge="0" boundaryCondition="false"/>
	<species id="cpd15769_c0" name="Isotetradecanoyllipoteichoic_acid_n=24__linked__N-acetyl-D-glucosamine_c0_C307H536N24O255P24" compartment="c0" charge="0" boundaryCondition="false"/>
	<species id="cpd00078_c0" name="Succinyl-CoA_c0_C25H36N7O19P3S" compartment="c0" charge="0" boundaryCondition="false"/>
	<species id="M_cpd00076_c0" name="Sucrose_c0" compartment="c0" charge="0" boundaryCondition="false"/>
	<species id="cpd13399_c0" name="Cyclic amide_" compartment="c0" charge="0" boundaryCondition="false"/>
	<species id="M_cpd02183_c0" name="4_Oxalocrotonate_c0" compartment="c0" charge="-2" boundaryCondition="false"/>
	<species id="cpd00100_e0" name="Glycerol_e0_C3H8O3" compartment="e0" charge="0" boundaryCondition="false"/>
	<species id="cpd02964_c0" name="UDP-N-acetylmuramoyl-L-alanyl-D-gamma-glutamyl-meso-2-6-diaminopimelate_c0_C35H51N7O26P2" compartment="c0" charge="0" boundaryCondition="false"/>
	<species id="cpd03659_c0" name="GQ1_C89H143N6O55R" compartment="c0" charge="0" boundaryCondition="false"/>
	<species id="cpd02448_c0" name="2,4-Diaminopentanoate_C5H13N2O2" compartment="c0" charge="0" boundaryCondition="false"/>
	<species id="cpd00066_e0" name="L-Phenylalanine_e0_C9H11NO2" compartment="e0" charge="0" boundaryCondition="false"/>
	<species id="cpd17635_c0" name="T-T dimer_C20H28N4O15P2(C5H8O5PR)n(C5H8O5PR)n" compartment="c0" charge="0" boundaryCondition="false"/>
	<species id="cpd11555_c0" name="8-methyl-3-hydroxy-nonanoyl-ACP_c0_C21H39N2O9PRS" compartment="c0" charge="0" boundaryCondition="false"/>
	<species id="cpd09739_c0" name="UDP-N-acetyl-D-galactosaminuronic acid_C17H22N3O18P2" compartment="c0" charge="0" boundaryCondition="false"/>
	<species id="cpd09166_c0" name="Urdamycin A_C43H56O17" compartment="c0" charge="0" boundaryCondition="false"/>
	<species id="cpd03847_e0" name="Myristic_acid_e0_C14H27O2" compartment="e0" charge="0" boundaryCondition="false"/>
	<species id="cpd15180_c0" name="4-Fluoromuconolactone_C6H4O4F" compartment="c0" charge="0" boundaryCondition="false"/>
	<species id="cpd12800_c0" name="2-Acyl-1-alkyl-sn-glycero-3-phosphate_C4H6O7PR2" compartment="c0" charge="0" boundaryCondition="false"/>
	<species id="cpd01880_c0" name="3-Indoleacetaldoxime_C10H10N2O" compartment="c0" charge="0" boundaryCondition="false"/>
	<species id="cpd01335_c0" name="Octanoyl-CoA_c0_C29H47N7O17P3S" compartment="c0" charge="0" boundaryCondition="false"/>
	<species id="cpd12508_c0" name="Protein N-pros-phosphohistidine_C7H7N4O5PR2" compartment="c0" charge="0" boundaryCondition="false"/>
	<species id="M_cpd00837_c0" name="S_Adenosylmethioninamine_c0" compartment="c0" charge="2" boundaryCondition="false"/>
	<species id="cpd03230_c0" name="3alpha,7alpha-Dihydroxy-5beta-cholest-24-enoyl-CoA_C48H75N7O19P3S" compartment="c0" charge="0" boundaryCondition="false"/>
	<species id="cpd03660_c0" name="GT1b_C78H127N5O47R" compartment="c0" charge="0" boundaryCondition="false"/>
	<species id="cpd00415_c0" name="Quinol_C6H6O2" compartment="c0" charge="0" boundaryCondition="false"/>
	<species id="cpd00382_c0" name="Melitose_c0_C18H32O16" compartment="c0" charge="0" boundaryCondition="false"/>
	<species id="cpd15340_c0" name="2-Acyl-sn-glycero-3-phosphoethanolamine_hexadec-9-enoyl_c0_C21H42NO7P" compartment="c0" charge="0" boundaryCondition="false"/>
	<species id="cpd11601_c0" name="Pectin_C26H36O24*2" compartment="c0" charge="0" boundaryCondition="false"/>
	<species id="cpd03962_e0" name="Cyanuric acid_C3H3N3O3" compartment="e0" charge="0" boundaryCondition="false"/>
	<species id="cpd08356_c0" name="N-Cyclohexylformamide_C7H13NO" compartment="c0" charge="0" boundaryCondition="false"/>
	<species id="M_cpd00047_c0" name="Formate_c0" compartment="c0" charge="-1" boundaryCondition="false"/>
	<species id="cpd11813_c0" name="cis-2,3-Dehydroacyl-CoA_C24H34N7O17P3RS" compartment="c0" charge="0" boundaryCondition="false"/>
	<species id="cpd15294_c0" name="Tetradecenoyl-ACP_c0_C25H45N2O8PRS" compartment="c0" charge="0" boundaryCondition="false"/>
	<species id="cpd15602_c0" name="Iso-C17:1 CoA_C38H62N7O17P3S" compartment="c0" charge="0" boundaryCondition="false"/>
	<species id="cpd03115_c0" name="S-3-Hydroxytetradecanoyl-CoA_c0_C35H59N7O18P3S" compartment="c0" charge="0" boundaryCondition="false"/>
	<species id="cpd01123_c0" name="Maleamate_C4H4NO3" compartment="c0" charge="0" boundaryCondition="false"/>
	<species id="cpd15770_c0" name="Isopentadecanoyllipoteichoic_acid_n=24__linked__N-acetyl-D-glucosamine_c0_C309H540N24O255P24" compartment="c0" charge="0" boundaryCondition="false"/>
	<species id="M_cpd02744_c0" name="N_Phosphoguanidinoethyl_methyl_phosphate_c0" compartment="c0" charge="-2" boundaryCondition="false"/>
	<species id="M_cpd02056_c0" name="2_Hydroxy_3_oxoadipate_c0" compartment="c0" charge="-2" boundaryCondition="false"/>
	<species id="cpd11424_c0" name="1ag3p_BS_C1868H3636O700P100" compartment="c0" charge="0" boundaryCondition="false"/>
	<species id="M_cpd00035_c0" name="L_Alanine_c0" compartment="c0" charge="0" boundaryCondition="false"/>
	<species id="cpd12750_c0" name="CH3-R_noformula" compartment="c0" charge="0" boundaryCondition="false"/>
	<species id="M_cpd00465_c0" name="Ureidoglycolate_c0" compartment="c0" charge="-1" boundaryCondition="false"/>
	<species id="cpd12308_c0" name="DNA 6-methylaminopurine_C21H29N5O16P3R2" compartment="c0" charge="0" boundaryCondition="false"/>
	<species id="cpd16436_c0" name="alpha-Fluoro-beta-alanine_C3H6NO2F" compartment="c0" charge="0" boundaryCondition="false"/>
	<species id="cpd11543_c0" name="15-methyl-trans-hexa-dec-2-enoyl-ACP_c0_C28H51N2O8PRS" compartment="c0" charge="0" boundaryCondition="false"/>
	<species id="cpd00681_c0" name="Choline_sulfate_c0_C5H13NO4S" compartment="c0" charge="0" boundaryCondition="false"/>
	<species id="cpd00251_c0" name="ADPribose_c0_C15H21N5O14P2" compartment="c0" charge="0" boundaryCondition="false"/>
	<species id="cpd14935_c0" name="3-Oxostearoyl-CoA_C39H65N7O18P3S" compartment="c0" charge="0" boundaryCondition="false"/>
	<species id="cpd15597_c0" name="Fatty acid (Anteiso-C17:1)_C17H31O2" compartment="c0" charge="0" boundaryCondition="false"/>
	<species id="cpd01741_c0" name="ddca_c0_C12H23O2" compartment="c0" charge="0" boundaryCondition="false"/>
	<species id="cpd14505_c0" name="1-(1-Alkenyl)-sn-glycero-3-phosphate_C5H9O6PR" compartment="c0" charge="0" boundaryCondition="false"/>
	<species id="cpd02522_c0" name="2-Aminoadipate_6-semialdehyde_c0_C6H11NO3" compartment="c0" charge="0" boundaryCondition="false"/>
	<species id="cpd11481_c0" name="R-3-hydroxypalmitoyl-acyl-carrierprotein-_c0_C27H51N2O9PRS" compartment="c0" charge="0" boundaryCondition="false"/>
	<species id="cpd01311_c0" name="Dethiobiotin_c0_C10H17N2O3" compartment="c0" charge="0" boundaryCondition="false"/>
	<species id="cpd00804_c0" name="Sorbitol_6-phosphate_c0_C6H14O9P" compartment="c0" charge="0" boundaryCondition="false"/>
	<species id="cpd12390_c0" name="Peptidylproline (omega=180)_C6H8N2O2R2" compartment="c0" charge="0" boundaryCondition="false"/>
	<species id="cpd03672_c0" name="S-Glutaryldihydrolipoamide_C13H22NO4S2" compartment="c0" charge="0" boundaryCondition="false"/>
	<species id="cpd05238_c0" name="Nervonic acid_C24H45O2" compartment="c0" charge="0" boundaryCondition="false"/>
	<species id="cpd03242_c0" name="Chenodeoxyglycocholoyl-CoA_C45H71N7O19P3S" compartment="c0" charge="0" boundaryCondition="false"/>
	<species id="cpd17373_c0" name="dTDP-3-oxo-2,6-dideoxy-L-galactose_C16H24N2O14P2" compartment="c0" charge="0" boundaryCondition="false"/>
	<species id="cpd17017_c0" name="ferrodoxin (reduced form 4:2)_Fe8S8X" compartment="c0" charge="0" boundaryCondition="false"/>
	<species id="cpd15994_c0" name="Menaquinol6_C41H58O2" compartment="c0" charge="0" boundaryCondition="false"/>
	<species id="cpd03847_c0" name="Myristic_acid_c0_C14H27O2" compartment="c0" charge="0" boundaryCondition="false"/>
	<species id="cpd14890_c0" name="(4Z,7Z,10Z,13Z,16Z,19Z)-Docosahexaenoyl-CoA_C43H63N7O17P3S" compartment="c0" charge="0" boundaryCondition="false"/>
	<species id="cpd06588_c0" name="Juvenile hormone III_C16H26O3" compartment="c0" charge="0" boundaryCondition="false"/>
	<species id="cpd17852_c0" name="Dopamine quinone_C8H9NO2" compartment="c0" charge="0" boundaryCondition="false"/>
	<species id="cpd03471_c0" name="Nicotinate_D-ribonucleoside_c0_C11H13NO6" compartment="c0" charge="0" boundaryCondition="false"/>
	<species id="cpd01695_c0" name="Myristoyl-CoA_c0_C35H59N7O17P3S" compartment="c0" charge="0" boundaryCondition="false"/>
	<species id="cpd11727_c0" name="N-Acyl-D-mannosamine 6-phosphate_C7H12NO9PR" compartment="c0" charge="0" boundaryCondition="false"/>
	<species id="cpd15094_c0" name="(6Z,9Z,12Z,15Z,18Z)-3-Hydroxytetracosapenta-6,9,12,15,18-enoyl-CoA_C45H69N7O18P3S" compartment="c0" charge="0" boundaryCondition="false"/>
	<species id="cpd12005_c0" name="Lipoylprotein_c0_CHRS2" compartment="c0" charge="0" boundaryCondition="false"/>
	<species id="M_cpd00264_c0" name="Spermidine_c0" compartment="c0" charge="3" boundaryCondition="false"/>
	<species id="cpd15352_c0" name="2-Demethylmenaquinone_8_c0_C50H70O2" compartment="c0" charge="0" boundaryCondition="false"/>
	<species id="cpd00931_c0" name="5-Amino-6--5-phosphoribosylaminouracil_c0_C9H14N4O9P" compartment="c0" charge="0" boundaryCondition="false"/>
	<species id="cpd17676_c0" name="3-Polyprenylcatechol_C11H14O2(C5H8)n" compartment="c0" charge="0" boundaryCondition="false"/>
	<species id="cpd02890_c0" name="15(S)-HETE_C20H31O3" compartment="c0" charge="0" boundaryCondition="false"/>
	<species id="cpd00501_c0" name="beta-D-Glucose_1-phosphate_c0_C6H12O9P" compartment="c0" charge="0" boundaryCondition="false"/>
	<species id="M_cpd00907_c0" name="alpha_D_glucose_1_6_biphosphate_c0" compartment="c0" charge="-2" boundaryCondition="false"/>
	<species id="cpd09796_c0" name="1,2-Dihydroxy-8-carboxynaphthalene_C11H7O4" compartment="c0" charge="0" boundaryCondition="false"/>
	<species id="cpd12749_c0" name="R_noformula" compartment="c0" charge="0" boundaryCondition="false"/>
	<species id="cpd02799_c0" name="Methylisocitrate_c0_C7H7O7" compartment="c0" charge="0" boundaryCondition="false"/>
	<species id="cpd09842_c0" name="Adipyl-CoA_C27H40N7O19P3S" compartment="c0" charge="0" boundaryCondition="false"/>
	<species id="cpd03205_c0" name="Phytoene_c0_C40H64" compartment="c0" charge="0" boundaryCondition="false"/>
	<species id="cpd00868_c0" name="p-hydroxyphenylpyruvate_c0_C9H7O4" compartment="c0" charge="0" boundaryCondition="false"/>
	<species id="cpd00730_c0" name="Aquacobalamin_C62H90CoN13O15P" compartment="c0" charge="0" boundaryCondition="false"/>
	<species id="cpd01777_c0" name="Phosphoribosyl-AMP_c0_C15H21N5O14P2" compartment="c0" charge="0" boundaryCondition="false"/>
	<species id="cpd00918_c0" name="2-Acetamido-5-oxopentanoate_c0_C7H10NO4" compartment="c0" charge="0" boundaryCondition="false"/>
	<species id="cpd11531_c0" name="9-methyl-trans-dec-2-enoyl-ACP_c0_C22H39N2O8PRS" compartment="c0" charge="0" boundaryCondition="false"/>
	<species id="cpd00263_c0" name="Pyridoxol_C8H11NO3" compartment="c0" charge="0" boundaryCondition="false"/>
	<species id="cpd00022_c0" name="Acetyl-CoA_c0_C23H35N7O17P3S" compartment="c0" charge="0" boundaryCondition="false"/>
	<species id="cpd00452_c0" name="Phenylacetyl-CoA_c0_C29H39N7O17P3S" compartment="c0" charge="0" boundaryCondition="false"/>
	<species id="cpd12226_c0" name="L-Aspartyl-tRNA(Asp)_C14H17N6O6R" compartment="c0" charge="0" boundaryCondition="false"/>
	<species id="cpd15028_c0" name="Delphin_C27H28O17" compartment="c0" charge="0" boundaryCondition="false"/>
	<species id="cpd14889_c0" name="(6Z,9Z,12Z,15Z,18Z,21Z)-Tetracosahexaenoyl-CoA_C45H67N7O17P3S" compartment="c0" charge="0" boundaryCondition="false"/>
	<species id="cpd11657_c0" name="Starch_C36H62O31" compartment="c0" charge="0" boundaryCondition="false"/>
	<species id="cpd09878_c0" name="Sulfoacetate_c0_C2H2O5S" compartment="c0" charge="0" boundaryCondition="false"/>
	<species id="cpd03495_c0" name="Undecaprenyl-diphospho-N-acetylmuramoyl--N-acetylglucosamine-L-ala-D-glu-meso-2-6-diaminopimeloyl-D-ala-D-ala_c0_C95H152N8O28P2" compartment="c0" charge="0" boundaryCondition="false"/>
	<species id="cpd12100_c0" name="Glycyl-tRNA(Gly)_C12H16N6O4R" compartment="c0" charge="0" boundaryCondition="false"/>
	<species id="M_cpd00788_c0" name="N_Acetyl_beta_alanine_c0" compartment="c0" charge="-1" boundaryCondition="false"/>
	<species id="cpd02075_c0" name="6-Deoxyerythronolide B_C21H38O6" compartment="c0" charge="0" boundaryCondition="false"/>
	<species id="cpd00009_e0" name="Phosphate_e0_HO4P" compartment="e0" charge="0" boundaryCondition="false"/>
	<species id="cpd11436_c0" name="fa3_c0_C15H29O2" compartment="c0" charge="0" boundaryCondition="false"/>
	<species id="cpd14795_c0" name="Benzyl cyanide_C8H7N" compartment="c0" charge="0" boundaryCondition="false"/>
	<species id="cpd11625_c0" name="2-Oxo acid_C2O3R" compartment="c0" charge="0" boundaryCondition="false"/>
	<species id="cpd00357_c0" name="TTP_c0_C10H14N2O14P3" compartment="c0" charge="0" boundaryCondition="false"/>
	<species id="M_cpd00011_c0" name="CO2_c0" compartment="c0" charge="0" boundaryCondition="false"/>
	<species id="cpd09027_c0" name="5-Hydroxy-2-oxo-4-ureido-2_5-dihydro-1H-imidazole-5-carboxylate_c0_C5H5N4O5" compartment="c0" charge="0" boundaryCondition="false"/>
	<species id="cpd15794_c0" name="Isoheptadecanoylcardiolipin_B._subtilis_c0_C77H148O17P2" compartment="c0" charge="0" boundaryCondition="false"/>
	<species id="cpd15270_c0" name="octadecynoate_C18H31O2" compartment="c0" charge="0" boundaryCondition="false"/>
	<species id="cpd02636_c0" name="4-Methyl-5--2-hydroxyethyl-thiazole_C6H9NOS" compartment="c0" charge="0" boundaryCondition="false"/>
	<species id="M_cpd00579_c0" name="Serotonin_c0" compartment="c0" charge="1" boundaryCondition="false"/>
	<species id="cpd00369_c0" name="Ecdysone_C27H44O6" compartment="c0" charge="0" boundaryCondition="false"/>
	<species id="cpd15541_c0" name="Phosphatidylglycerol dioctadec-11-enoyl_C42H78O10P" compartment="c0" charge="0" boundaryCondition="false"/>
	<species id="cpd00709_c0" name="beta D-Galactose_C6H12O6" compartment="c0" charge="0" boundaryCondition="false"/>
	<species id="M_cpd00023_c0" name="L_Glutamate_c0" compartment="c0" charge="-1" boundaryCondition="false"/>
	<species id="cpd00054_c0" name="L-Serine_c0_C3H7NO3" compartment="c0" charge="0" boundaryCondition="false"/>
	<species id="M_cpd12322_c0" name="1_Alkenyl_2_acylglycerol_c0" compartment="c0" charge="0" boundaryCondition="false"/>
	<species id="cpd15249_c0" name="L-Lysine-tRNA (Lys)_C16H26N7O4R" compartment="c0" charge="0" boundaryCondition="false"/>
	<species id="M_cpd02380_c0" name="S_Methyl_1_thio_D_glycerate_c0" compartment="c0" charge="0" boundaryCondition="false"/>
	<species id="cpd15111_c0" name="Homoeriodictyol chalcone_C16H14O6" compartment="c0" charge="0" boundaryCondition="false"/>
	<species id="cpd00906_c0" name="all-trans-Hexaprenyl_diphosphate_c0_C30H50O7P2" compartment="c0" charge="0" boundaryCondition="false"/>
	<species id="M_cpd00220_c0" name="Riboflavin_c0" compartment="c0" charge="-1" boundaryCondition="false"/>
	<species id="cpd03729_c0" name="Alkylphosphonate_HO4PR" compartment="c0" charge="0" boundaryCondition="false"/>
	<species id="cpd01928_c0" name="N-Methylanthranilate_C8H8NO2" compartment="c0" charge="0" boundaryCondition="false"/>
	<species id="cpd00824_c0" name="Sphinganine 1-phosphate_C18H40NO5P" compartment="c0" charge="0" boundaryCondition="false"/>
	<species id="cpd15573_c0" name="tRNA(SeCys)_C10H12N5O3R" compartment="c0" charge="0" boundaryCondition="false"/>
	<species id="cpd15679_c0" name="1_2-diisotetradecanoyl-sn-glycerol_3-phosphate_c0_C31H60O8P" compartment="c0" charge="0" boundaryCondition="false"/>
	<species id="cpd01588_c0" name="Epsilcapramine_C6H13NO2" compartment="c0" charge="0" boundaryCondition="false"/>
	<species id="cpd00136_c0" name="4-Hydroxybenzoate_c0_C7H5O3" compartment="c0" charge="0" boundaryCondition="false"/>
	<species id="cpd00231_c0" name="Dihydrobiopterin_C9H13N5O3" compartment="c0" charge="0" boundaryCondition="false"/>
	<species id="cpd03708_c0" name="2_4-Dihydroxyhept-2-enedioate_c0_C7H8O6" compartment="c0" charge="0" boundaryCondition="false"/>
	<species id="cpd00836_c0" name="S-Acetyldihydrolipoamide_c0_C10H19NO2S2" compartment="c0" charge="0" boundaryCondition="false"/>
	<species id="M_cpd02788_c0" name="Inositol_1_2_3_5_6_pentakisphosphate_c0" compartment="c0" charge="-5" boundaryCondition="false"/>
	<species id="cpd16342_c0" name="Adrenic acid_C22H35O2" compartment="c0" charge="0" boundaryCondition="false"/>
	<species id="cpd00672_c0" name="D-Fructuronate_c0_C6H9O7" compartment="c0" charge="0" boundaryCondition="false"/>
	<species id="cpd02125_c0" name="Tiglyl-CoA_c0_C26H39N7O17P3S" compartment="c0" charge="0" boundaryCondition="false"/>
	<species id="cpd15320_c0" name="1-Acyl-sn-glycero-3-phosphoglycerol_tetradec-7-enoyl_c0_C20H38O9P" compartment="c0" charge="0" boundaryCondition="false"/>
	<species id="cpd03577_c0" name="(R)-2-Oxo-3-methylpentanoate_C6H9O3" compartment="c0" charge="0" boundaryCondition="false"/>
	<species id="cpd16375_c0" name="Monoethylglycinexylidide_C12H19N2O" compartment="c0" charge="0" boundaryCondition="false"/>
	<species id="cpd03147_c0" name="2-Methoxyestradiol-17beta_C19H26O3" compartment="c0" charge="0" boundaryCondition="false"/>
	<species id="cpd02693_c0" name="3-Isopropylmalate_c0_C7H10O5" compartment="c0" charge="0" boundaryCondition="false"/>
	<species id="M_cpd00767_c0" name="N_Acetyl_L_aspartate_c0" compartment="c0" charge="-2" boundaryCondition="false"/>
	<species id="cpd00742_c0" name="Allophanate_c0_C2H3N2O3" compartment="c0" charge="0" boundaryCondition="false"/>
	<species id="cpd11915_c0" name="tRNA(Ile)_C10H12N5O3R" compartment="c0" charge="0" boundaryCondition="false"/>
	<species id="cpd15376_c0" name="3-oxo-cis-vacc-11-enoyl-[acyl-carrier protein]_C29H51N2O9PRS" compartment="c0" charge="0" boundaryCondition="false"/>
	<species id="cpd10483_c0" name="(1R,2S)-Naphthalene epoxide_C10H8O" compartment="c0" charge="0" boundaryCondition="false"/>
	<species id="cpd00009_c0" name="Phosphate_c0_HO4P" compartment="c0" charge="0" boundaryCondition="false"/>
	<species id="cpd15716_c0" name="Diisoheptadecanoylphosphatidylglycerophosphate_c0_C40H78O13P2" compartment="c0" charge="0" boundaryCondition="false"/>
	<species id="cpd00010_c0" name="CoA_c0_C21H33N7O16P3S" compartment="c0" charge="0" boundaryCondition="false"/>
	<species id="cpd09810_c0" name="2-Hydroxy-4-hydroxymethylbenzalpyruvate_C11H9O5" compartment="c0" charge="0" boundaryCondition="false"/>
	<species id="cpd11669_c0" name="Q_C19H26O4" compartment="c0" charge="0" boundaryCondition="false"/>
	<species id="M_cpd14796_c0" name="Z_Phenylacetaldehyde_oxime_c0" compartment="c0" charge="0" boundaryCondition="false"/>
	<species id="cpd02857_c0" name="DAHP_c0_C7H11O10P" compartment="c0" charge="0" boundaryCondition="false"/>
	<species id="M_cpd00105_c0" name="D_Ribose_c0" compartment="c0" charge="0" boundaryCondition="false"/>
	<species id="cpd11575_c0" name="MOPS_c0_C7H14NO4S" compartment="c0" charge="0" boundaryCondition="false"/>
	<species id="cpd00066_c0" name="L-Phenylalanine_c0_C9H11NO2" compartment="c0" charge="0" boundaryCondition="false"/>
	<species id="cpd03521_c0" name="Dihydroneopterin phosphate_C9H13N5O7P" compartment="c0" charge="0" boundaryCondition="false"/>
	<species id="M_cpd03918_c0" name="Adenosyl_cobinamide_c0" compartment="c0" charge="4" boundaryCondition="false"/>
	<species id="cpd03438_c0" name="2-Hexaprenyl-6-hydroxyphenol_C36H54O2" compartment="c0" charge="0" boundaryCondition="false"/>
	<species id="cpd15585_c0" name="beta-Methylglucoside_c0_C7H14O6" compartment="c0" charge="0" boundaryCondition="false"/>
	<species id="cpd12844_c0" name="Phytonadiol_C31H48O2" compartment="c0" charge="0" boundaryCondition="false"/>
	<species id="cpd03962_c0" name="Cyanuric acid_C3H3N3O3" compartment="c0" charge="0" boundaryCondition="false"/>
	<species id="cpd15319_c0" name="1-Acyl-sn-glycero-3-phosphoglycerol_tetradecanoyl_c0_C20H40O9P" compartment="c0" charge="0" boundaryCondition="false"/>
	<species id="cpd12414_c0" name="N-Substituted aminoacyl-tRNA_C18H24NO18P2R5" compartment="c0" charge="0" boundaryCondition="false"/>
	<species id="cpd08238_c0" name="(S)-(-)-Citronellal_C10H18O" compartment="c0" charge="0" boundaryCondition="false"/>
	<species id="cpd07889_c0" name="2,6-DMA_C8H11N" compartment="c0" charge="0" boundaryCondition="false"/>
	<species id="cpd00054_e0" name="L-Serine_e0_C3H7NO3" compartment="e0" charge="0" boundaryCondition="false"/>
	<species id="cpd09204_c0" name="Acetylpseudotropine_C10H17NO2" compartment="c0" charge="0" boundaryCondition="false"/>
	<species id="cpd02996_c0" name="GM2_C50H85N3O26R" compartment="c0" charge="0" boundaryCondition="false"/>
	<species id="cpd15611_c0" name="hexanal_c0_C6H12O" compartment="c0" charge="0" boundaryCondition="false"/>
	<species id="cpd14877_c0" name="Undecaprenyl phosphate alpha-L-Ara4FN_C61H99NO8P" compartment="c0" charge="0" boundaryCondition="false"/>
	<species id="cpd00193_c0" name="APS_c0_C10H12N5O10PS" compartment="c0" charge="0" boundaryCondition="false"/>
	<species id="cpd00275_c0" name="L-Kynurenine_C10H12N2O3" compartment="c0" charge="0" boundaryCondition="false"/>
	<species id="cpd11310_c0" name="5-phosphoribosyl-5-carboxyaminoimidazole_C9H12N3O9P" compartment="c0" charge="0" boundaryCondition="false"/>
	<species id="cpd15667_c0" name="glycerol_teichoic_acid_n=45__linked__unsubstituted_c0_C191H359N10O259P46R" compartment="c0" charge="0" boundaryCondition="false"/>
	<species id="cpd12762_c0" name="R-S-Alanylglycine_C5H8N2O3RS" compartment="c0" charge="0" boundaryCondition="false"/>
	<species id="cpd15237_c0" name="hexadecenoate_c0_C16H29O2" compartment="c0" charge="0" boundaryCondition="false"/>
	<species id="M_cpd04098_c0" name="Arsenite_c0" compartment="c0" charge="-1" boundaryCondition="false"/>
	<species id="cpd03491_c0" name="Undecaprenyl-diphospho-N-acetylmuramoyl-N-acetylglucosamine-L-alanyl-gamma-D-glutamyl-L-lysyl-D-alanyl-D-alanine_c0_C94H153N8O26P2" compartment="c0" charge="0" boundaryCondition="false"/>
	<species id="M_cpd02490_c0" name="Lysopine_c0" compartment="c0" charge="0" boundaryCondition="false"/>
	<species id="cpd11558_c0" name="10-methyl-3-oxo-undecanoyl-ACP_c0_C23H41N2O9PRS" compartment="c0" charge="0" boundaryCondition="false"/>
	<species id="cpd11718_c0" name="(S)-3-Hydroxyacyl-CoA_C24H36N7O18P3RS" compartment="c0" charge="0" boundaryCondition="false"/>
	<species id="M_cpd00354_c0" name="NDP_c0" compartment="c0" charge="-2" boundaryCondition="false"/>
	<species id="M_cpd00113_c0" name="Isopentenyldiphosphate_c0" compartment="c0" charge="-2" boundaryCondition="false"/>
	<species id="cpd15085_c0" name="Cyanidin 3-(6-p-caffeoyl)glucoside_C30H25O14" compartment="c0" charge="0" boundaryCondition="false"/>
	<species id="cpd04105_c0" name="Mycothiol_C17H30N2O12S" compartment="c0" charge="0" boundaryCondition="false"/>
	<species id="cpd00911_c0" name="6-phospho-D-glucono-1-5-lactone_c0_C6H10O9P" compartment="c0" charge="0" boundaryCondition="false"/>
	<species id="cpd16329_c0" name="Doxifluridine_C9H11N2O5F" compartment="c0" charge="0" boundaryCondition="false"/>
	<species id="cpd00144_c0" name="UDPglucuronate_c0_C15H19N2O18P2" compartment="c0" charge="0" boundaryCondition="false"/>
	<species id="cpd03409_c0" name="4-Amino-4-cyanobutanoic acid_C5H7N2O2" compartment="c0" charge="0" boundaryCondition="false"/>
	<species id="cpd03112_c0" name="2-Amino-4-oxo-6-(1,2-dioxoprolyl)-7,8-dihydroxypteridine_C9H9N5O5" compartment="c0" charge="0" boundaryCondition="false"/>
	<species id="cpd03651_c0" name="Sphingosine 1-phosphate_C18H38NO5P" compartment="c0" charge="0" boundaryCondition="false"/>
	<species id="cpd03410_c0" name="2-Amino-4-cyanobutanoic acid_C5H8N2O2" compartment="c0" charge="0" boundaryCondition="false"/>
	<species id="cpd02440_c0" name="3,5-Dibromo-4-hydroxybenzoate_C7H2O3Br2" compartment="c0" charge="0" boundaryCondition="false"/>
	<species id="M_cpd00067_e0" name="H_plus__e0" compartment="e0" charge="1" boundaryCondition="false"/>
	<species id="cpd00087_c0" name="Tetrahydrofolate_c0_C19H21N7O6" compartment="c0" charge="0" boundaryCondition="false"/>
	<species id="cpd15050_c0" name="3-Oxo-OPC6-CoA_C37H55N7O19P3S" compartment="c0" charge="0" boundaryCondition="false"/>
	<species id="M_cpd11606_e0" name="Menaquinone_7_e0" compartment="e0" charge="0" boundaryCondition="false"/>
	<species id="cpd16284_c0" name="3-Epiecdysone_C27H44O6" compartment="c0" charge="0" boundaryCondition="false"/>
	<species id="cpd00510_c0" name="deoxyribose-5-phosphate_c0_C5H10O7P" compartment="c0" charge="0" boundaryCondition="false"/>
	<species id="cpd00235_c0" name="D-mannose-6-phosphate_c0_C6H12O9P" compartment="c0" charge="0" boundaryCondition="false"/>
	<species id="cpd17667_c0" name="Und-PP-MurNAc-(GlcNAc)-L-Ala-D-isoglutaminyl-L-Lys-(Gly)3-D-Ala-D-Ala_C100H166N12O28P2" compartment="c0" charge="0" boundaryCondition="false"/>
	<species id="M_cpd00445_c0" name="Cyclohexanamine_c0" compartment="c0" charge="1" boundaryCondition="false"/>
	<species id="cpd00132_c0" name="L-Asparagine_c0_C4H8N2O3" compartment="c0" charge="0" boundaryCondition="false"/>
	<species id="cpd00923_c0" name="3-Hydroxy-N6,N6,N6-trimethyl-L-lysine_C9H21N2O3" compartment="c0" charge="0" boundaryCondition="false"/>
	<species id="cpd12116_c0" name="alpha-L-Fucoside_C6H11O5R" compartment="c0" charge="0" boundaryCondition="false"/>
	<species id="M_cpd00502_c0" name="5_Formiminotetrahydrofolate_c0" compartment="c0" charge="-2" boundaryCondition="false"/>
	<species id="cpd00075_c0" name="Nitrite_c0_NO2" compartment="c0" charge="0" boundaryCondition="false"/>
	<species id="cpd11408_c0" name="gamma-Glutamyl-GABA_C9H15N2O5" compartment="c0" charge="0" boundaryCondition="false"/>
	<species id="cpd01997_c0" name="Dimethylbenzimidazole_c0_C9H10N2" compartment="c0" charge="0" boundaryCondition="false"/>
	<species id="cpd00006_c0" name="NADP_c0_C21H26N7O17P3" compartment="c0" charge="0" boundaryCondition="false"/>
	<species id="cpd00820_c0" name="L-Galactono-1,4-lactone_C6H10O6" compartment="c0" charge="0" boundaryCondition="false"/>
	<species id="M_cpd15054_c0" name="3_Oxo_OPC4_CoA_c0" compartment="c0" charge="-3" boundaryCondition="false"/>
	<species id="cpd11490_c0" name="3-oxooctanoyl-acp_c0_C19H33N2O9PRS" compartment="c0" charge="0" boundaryCondition="false"/>
	<species id="cpd17414_c0" name="8-Methylthio-2-octanoic acid_C9H16O3S" compartment="c0" charge="0" boundaryCondition="false"/>
	<species id="cpd00807_c0" name="L-histidinol-phosphate_c0_C6H12N3O4P" compartment="c0" charge="0" boundaryCondition="false"/>
	<species id="cpd11421_c0" name="trdrd_c0_C6H9NO2R2S2" compartment="c0" charge="0" boundaryCondition="false"/>
	<species id="cpd02967_c0" name="N-Acetyl-beta-D-mannosaminyl-1,4-N-acetyl-D- glucosaminyldiphosphoundecaprenol_C71H116N2O17P2" compartment="c0" charge="0" boundaryCondition="false"/>
	<species id="cpd00063_e0" name="Ca2_e0_Ca" compartment="e0" charge="0" boundaryCondition="false"/>
	<species id="cpd15049_c0" name="3-Hydroxy-OPC6-CoA_C37H57N7O19P3S" compartment="c0" charge="0" boundaryCondition="false"/>
	<species id="cpd15097_c0" name="Trinitrotoluene_C7H5N3O6" compartment="c0" charge="0" boundaryCondition="false"/>
	<species id="cpd14893_c0" name="(6Z,9Z,12Z,15Z,18Z)-Tetracosapentaenoyl-CoA_C45H69N7O17P3S" compartment="c0" charge="0" boundaryCondition="false"/>
	<species id="cpd04117_c0" name="4-Methylcatechol_C7H8O2" compartment="c0" charge="0" boundaryCondition="false"/>
	<species id="cpd17402_c0" name="3-(2-Methylthio)ethylmalate_C7H12O5S" compartment="c0" charge="0" boundaryCondition="false"/>
	<species id="cpd00509_c0" name="deoxyribose-1-phosphate_c0_C5H10O7P" compartment="c0" charge="0" boundaryCondition="false"/>
	<species id="cpd00259_c0" name="D-Lyxulose_c0_C5H10O5" compartment="c0" charge="0" boundaryCondition="false"/>
	<species id="cpd03663_c0" name="3-Butynoate_C4H3O2" compartment="c0" charge="0" boundaryCondition="false"/>
	<species id="cpd02211_c0" name="L-2-Amino-acetoacetate_c0_C4H7NO3" compartment="c0" charge="0" boundaryCondition="false"/>
	<species id="cpd15725_c0" name="Diisopentadecanoylphosphatidylglycerol_c0_C36H70O10P" compartment="c0" charge="0" boundaryCondition="false"/>
	<species id="cpd00832_c0" name="N-Acetyl-D-chondrosamine_C8H15NO6" compartment="c0" charge="0" boundaryCondition="false"/>
	<species id="cpd00557_c0" name="Siroheme_c0_C42H36FeN4O16" compartment="c0" charge="0" boundaryCondition="false"/>
	<species id="cpd11489_c0" name="3-oxododecanoyl-acp_c0_C23H41N2O9PRS" compartment="c0" charge="0" boundaryCondition="false"/>
	<species id="cpd11546_c0" name="4-methyl-3-oxo-pentanoyl-ACP_c0_C17H29N2O9PRS" compartment="c0" charge="0" boundaryCondition="false"/>
	<species id="cpd00223_c0" name="Glycerate_c0_C3H5O4" compartment="c0" charge="0" boundaryCondition="false"/>
	<species id="cpd00464_c0" name="alpha-Tolualdehyde_C8H8O" compartment="c0" charge="0" boundaryCondition="false"/>
	<species id="cpd01262_e0" name="Amylotriose_e0_C18H32O16" compartment="e0" charge="0" boundaryCondition="false"/>
	<species id="M_cpd00080_c0" name="Glycerol_3_phosphate_c0" compartment="c0" charge="-2" boundaryCondition="false"/>
	<species id="M_cpd05630_c0" name="Pelargonin_c0" compartment="c0" charge="-1" boundaryCondition="false"/>
	<species id="M_cpd00032_c0" name="Oxaloacetate_c0" compartment="c0" charge="-2" boundaryCondition="false"/>
	<species id="cpd08353_c0" name="E-3-Methoxycarbonylpent-2-enedioate_c0_C7H6O6" compartment="c0" charge="0" boundaryCondition="false"/>
	<species id="cpd03913_c0" name="Hydrogenobyrinate_diamide_c0_C45H58N6O12" compartment="c0" charge="0" boundaryCondition="false"/>
	<species id="cpd16445_c0" name="Irinotecan_C33H38N4O6" compartment="c0" charge="0" boundaryCondition="false"/>
	<species id="cpd03091_c0" name="5-Deoxyadenosine_c0_C10H13N5O3" compartment="c0" charge="0" boundaryCondition="false"/>
	<species id="cpd11571_c0" name="3-Hydroxyoctodecanoyl-ACP_c0_C29H55N2O9PRS" compartment="c0" charge="0" boundaryCondition="false"/>
	<species id="M_cpd00101_c0" name="ribose_5_phosphate_c0" compartment="c0" charge="-2" boundaryCondition="false"/>
	<species id="cpd00260_c0" name="Isocitrate_c0_C6H5O7" compartment="c0" charge="0" boundaryCondition="false"/>
	<species id="cpd01859_c0" name="(2-Naphthyl)methanol_C11H10O" compartment="c0" charge="0" boundaryCondition="false"/>
	<species id="cpd10541_c0" name="Bromobenzene-3,4-dihydrodiol_C6H7O2Br" compartment="c0" charge="0" boundaryCondition="false"/>
	<species id="cpd00075_e0" name="Nitrite_e0_NO2" compartment="e0" charge="0" boundaryCondition="false"/>
	<species id="M_cpd02626_c0" name="1_Pyrroline_4_hydroxy_2_carboxylate_c0" compartment="c0" charge="-1" boundaryCondition="false"/>
	<species id="cpd03570_c0" name="3-Hydroxyisovaleryl-CoA_C26H41N7O18P3S" compartment="c0" charge="0" boundaryCondition="false"/>
	<species id="cpd00373_c0" name="Sinapate_C11H11O5" compartment="c0" charge="0" boundaryCondition="false"/>
	<species id="cpd12848_c0" name="Holo-carboxylase_c0_C17H27N5O4R2S" compartment="c0" charge="0" boundaryCondition="false"/>
	<species id="M_cpd00137_c0" name="Citrate_c0" compartment="c0" charge="-3" boundaryCondition="false"/>
	<species id="cpd00738_c0" name="phosphoserine_c0_C3H7NO6P" compartment="c0" charge="0" boundaryCondition="false"/>
	<species id="cpd11433_c0" name="fa12_c0_C17H33O2" compartment="c0" charge="0" boundaryCondition="false"/>
	<species id="M_cpd00182_c0" name="Adenosine_c0" compartment="c0" charge="0" boundaryCondition="false"/>
	<species id="cpd01217_c0" name="Xanthosine_c0_C10H12N4O6" compartment="c0" charge="0" boundaryCondition="false"/>
	<species id="cpd15680_c0" name="1_2-diisopentadecanoyl-sn-glycerol_3-phosphate_c0_C33H64O8P" compartment="c0" charge="0" boundaryCondition="false"/>
	<species id="cpd12370_c0" name="apo-ACP_c0_HOR" compartment="c0" charge="0" boundaryCondition="false"/>
	<species id="cpd12483_c0" name="tRNA containing N1-methylguanine_C21H29N5O20P3R2" compartment="c0" charge="0" boundaryCondition="false"/>
	<species id="cpd03377_c0" name="3-Aminopropiononitrile_C3H7N2" compartment="c0" charge="0" boundaryCondition="false"/>
	<species id="cpd05235_c0" name="tetracosanoate_C24H47O2" compartment="c0" charge="0" boundaryCondition="false"/>
	<species id="M_cpd02465_c0" name="tetrahydrodipicolinate_c0" compartment="c0" charge="-2" boundaryCondition="false"/>
	<species id="cpd17471_c0" name="CDP-4-dehydro-3,6-dideoxy-D-glucose epimer_C15H23N3O14P2" compartment="c0" charge="0" boundaryCondition="false"/>
	<species id="cpd11583_c0" name="Ala-Leu_c0_C9H18N2O3" compartment="c0" charge="0" boundaryCondition="false"/>
	<species id="cpd08879_c0" name="Shisonin_C36H35O18" compartment="c0" charge="0" boundaryCondition="false"/>
	<species id="M_cpd00020_c0" name="Pyruvate_c0" compartment="c0" charge="-1" boundaryCondition="false"/>
	<species id="M_cpd00169_c0" name="3_Phosphoglycerate_c0" compartment="c0" charge="-3" boundaryCondition="false"/>
	<species id="cpd02255_c0" name="3-oxoadipate-enol-lactone_c0_C6H5O4" compartment="c0" charge="0" boundaryCondition="false"/>
	<species id="cpd04073_c0" name="Vanillate_C8H7O4" compartment="c0" charge="0" boundaryCondition="false"/>
	<species id="cpd04539_c0" name="2-Amino-3-oxo-4-phosphonooxybutyrate_c0_C4H7NO7P" compartment="c0" charge="0" boundaryCondition="false"/>
	<species id="cpd15544_c0" name="Phosphatidylglycerophosphate_ditetradec-7-enoyl_c0_C34H62O13P2" compartment="c0" charge="0" boundaryCondition="false"/>
	<species id="cpd00051_c0" name="L-Arginine_c0_C6H15N4O2" compartment="c0" charge="0" boundaryCondition="false"/>
	<species id="cpd00706_c0" name="Mercaptopyruvate_C3H3O3S" compartment="c0" charge="0" boundaryCondition="false"/>
	<species id="cpd08275_c0" name="(3S)-3-Isopropenyl-6-oxoheptanoyl-CoA_C31H47N7O18P3S" compartment="c0" charge="0" boundaryCondition="false"/>
	<species id="cpd01262_c0" name="Amylotriose_c0_C18H32O16" compartment="c0" charge="0" boundaryCondition="false"/>
	<species id="cpd12438_c0" name="1-Alkyl-sn-glycero-3-phosphate_C3H7O6PR" compartment="c0" charge="0" boundaryCondition="false"/>
	<species id="cpd12713_c0" name="e-_noformula" compartment="c0" charge="0" boundaryCondition="false"/>
	<species id="cpd02601_c0" name="2-Lysolecithin_C9H19NO7PR" compartment="c0" charge="0" boundaryCondition="false"/>
	<species id="cpd00272_c0" name="GDP-L-fucose_c0_C16H23N5O15P2" compartment="c0" charge="0" boundaryCondition="false"/>
	<species id="cpd15175_c0" name="5-Methyl-3-oxo-4-hexenoyl-CoA_C28H41N7O18P3S" compartment="c0" charge="0" boundaryCondition="false"/>
	<species id="cpd17394_c0" name="N-Hydroxyl-tryptamine_C10H12N2O" compartment="c0" charge="0" boundaryCondition="false"/>
	<species id="cpd00156_e0" name="L-Valine_e0_C5H11NO2" compartment="e0" charge="0" boundaryCondition="false"/>
	<species id="cpd12836_c0" name="Poly-beta-hydroxybutyrate_C16H24O9R" compartment="c0" charge="0" boundaryCondition="false"/>
	<species id="M_cpd00329_c0" name="Cyclohexanone_c0" compartment="c0" charge="0" boundaryCondition="false"/>
	<species id="cpd15323_c0" name="1-Acyl-sn-glycero-3-phosphoglycerol_octadecanoyl_c0_C24H48O9P" compartment="c0" charge="0" boundaryCondition="false"/>
	<species id="cpd03606_c0" name="2-Oxo-3-hydroxy-4-phosphobutanoate_c0_C4H5O8P" compartment="c0" charge="0" boundaryCondition="false"/>
	<species id="M_cpd00092_c0" name="Uracil_c0" compartment="c0" charge="0" boundaryCondition="false"/>
	<species id="cpd09793_c0" name="1-Naphthaldehyde_C11H8O" compartment="c0" charge="0" boundaryCondition="false"/>
	<species id="M_cpd00019_c0" name="S_Adenosyl_homocysteine_c0" compartment="c0" charge="0" boundaryCondition="false"/>
	<species id="cpd08341_c0" name="Mycothione_C34H58N4O24S2" compartment="c0" charge="0" boundaryCondition="false"/>
	<species id="M_cpd00170_c0" name="Gluconolactone_c0" compartment="c0" charge="0" boundaryCondition="false"/>
	<species id="cpd03446_c0" name="2-Octaprenyl-6-methoxyphenol_c0_C47H72O2" compartment="c0" charge="0" boundaryCondition="false"/>
	<species id="cpd12229_c0" name="L-Threonyl-tRNA(Thr)_C14H19N6O5R" compartment="c0" charge="0" boundaryCondition="false"/>
	<species id="cpd15426_c0" name="cardiolipin tetratetradecanoyl_C65H124O17P2" compartment="c0" charge="0" boundaryCondition="false"/>
	<species id="cpd15701_c0" name="1,2-Diisoheptadecanoyl-sn-glycerol_C37H72O5" compartment="c0" charge="0" boundaryCondition="false"/>
	<species id="cpd11637_c0" name="3-Oxoacyl-CoA_C24H34N7O18P3RS" compartment="c0" charge="0" boundaryCondition="false"/>
	<species id="cpd11912_c0" name="tRNA-Glu_c0_C10H12N5O3R" compartment="c0" charge="0" boundaryCondition="false"/>
	<species id="cpd14984_c0" name="Cyclopropanecarboxyl-CoA_C25H37N7O17P3S" compartment="c0" charge="0" boundaryCondition="false"/>
	<species id="cpd00856_c0" name="3-Carboxy-cis_cis-muconate_c0_C7H3O6" compartment="c0" charge="0" boundaryCondition="false"/>
	<species id="cpd01949_c0" name="(S,S)-2,3-Butanediol_C4H10O2" compartment="c0" charge="0" boundaryCondition="false"/>
	<species id="cpd00168_c0" name="2,3-Dihydroxybenzoate_C7H5O4" compartment="c0" charge="0" boundaryCondition="false"/>
	<species id="M_cpd11540_c0" name="13_methyl_tetra_decanoyl_ACP_c0" compartment="c0" charge="-2" boundaryCondition="false"/>
	<species id="cpd11731_c0" name="Amine_H2NR" compartment="c0" charge="0" boundaryCondition="false"/>
	<species id="cpd14619_c0" name="3,4,3,4-Tetrahydrospirilloxanthin_C42H64O2" compartment="c0" charge="0" boundaryCondition="false"/>
	<species id="M_cpd01701_c0" name="S_Citramalate_c0" compartment="c0" charge="-2" boundaryCondition="false"/>
	<species id="cpd01012_e0" name="Cd2_e0_Cd" compartment="e0" charge="0" boundaryCondition="false"/>
	<species id="cpd02095_c0" name="L-2,4-Diaminobutyrate_C4H11N2O2" compartment="c0" charge="0" boundaryCondition="false"/>
	<species id="cpd17001_c0" name="(6R)-6-(L-erythro-1,2-Dihydroxypropyl)-5,6,7,8-tetrahydro-4a-hydroypterin_C9H14N4O3" compartment="c0" charge="0" boundaryCondition="false"/>
	<species id="M_cpd00490_c0" name="5_Hydroxy_L_tryptophan_c0" compartment="c0" charge="0" boundaryCondition="false"/>
	<species id="cpd11534_c0" name="11-methyl-3-hydroxy-dodecanoyl-ACP_c0_C24H45N2O9PRS" compartment="c0" charge="0" boundaryCondition="false"/>
	<species id="cpd00623_c0" name="Sphinganine_C18H40NO2" compartment="c0" charge="0" boundaryCondition="false"/>
	<species id="cpd12298_c0" name="5-L-Glutamyl amino acid_C7H9N2O5R" compartment="c0" charge="0" boundaryCondition="false"/>
	<species id="cpd00361_c0" name="ACTN_C4H8O2" compartment="c0" charge="0" boundaryCondition="false"/>
	<species id="cpd00348_c0" name="D-Galactose_1-phosphate_c0_C6H12O9P" compartment="c0" charge="0" boundaryCondition="false"/>
	<species id="cpd00419_c0" name="PM_C8H13N2O2" compartment="c0" charge="0" boundaryCondition="false"/>
	<species id="cpd15499_c0" name="Menaquinol_8_c0_C51H74O2" compartment="c0" charge="0" boundaryCondition="false"/>
	<species id="cpd03034_c0" name="3-Ureidoisobutyrate_C5H9N2O3" compartment="c0" charge="0" boundaryCondition="false"/>
	<species id="cpd00156_c0" name="L-Valine_c0_C5H11NO2" compartment="c0" charge="0" boundaryCondition="false"/>
	<species id="cpd14868_c0" name="Glycosyl-4,4-diaponeurosporenoate_C36H50O7" compartment="c0" charge="0" boundaryCondition="false"/>
	<species id="M_cpd00125_c0" name="5_10_Methylenetetrahydrofolate_c0" compartment="c0" charge="-2" boundaryCondition="false"/>
	<species id="cpd11583_e0" name="Ala-Leu_e0_C9H18N2O3" compartment="e0" charge="0" boundaryCondition="false"/>
	<species id="cpd00284_c0" name="6-Phospho-D-gluconate_c0_C6H11O10P" compartment="c0" charge="0" boundaryCondition="false"/>
	<species id="M_cpd15066_c0" name="Cyanidin_3_O_beta_D_glucoside_5_O_6_coumaroyl_beta_D_glucoside_c0" compartment="c0" charge="-1" boundaryCondition="false"/>
	<species id="cpd03365_c0" name="5-(2-Formylethyl)-4,6-dihydroxypicolinate_C9H8NO5" compartment="c0" charge="0" boundaryCondition="false"/>
	<species id="M_cpd00526_c0" name="Cholate_c0" compartment="c0" charge="-1" boundaryCondition="false"/>
	<species id="cpd02738_c0" name="5-Methyltetrahydropteroyltri-L-glutamate_c0_C30H35N9O12" compartment="c0" charge="0" boundaryCondition="false"/>
	<species id="cpd00018_c0" name="AMP_c0_C10H13N5O7P" compartment="c0" charge="0" boundaryCondition="false"/>
	<species id="M_cpd11827_c0" name="Phospholipid_olefinic_fatty_acid_c0" compartment="c0" charge="-1" boundaryCondition="false"/>
	<species id="cpd12049_c0" name="Aliphatic amide_CHNOR2" compartment="c0" charge="0" boundaryCondition="false"/>
	<species id="cpd01651_c0" name="L-3-Cyanoalanine_c0_C4H6N2O2" compartment="c0" charge="0" boundaryCondition="false"/>
	<species id="cpd14940_c0" name="(2E)-Octadecenoyl-[acp]_C18H33ORS" compartment="c0" charge="0" boundaryCondition="false"/>
	<species id="cpd01822_c0" name="Hydroxyquinol_C6H6O3" compartment="c0" charge="0" boundaryCondition="false"/>
	<species id="cpd15806_c0" name="Iso-C16:0 CoA_C37H63N7O17P3S" compartment="c0" charge="0" boundaryCondition="false"/>
	<species id="cpd02645_c0" name="Phosphoenol-4-deoxy-3-tetrulosonate_C4H5O7P" compartment="c0" charge="0" boundaryCondition="false"/>
	<species id="cpd00100_c0" name="Glycerol_c0_C3H8O3" compartment="c0" charge="0" boundaryCondition="false"/>
	<species id="cpd03710_c0" name="trans-O-Hydroxybenzylidenepyruvate_C10H7O4" compartment="c0" charge="0" boundaryCondition="false"/>
	<species id="cpd02943_c0" name="UDP-N-acetylmuramoyl-L-alanyl-D-glutamyl-L-lysyl-D-alanyl-D-alanine_C40H62N9O26P2" compartment="c0" charge="0" boundaryCondition="false"/>
	<species id="cpd02371_c0" name="D-Tagatose_1_6-biphosphate_c0_C6H12O12P2" compartment="c0" charge="0" boundaryCondition="false"/>
	<species id="cpd14939_c0" name="3-Hydroxystearoyl-[acp]_C18H35O2RS" compartment="c0" charge="0" boundaryCondition="false"/>
	<species id="cpd01700_c0" name="D-Citramalate_C5H6O5" compartment="c0" charge="0" boundaryCondition="false"/>
	<species id="M_cpd02200_c0" name="CDP_N_methylethanolamine_c0" compartment="c0" charge="-1" boundaryCondition="false"/>
	<species id="cpd15291_c0" name="Ubiquinol-6_C39H60O4" compartment="c0" charge="0" boundaryCondition="false"/>
	<species id="cpd08742_c0" name="trans-2-Methyl-5-isopropylhexa-2,5-dienoyl-CoA_C31H47N7O17P3S" compartment="c0" charge="0" boundaryCondition="false"/>
	<species id="M_cpd00285_c0" name="Phosphoethanolamine_c0" compartment="c0" charge="-1" boundaryCondition="false"/>
	<species id="M_cpd04106_c0" name="S_Formylmycothiol_c0" compartment="c0" charge="0" boundaryCondition="false"/>
	<species id="M_cpd11606_c0" name="Menaquinone_7_c0" compartment="c0" charge="0" boundaryCondition="false"/>
	<species id="cpd11522_c0" name="5-methyl-3-hydroxy-hexanoyl-ACP_c0_C18H33N2O9PRS" compartment="c0" charge="0" boundaryCondition="false"/>
	<species id="cpd03832_c0" name="Hydrogenobyrinate_c0_C45H54N4O14" compartment="c0" charge="0" boundaryCondition="false"/>
	<species id="cpd03557_c0" name="L-1-Lysophosphatidylethanolamine_C6H12NO7PR" compartment="c0" charge="0" boundaryCondition="false"/>
	<species id="cpd10516_e0" name="fe3_e0_Fe" compartment="e0" charge="0" boundaryCondition="false"/>
	<species id="cpd15311_c0" name="1,2-Diacyl-sn-glycerol dioctadecanoyl_C39H76O5" compartment="c0" charge="0" boundaryCondition="false"/>
	<species id="cpd01012_c0" name="Cd2_c0_Cd" compartment="c0" charge="0" boundaryCondition="false"/>
	<species id="cpd15797_c0" name="Isopentadecanoylcardiolipin_B._subtilis_c0_C69H132O17P2" compartment="c0" charge="0" boundaryCondition="false"/>
	<species id="cpd16421_c0" name="6-Thioinosine-5-triphosphate_C10H12N4O13P3S" compartment="c0" charge="0" boundaryCondition="false"/>
	<species id="cpd00304_c0" name="Retinal_C20H28O" compartment="c0" charge="0" boundaryCondition="false"/>
	<species id="cpd00063_c0" name="Ca2_c0_Ca" compartment="c0" charge="0" boundaryCondition="false"/>
	<species id="cpd00751_c0" name="L-Fucose_C6H12O5" compartment="c0" charge="0" boundaryCondition="false"/>
	<species id="cpd11924_c0" name="tRNA(Val)_C10H12N5O3R" compartment="c0" charge="0" boundaryCondition="false"/>
	<species id="cpd15672_c0" name="1-anteisoheptadecanoyl-sn-glycerol_3-phosphate_c0_C20H40O7P" compartment="c0" charge="0" boundaryCondition="false"/>
	<species id="cpd15431_c0" name="cardiolipin tetraoctadec-11-enoyl_C81H148O17P2" compartment="c0" charge="0" boundaryCondition="false"/>
	<species id="cpd00215_c0" name="Pyridoxal_C8H9NO3" compartment="c0" charge="0" boundaryCondition="false"/>
	<species id="cpd02746_c0" name="all trans Decaprenyl diphosphate_C50H82O7P2" compartment="c0" charge="0" boundaryCondition="false"/>
	<species id="cpd03957_c0" name="Ethylene oxide_C2H4O" compartment="c0" charge="0" boundaryCondition="false"/>
	<species id="cpd17286_c0" name="O-Phosphoseryl-tRNA(Cys)_C13H23NO15P2R2(C5H8O6PR)n" compartment="c0" charge="0" boundaryCondition="false"/>
	<species id="cpd00267_c0" name="Sphingoid_C18H38NO2" compartment="c0" charge="0" boundaryCondition="false"/>
	<species id="cpd01048_c0" name="Arsenate_HO4As" compartment="c0" charge="0" boundaryCondition="false"/>
	<species id="cpd04016_c0" name="cis-3-Chloro-2-propene-1-ol_C3H5OCl" compartment="c0" charge="0" boundaryCondition="false"/>
	<species id="cpd00594_c0" name="Gulonate_C6H11O7" compartment="c0" charge="0" boundaryCondition="false"/>
	<species id="cpd15242_c0" name="trans-Hexacos-2-enoyl-CoA_C47H81N7O17P3S" compartment="c0" charge="0" boundaryCondition="false"/>
	<species id="cpd03282_c0" name="L-Allothreonine_C4H9NO3" compartment="c0" charge="0" boundaryCondition="false"/>
	<species id="cpd11441_c0" name="fa6coa_c0_C37H63N7O17P3S" compartment="c0" charge="0" boundaryCondition="false"/>
	<species id="cpd00697_c0" name="cGMP_C10H11N5O7P" compartment="c0" charge="0" boundaryCondition="false"/>
	<species id="cpd00026_c0" name="UDP-glucose_c0_C15H22N2O17P2" compartment="c0" charge="0" boundaryCondition="false"/>
	<species id="cpd11629_c0" name="Acid_" compartment="c0" charge="0" boundaryCondition="false"/>
	<species id="cpd01237_c0" name="Choloyl-CoA_C45H71N7O20P3S" compartment="c0" charge="0" boundaryCondition="false"/>
	<species id="M_cpd03153_c0" name="Palmatine_c0" compartment="c0" charge="1" boundaryCondition="false"/>
	<species id="cpd11578_e0" name="hexanesulfonate_e0_C6H13O3S" compartment="e0" charge="0" boundaryCondition="false"/>
	<species id="M_cpd00145_c0" name="Hydroxypyruvate_c0" compartment="c0" charge="-1" boundaryCondition="false"/>
	<species id="cpd12640_c0" name="GM1_C56H95N3O31R" compartment="c0" charge="0" boundaryCondition="false"/>
	<species id="cpd02999_c0" name="GD1a_C67H111N4O39R" compartment="c0" charge="0" boundaryCondition="false"/>
	<species id="cpd11767_c0" name="tRNA uridine_C19H26N2O21P3R2" compartment="c0" charge="0" boundaryCondition="false"/>
	<species id="cpd00038_c0" name="GTP_c0_C10H13N5O14P3" compartment="c0" charge="0" boundaryCondition="false"/>
	<species id="cpd01712_c0" name="20-Hydroxyecdysone_C27H44O7" compartment="c0" charge="0" boundaryCondition="false"/>
	<species id="cpd09429_c0" name="3-Hexaprenyl-4-hydroxybenzoate_C37H53O3" compartment="c0" charge="0" boundaryCondition="false"/>
	<species id="cpd15013_c0" name="Pelargonidin 3-O-(6-caffeoyl-beta-D-glucoside)_C30H25O13" compartment="c0" charge="0" boundaryCondition="false"/>
	<species id="cpd00679_c0" name="Cephalosporin C_C16H20N3O8S" compartment="c0" charge="0" boundaryCondition="false"/>
	<species id="cpd16465_c0" name="Tryparedoxin disulfide_C8H13O2" compartment="c0" charge="0" boundaryCondition="false"/>
	<species id="cpd03562_c0" name="2-Propyn-1-al_C3H2O" compartment="c0" charge="0" boundaryCondition="false"/>
	<species id="cpd00164_c0" name="Glucuronate_c0_C6H9O7" compartment="c0" charge="0" boundaryCondition="false"/>
	<species id="cpd09813_c0" name="4-Hydroxymethylcatechol_C7H8O3" compartment="c0" charge="0" boundaryCondition="false"/>
	<species id="cpd03704_c0" name="dIMP_C10H12N4O7P" compartment="c0" charge="0" boundaryCondition="false"/>
	<species id="cpd10516_c0" name="fe3_c0_Fe" compartment="c0" charge="0" boundaryCondition="false"/>
	<species id="cpd00365_c0" name="Retinol_C20H30O" compartment="c0" charge="0" boundaryCondition="false"/>
	<species id="cpd11538_c0" name="13-methyl-3-hydroxy-tetra-decanoyl-ACP_c0_C26H49N2O9PRS" compartment="c0" charge="0" boundaryCondition="false"/>
	<species id="cpd15327_c0" name="1-hexadecanoyl-sn-glycerol_3-phosphate_c0_C19H38O7P" compartment="c0" charge="0" boundaryCondition="false"/>
	<species id="cpd12313_c0" name="Asn-tRNA(Asn)_C14H19N7O5R" compartment="c0" charge="0" boundaryCondition="false"/>
	<species id="cpd15757_c0" name="Stearoyllipoteichoic_acid_n=24__linked__glucose_substituted_c0_C267H480O255P24" compartment="c0" charge="0" boundaryCondition="false"/>
	<species id="cpd00095_c0" name="Glycerone-phosphate_c0_C3H6O6P" compartment="c0" charge="0" boundaryCondition="false"/>
	<species id="cpd09253_c0" name="cis-3-(3-Carboxyethenyl)-3,5-cyclohexadiene-1,2-diol_C9H9O4" compartment="c0" charge="0" boundaryCondition="false"/>
	<species id="M_cpd11611_c0" name="Acyl_CoA_c0" compartment="c0" charge="-3" boundaryCondition="false"/>
	<species id="cpd00152_c0" name="Agmatine_c0_C5H16N4" compartment="c0" charge="0" boundaryCondition="false"/>
	<species id="cpd01061_c0" name="Geranial_C10H16O" compartment="c0" charge="0" boundaryCondition="false"/>
	<species id="cpd00280_c0" name="D-Galacturonate_c0_C6H9O7" compartment="c0" charge="0" boundaryCondition="false"/>
	<species id="cpd01896_c0" name="6-Aminopenicillanate_C8H11N2O3S" compartment="c0" charge="0" boundaryCondition="false"/>
	<species id="cpd12828_c0" name="Glu-tRNA(Gln)_C25H33N6O19P2R2" compartment="c0" charge="0" boundaryCondition="false"/>
	<species id="cpd00444_c0" name="CDPethanolamine_C11H19N4O11P2" compartment="c0" charge="0" boundaryCondition="false"/>
	<species id="cpd15500_c0" name="Menaquinone_8_c0_C51H72O2" compartment="c0" charge="0" boundaryCondition="false"/>
	<species id="cpd03120_c0" name="S-Hydroxyoctanoyl-CoA_c0_C29H47N7O18P3S" compartment="c0" charge="0" boundaryCondition="false"/>
	<species id="cpd02083_c0" name="CoproporphyrinogenIII_c0_C36H40N4O8" compartment="c0" charge="0" boundaryCondition="false"/>
	<species id="cpd00203_c0" name="1_3-Bisphospho-D-glycerate_c0_C3H6O10P2" compartment="c0" charge="0" boundaryCondition="false"/>
	<species id="cpd15802_c0" name="Anteiso-C17:0 CoA_C38H65N7O17P3S" compartment="c0" charge="0" boundaryCondition="false"/>
	<species id="cpd02375_c0" name="Adenylosuccinate_c0_C14H15N5O11P" compartment="c0" charge="0" boundaryCondition="false"/>
	<species id="cpd11698_c0" name="Phosphoprotein_noformula" compartment="c0" charge="0" boundaryCondition="false"/>
	<species id="cpd11841_c0" name="Adenylyl-[L-glutamate:ammonia ligase (ADP-forming)]_C20H21N7O9PR2" compartment="c0" charge="0" boundaryCondition="false"/>
	<species id="cpd00014_c0" name="UDP_c0_C9H12N2O12P2" compartment="c0" charge="0" boundaryCondition="false"/>
	<species id="cpd16380_c0" name="Glutathionylaminopropylcadaverine_C18H38N6O5S" compartment="c0" charge="0" boundaryCondition="false"/>
	<species id="cpd01466_c0" name="Maleylpyruvate_C7H4O6" compartment="c0" charge="0" boundaryCondition="false"/>
	<species id="cpd03969_c0" name="Isosalipurpol_C15H12O5" compartment="c0" charge="0" boundaryCondition="false"/>
	<species id="cpd17566_c0" name="ditrans,tetracis-Heptaprenyl diphosphate_C35H60O7P2" compartment="c0" charge="0" boundaryCondition="false"/>
	<species id="cpd18045_c0" name="TRIBOA-glucoside_C14H17NO10" compartment="c0" charge="0" boundaryCondition="false"/>
	<species id="cpd11755_c0" name="DNA adenine_C20H27N5O16P3R2" compartment="c0" charge="0" boundaryCondition="false"/>
	<species id="cpd03397_c0" name="Selenohomocysteine_C4H9NO2Se" compartment="c0" charge="0" boundaryCondition="false"/>
	<species id="M_cpd00889_c0" name="5_Hydroxylysine_c0" compartment="c0" charge="1" boundaryCondition="false"/>
	<species id="cpd02338_c0" name="UDP-D-galacto-1_4-furanose_c0_C15H22N2O17P2" compartment="c0" charge="0" boundaryCondition="false"/>
	<species id="M_cpd00808_c0" name="L_ribulose_5_phosphate_c0" compartment="c0" charge="-2" boundaryCondition="false"/>
	<species id="cpd08316_c0" name="D-Glycero-D-manno-heptose1-7-bisphosphate_c0_C7H14O13P2" compartment="c0" charge="0" boundaryCondition="false"/>
	<species id="cpd08746_c0" name="3-Isopropylbut-3-enoyl-CoA_C28H43N7O17P3S" compartment="c0" charge="0" boundaryCondition="false"/>
	<species id="cpd03196_c0" name="Epimelibiose_C12H22O11" compartment="c0" charge="0" boundaryCondition="false"/>
	<species id="cpd00667_c0" name="11-cis-Retinol_C20H30O" compartment="c0" charge="0" boundaryCondition="false"/>
	<species id="cpd00107_c0" name="L-Leucine_c0_C6H13NO2" compartment="c0" charge="0" boundaryCondition="false"/>
	<species id="cpd09137_c0" name="Premithramycin A1_C27H27O12" compartment="c0" charge="0" boundaryCondition="false"/>
	<species id="cpd03734_c0" name="Acetamide_c0_C2H5NO" compartment="c0" charge="0" boundaryCondition="false"/>
	<species id="cpd00279_c0" name="Acetoacetyl-CoA_c0_C25H37N7O18P3S" compartment="c0" charge="0" boundaryCondition="false"/>
	<species id="cpd15077_c0" name="1,3,7-Trimethyluric acid_C8H10N4O3" compartment="c0" charge="0" boundaryCondition="false"/>
	<species id="cpd11526_c0" name="7-methyl-3-hydroxy-octanoyl-ACP_c0_C20H37N2O9PRS" compartment="c0" charge="0" boundaryCondition="false"/>
	<species id="cpd02862_c0" name="UDPMurAcoyl-L-Ala-D-gamma-Glu-L-Lys-D-Ala-D-Ala_c0_C40H62N9O26P2" compartment="c0" charge="0" boundaryCondition="false"/>
	<species id="cpd11591_c0" name="Gly-Met_c0_C7H14N2O3S" compartment="c0" charge="0" boundaryCondition="false"/>
	<species id="M_cpd00007_c0" name="O2_c0" compartment="c0" charge="0" boundaryCondition="false"/>
	<species id="cpd15315_c0" name="1-Acyl-sn-glycero-3-phosphoethanolamine_tetradec-7-enoyl_c0_C19H38NO7P" compartment="c0" charge="0" boundaryCondition="false"/>
	<species id="M_cpd00052_c0" name="CTP_c0" compartment="c0" charge="-3" boundaryCondition="false"/>
	<species id="cpd16337_c0" name="ETA_C20H33O2" compartment="c0" charge="0" boundaryCondition="false"/>
	<species id="cpd08287_c0" name="4--cytidine5-diphospho-2-C-methyl-D-erythritol_c0_C14H23N3O14P2" compartment="c0" charge="0" boundaryCondition="false"/>
	<species id="cpd08545_c0" name="Floxuridine_C9H11N2O5F" compartment="c0" charge="0" boundaryCondition="false"/>
	<species id="M_cpd03676_c0" name="S_Coclaurine_c0" compartment="c0" charge="0" boundaryCondition="false"/>
	<species id="M_cpd02096_c0" name="L_3_Amino_isobutyrate_c0" compartment="c0" charge="0" boundaryCondition="false"/>
	<species id="M_cpd11466_c0" name="Myristoyl_ACP_c0" compartment="c0" charge="-2" boundaryCondition="false"/>
	<species id="cpd11686_c0" name="Pectate_C18H23O19" compartment="c0" charge="0" boundaryCondition="false"/>
	<species id="cpd01990_c0" name="Cyclobutadipyrimidine_C18H32N4O12P2" compartment="c0" charge="0" boundaryCondition="false"/>
	<species id="cpd09194_c0" name="dTDP-beta-L-daunosamine_C16H26N3O13P2" compartment="c0" charge="0" boundaryCondition="false"/>
	<species id="cpd12524_c0" name="Ribosomal-protein N-acetyl-L-alanine_C5H9N2O2R" compartment="c0" charge="0" boundaryCondition="false"/>
	<species id="cpd00400_c0" name="Acrylate_c0_C3H3O2" compartment="c0" charge="0" boundaryCondition="false"/>
	<species id="cpd00292_c0" name="HMG-CoA_c0_C27H40N7O20P3S" compartment="c0" charge="0" boundaryCondition="false"/>
	<species id="cpd00517_c0" name="1-Acyl-sn-glycerol 3-phosphate_C4H7O7PR" compartment="c0" charge="0" boundaryCondition="false"/>
	<species id="M_cpd00072_c0" name="D_fructose_6_phosphate_c0" compartment="c0" charge="-2" boundaryCondition="false"/>
	<species id="cpd11502_c0" name="6-methyl-trans-oct-2-enoyl-ACP_c0_C20H35N2O8PRS" compartment="c0" charge="0" boundaryCondition="false"/>
	<species id="cpd00947_c0" name="LacCer_C31H56NO13R" compartment="c0" charge="0" boundaryCondition="false"/>
	<species id="cpd00876_c0" name="3-Hydroxyisobutyrate_c0_C4H7O3" compartment="c0" charge="0" boundaryCondition="false"/>
	<species id="M_cpd03281_c0" name="5_Amino_4_imidazole_carboxylate_c0" compartment="c0" charge="0" boundaryCondition="false"/>
	<species id="cpd11900_c0" name="Protamine_noformula" compartment="c0" charge="0" boundaryCondition="false"/>
	<species id="cpd04130_c0" name="6-Hydroxycyclohex-1-enecarbonyl-CoA_C28H41N7O18P3S" compartment="c0" charge="0" boundaryCondition="false"/>
	<species id="cpd00655_c0" name="Dephospho-CoA_c0_C21H33N7O13P2S" compartment="c0" charge="0" boundaryCondition="false"/>
	<species id="cpd05444_c0" name="Amaranthin_C30H31N2O19" compartment="c0" charge="0" boundaryCondition="false"/>
	<species id="cpd03091_e0" name="5-Deoxyadenosine_c0_C10H13N5O3" compartment="e0" charge="0" boundaryCondition="false"/>
	<species id="cpd15089_c0" name="Cyanidin-3-O-(6-O-malonyl-2-O-glucuronyl)glucoside_C30H27O20" compartment="c0" charge="0" boundaryCondition="false"/>
	<species id="cpd00328_c0" name="Streptomycin_C21H42N7O12" compartment="c0" charge="0" boundaryCondition="false"/>
	<species id="cpd09849_c0" name="Cyclopropylamine_C3H8N" compartment="c0" charge="0" boundaryCondition="false"/>
	<species id="cpd00083_c0" name="GDP-mannose_c0_C16H23N5O16P2" compartment="c0" charge="0" boundaryCondition="false"/>
	<species id="cpd15696_c0" name="Dianteisoheptadecanoylphosphatidylethanolamine_c0_C39H78NO8P" compartment="c0" charge="0" boundaryCondition="false"/>
	<species id="cpd00071_c0" name="Acetaldehyde_c0_C2H4O" compartment="c0" charge="0" boundaryCondition="false"/>
	<species id="cpd00176_e0" name="2-keto-3-deoxygluconate_e0_C6H9O6" compartment="e0" charge="0" boundaryCondition="false"/>
	<species id="M_cpd00281_e0" name="GABA_e0" compartment="e0" charge="0" boundaryCondition="false"/>
	<species id="cpd03119_c0" name="3-Oxodecanoyl-CoA_c0_C31H49N7O18P3S" compartment="c0" charge="0" boundaryCondition="false"/>
	<species id="M_cpd03759_c0" name="Terephthalate_1_2_cis_dihydrodiol_c0" compartment="c0" charge="-2" boundaryCondition="false"/>
	<species id="cpd00107_e0" name="L-Leucine_e0_C6H13NO2" compartment="e0" charge="0" boundaryCondition="false"/>
	<species id="M_cpd00040_c0" name="Glyoxalate_c0" compartment="c0" charge="-1" boundaryCondition="false"/>
	<species id="cpd17848_c0" name="cyclo-Dopa 5-O-glucoside_C15H19NO9" compartment="c0" charge="0" boundaryCondition="false"/>
	<species id="cpd17418_c0" name="9-Methylthio-2-nonanoic acid_C10H18O3S" compartment="c0" charge="0" boundaryCondition="false"/>
	<species id="cpd15524_c0" name="1_2-dihexadecanoyl-sn-glycerol_3-phosphate_c0_C35H68O8P" compartment="c0" charge="0" boundaryCondition="false"/>
	<species id="cpd16288_c0" name="20,26-Dihydroxyecdysone_C27H44O8" compartment="c0" charge="0" boundaryCondition="false"/>
	<species id="cpd04129_e0" name="2-Propanamine_C3H10N" compartment="e0" charge="0" boundaryCondition="false"/>
	<species id="cpd00726_c0" name="1,3-Propanediamine_C3H12N2" compartment="c0" charge="0" boundaryCondition="false"/>
	<species id="cpd11591_e0" name="Gly-Met_e0_C7H14N2O3S" compartment="e0" charge="0" boundaryCondition="false"/>
	<species id="cpd02026_c0" name="TSST_C27H48N9O10S2" compartment="c0" charge="0" boundaryCondition="false"/>
	<species id="cpd15298_c0" name="tetradecenoate_c0_C14H25O2" compartment="c0" charge="0" boundaryCondition="false"/>
	<species id="M_cpd01644_c0" name="2_Hydroxymuconate_c0" compartment="c0" charge="-2" boundaryCondition="false"/>
	<species id="cpd02653_c0" name="4-Carboxy-2-hydroxy-cis,cis-muconate_C7H3O7" compartment="c0" charge="0" boundaryCondition="false"/>
	<species id="cpd00119_c0" name="L-Histidine_c0_C6H9N3O2" compartment="c0" charge="0" boundaryCondition="false"/>
	<species id="cpd11477_c0" name="2E-Hexadecenoyl-acp_c0_C27H49N2O8PRS" compartment="c0" charge="0" boundaryCondition="false"/>
	<species id="cpd04024_c0" name="dTDP-3,4-dioxo-2,6-dideoxy-D-glucose_C16H20N2O14P2" compartment="c0" charge="0" boundaryCondition="false"/>
	<species id="cpd03002_c0" name="Lipid_A_disaccharide_c0_C68H128N2O20P" compartment="c0" charge="0" boundaryCondition="false"/>
	<species id="M_cpd00739_c0" name="Reduced_riboflavin_c0" compartment="c0" charge="0" boundaryCondition="false"/>
	<species id="cpd15347_c0" name="2-Acyl-sn-glycero-3-phosphoglycerol_hexadec-9-enoyl_c0_C22H42O9P" compartment="c0" charge="0" boundaryCondition="false"/>
	<species id="M_cpd00039_c0" name="L_Lysine_c0" compartment="c0" charge="1" boundaryCondition="false"/>
	<species id="cpd02830_c0" name="3alpha,7alpha-Dihydroxy-5beta-cholestanoyl-CoA_C48H77N7O19P3S" compartment="c0" charge="0" boundaryCondition="false"/>
	<species id="cpd00397_c0" name="L-Ribulose_c0_C5H10O5" compartment="c0" charge="0" boundaryCondition="false"/>
	<species id="cpd15045_c0" name="3-Hydroxy-OPC8-CoA_C39H61N7O19P3S" compartment="c0" charge="0" boundaryCondition="false"/>
	<species id="cpd16497_c0" name="S-Glutaryldihydrolipoamide-E_C53H82O2" compartment="c0" charge="0" boundaryCondition="false"/>
	<species id="M_cpd02528_c0" name="UDP_4_oxo_6_deoxy_D_glucose_c0" compartment="c0" charge="-2" boundaryCondition="false"/>
	<species id="cpd01957_c0" name="2-Hydroxyglutaryl-CoA_C26H38N7O20P3S" compartment="c0" charge="0" boundaryCondition="false"/>
	<species id="M_cpd02027_c0" name="S_Methyl_L_methionine_c0" compartment="c0" charge="1" boundaryCondition="false"/>
	<species id="cpd03422_c0" name="Cobinamide_c0_C48H73CoN11O8" compartment="c0" charge="0" boundaryCondition="false"/>
	<species id="cpd09314_c0" name="2,5-Dichloro-4-oxohex-2-enedioate_C6H2O5Cl2" compartment="c0" charge="0" boundaryCondition="false"/>
	<species id="cpd02979_c0" name="phosphoribosylformiminoaicar-phosphate_c0_C15H23N5O15P2" compartment="c0" charge="0" boundaryCondition="false"/>
	<species id="cpd02886_c0" name="UDP-3-O-beta-hydroxymyristoyl-N-acetylglucosamine_c0_C31H51N3O19P2" compartment="c0" charge="0" boundaryCondition="false"/>
	<species id="M_cpd00398_c0" name="Naringenin_c0" compartment="c0" charge="0" boundaryCondition="false"/>
	<species id="M_cpd11515_c0" name="12_methyl_tetra_decanoyl_ACP_c0" compartment="c0" charge="-2" boundaryCondition="false"/>
	<species id="cpd15090_c0" name="(2E,6Z,9Z,12Z,15Z,18Z,21Z)-Tetracosahepta-2,6,9,12,15,18,21-enoyl- CoA_C45H65N7O17P3S" compartment="c0" charge="0" boundaryCondition="false"/>
	<species id="cpd12394_c0" name="Ribosomal-protein L-alanine_C3H7N2OR" compartment="c0" charge="0" boundaryCondition="false"/>
	<species id="cpd15721_c0" name="Diisohexadecanoylphosphatidylglycerophosphate_c0_C38H74O13P2" compartment="c0" charge="0" boundaryCondition="false"/>
	<species id="cpd00412_c0" name="Deoxyuridine_c0_C9H12N2O5" compartment="c0" charge="0" boundaryCondition="false"/>
	<species id="cpd17406_c0" name="2-Oxo-6-methylthiohexanoic acid_C7H12O3S" compartment="c0" charge="0" boundaryCondition="false"/>
	<species id="cpd15418_c0" name="CDP-1_2-dihexadec-9-enoylglycerol_c0_C44H75N3O15P2" compartment="c0" charge="0" boundaryCondition="false"/>
	<species id="cpd15475_c0" name="glucosyl-galactosyl-glucosyl-inner_core_oligosaccharide_lipid_A_c0_C163H285N2O89P4" compartment="c0" charge="0" boundaryCondition="false"/>
	<species id="cpd01793_c0" name="2,5-diketo-D-gluconate_C6H7O7" compartment="c0" charge="0" boundaryCondition="false"/>
	<species id="cpd15777_c0" name="Anteisoheptadecanoyllipoteichoic_acid_n=24__linked__D-alanine_substituted_c0_C193H356N24O159P24" compartment="c0" charge="0" boundaryCondition="false"/>
	<species id="cpd11514_c0" name="12-methyl-trans-tetra-dec-2-enoyl-ACP_c0_C26H47N2O8PRS" compartment="c0" charge="0" boundaryCondition="false"/>
	<species id="cpd00341_c0" name="N-Carbamoylputrescine_c0_C5H14N3O" compartment="c0" charge="0" boundaryCondition="false"/>
	<species id="cpd15605_e0" name="Gly-Phe_e0_C11H14N2O3" compartment="e0" charge="0" boundaryCondition="false"/>
	<species id="cpd16441_c0" name="5-Deoxyribose-1-phosphate_C5H10O7P" compartment="c0" charge="0" boundaryCondition="false"/>
	<species id="cpd03201_c0" name="L-Arabinono-1,5-lactone_C5H8O5" compartment="c0" charge="0" boundaryCondition="false"/>
	<species id="M_cpd00342_c0" name="N_Acetylornithine_c0" compartment="c0" charge="0" boundaryCondition="false"/>
	<species id="cpd00176_c0" name="2-keto-3-deoxygluconate_c0_C6H9O6" compartment="c0" charge="0" boundaryCondition="false"/>
	<species id="M_cpd15046_c0" name="3_Oxo_OPC8_CoA_c0" compartment="c0" charge="-3" boundaryCondition="false"/>
	<species id="cpd04129_c0" name="2-Propanamine_C3H10N" compartment="c0" charge="0" boundaryCondition="false"/>
	<species id="cpd06712_c0" name="Benzoylsuccinyl-CoA_C32H40N7O20P3S" compartment="c0" charge="0" boundaryCondition="false"/>
	<species id="cpd04036_c0" name="dTDP-alpha-D-desosamine_C18H30N3O13P2" compartment="c0" charge="0" boundaryCondition="false"/>
	<species id="cpd15684_c0" name="CDP-1_2-dianteisoheptadecanoylglycerol_c0_C46H83N3O15P2" compartment="c0" charge="0" boundaryCondition="false"/>
	<species id="cpd00120_c0" name="Butyryl-CoA_c0_C25H39N7O17P3S" compartment="c0" charge="0" boundaryCondition="false"/>
	<species id="cpd00119_e0" name="L-Histidine_e0_C6H9N3O2" compartment="e0" charge="0" boundaryCondition="false"/>
	<species id="M_cpd00821_c0" name="Nucleoside_5_phosphate_c0" compartment="c0" charge="-1" boundaryCondition="false"/>
	<species id="cpd00247_c0" name="Orotate_c0_C5H3N2O4" compartment="c0" charge="0" boundaryCondition="false"/>
	<species id="M_cpd00563_c0" name="Berberine_c0" compartment="c0" charge="1" boundaryCondition="false"/>
	<species id="cpd00550_c0" name="D-Serine_c0_C3H7NO3" compartment="c0" charge="0" boundaryCondition="false"/>
	<species id="cpd11465_c0" name="But-2-enoyl-acyl-carrier_protein_c0_C15H25N2O8PRS" compartment="c0" charge="0" boundaryCondition="false"/>
	<species id="cpd11529_c0" name="9-methyl-3-oxo-decanoyl-ACP_c0_C22H39N2O9PRS" compartment="c0" charge="0" boundaryCondition="false"/>
	<species id="M_cpd00280_c0" name="D_Galacturonate_c0" compartment="c0" charge="-1" boundaryCondition="false"/>
	<species id="cpd06774_c0" name="Pinocarvone_C10H14O" compartment="c0" charge="0" boundaryCondition="false"/>
	<species id="cpd00150_c0" name="HCN_CHN" compartment="c0" charge="0" boundaryCondition="false"/>
	<species id="cpd03462_c0" name="3-Methoxyanthranilate_C8H8NO3" compartment="c0" charge="0" boundaryCondition="false"/>
	<species id="cpd15091_c0" name="(6Z,9Z,12Z,15Z,18Z,21Z)-3-Hydroxytetracosahexa-6,9,12,15,18,21- enoyl-CoA_C45H67N7O18P3S" compartment="c0" charge="0" boundaryCondition="false"/>
	<species id="M_cpd00486_c0" name="Indoleacetaldehyde_c0" compartment="c0" charge="0" boundaryCondition="false"/>
	<species id="M_cpd00520_c0" name="2_Dehydro_3_deoxy_L_pentonate_c0" compartment="c0" charge="-1" boundaryCondition="false"/>
	<species id="M_cpd00004_c0" name="NADH_c0" compartment="c0" charge="-2" boundaryCondition="false"/>
	<species id="M_cpd03832_c0" name="Hydrogenobyrinate_c0" compartment="c0" charge="-4" boundaryCondition="false"/>
	<species id="cpd15492_c0" name="kdo-phospho-heptosyl-phospho-heptosyl-heptosyl-kdo2-lipidA_c0_C139H245N2O70P4" compartment="c0" charge="0" boundaryCondition="false"/>
	<species id="cpd15525_c0" name="1_2-dihexadec-9-enoyl-sn-glycerol_3-phosphate_c0_C35H64O8P" compartment="c0" charge="0" boundaryCondition="false"/>
	<species id="cpd00035_c0" name="L-Alanine_c0_C3H7NO2" compartment="c0" charge="0" boundaryCondition="false"/>
	<species id="cpd03724_e0" name="Ferrichrome_e0_C27H45FeN9O12" compartment="e0" charge="0" boundaryCondition="false"/>
	<species id="cpd15009_c0" name="Peonidin-3-(p-coumaroyl)-rutinoside-5-glucoside_C43H47O22" compartment="c0" charge="0" boundaryCondition="false"/>
	<species id="cpd00137_e0" name="Citrate_e0_C6H5O7" compartment="e0" charge="0" boundaryCondition="false"/>
	<species id="M_cpd14960_c0" name="Cobalt_precorrin_5B_c0" compartment="c0" charge="-6" boundaryCondition="false"/>
	<species id="cpd00229_c0" name="Glycolaldehyde_c0_C2H4O2" compartment="c0" charge="0" boundaryCondition="false"/>
	<species id="cpd15297_c0" name="Lignoceroyl-CoA_C45H79N7O17P3S" compartment="c0" charge="0" boundaryCondition="false"/>
	<species id="cpd15010_c0" name="Delphinidin-3-(p-coumaroyl)-rutinoside-5-glucoside_C42H44O23" compartment="c0" charge="0" boundaryCondition="false"/>
	<species id="M_cpd01536_c0" name="GDP_L_galactose_c0" compartment="c0" charge="-2" boundaryCondition="false"/>
	<species id="cpd00023_c0" name="L-Glutamate_c0_C5H8NO4" compartment="c0" charge="0" boundaryCondition="false"/>
	<species id="cpd15480_c0" name="glutaredoxin (oxidized)_C6H7NO2R2S2" compartment="c0" charge="0" boundaryCondition="false"/>
	<species id="cpd16106_c0" name="PhosphatidylglycerolphosphateHpspecific_" compartment="c0" charge="0" boundaryCondition="false"/>
	<species id="cpd15732_c0" name="Diglucosyl-1,2 dianteisoheptadecanoylglycerol_C49H92O15" compartment="c0" charge="0" boundaryCondition="false"/>
	<species id="cpd12225_c0" name="Dihydrolipolprotein_c0_CH3RS2" compartment="c0" charge="0" boundaryCondition="false"/>
	<species id="cpd16496_c0" name="R-S-Cysteinylglycine_C13H16O2" compartment="c0" charge="0" boundaryCondition="false"/>
	<species id="cpd02124_c0" name="2-Methylacetoacetyl-CoA_c0_C26H39N7O18P3S" compartment="c0" charge="0" boundaryCondition="false"/>
	<species id="M_cpd00118_c0" name="Putrescine_c0" compartment="c0" charge="2" boundaryCondition="false"/>
	<species id="cpd09879_c0" name="S-(Hydroxymethyl)glutathione_C11H18N3O7S" compartment="c0" charge="0" boundaryCondition="false"/>
	<species id="cpd01956_c0" name="o-Formylbenzoic acid_C8H5O3" compartment="c0" charge="0" boundaryCondition="false"/>
	<species id="cpd03736_c0" name="Lauroyl-KDO2-lipid_IVA_c0_C96H172N2O38P2" compartment="c0" charge="0" boundaryCondition="false"/>
	<species id="cpd00149_e0" name="Co2_e0_Co" compartment="e0" charge="0" boundaryCondition="false"/>
	<species id="cpd11691_c0" name="Hyaluronate_C14H21NO12*2" compartment="c0" charge="0" boundaryCondition="false"/>
	<species id="cpd03530_c0" name="L-4-Hydroxyglutamatesemialdehyde_C5H9NO4" compartment="c0" charge="0" boundaryCondition="false"/>
	<species id="cpd11484_c0" name="HMA_c0_C25H47N2O9PRS" compartment="c0" charge="0" boundaryCondition="false"/>
	<species id="cpd15204_c0" name="(S)-3-Hydroxyoctadecanoyl-CoA_C39H67N7O18P3S" compartment="c0" charge="0" boundaryCondition="false"/>
	<species id="cpd15719_c0" name="Diisopentadecanoylphosphatidylglycerophosphate_c0_C36H70O13P2" compartment="c0" charge="0" boundaryCondition="false"/>
	<species id="cpd16335_c0" name="2-Succinyl-5-enolpyruvyl-6-hydroxy-3-cyclohexene-1-carboxylate_c0_C14H13O9" compartment="c0" charge="0" boundaryCondition="false"/>
	<species id="cpd03474_c0" name="5-Glutamyl-taurine_C7H13N2O6S" compartment="c0" charge="0" boundaryCondition="false"/>
	<species id="cpd00011_e0" name="CO2_e0_CO2" compartment="e0" charge="0" boundaryCondition="false"/>
	<species id="cpd15686_c0" name="CDP-1_2-diisopentadecanoylglycerol_c0_C42H75N3O15P2" compartment="c0" charge="0" boundaryCondition="false"/>
	<species id="cpd01567_c0" name="R-Allantoin_c0_C4H6N4O3" compartment="c0" charge="0" boundaryCondition="false"/>
	<species id="cpd11838_c0" name="[L-Glutamate:ammonia ligase (ADP-forming)]_C10H10N2O3R2" compartment="c0" charge="0" boundaryCondition="false"/>
	<species id="cpd17741_c0" name="8-Oxogeranial_C10H14O2" compartment="c0" charge="0" boundaryCondition="false"/>
	<species id="M_cpd12503_c0" name="Deoxylimononic_acid_D_ring_lactone_c0" compartment="c0" charge="-2" boundaryCondition="false"/>
	<species id="cpd11609_c0" name="A_H2NR" compartment="c0" charge="0" boundaryCondition="false"/>
	<species id="M_cpd00085_c0" name="beta_Alanine_c0" compartment="c0" charge="0" boundaryCondition="false"/>
	<species id="cpd00757_c0" name="N6-Hydroxy-L-lysine_C6H14N2O3" compartment="c0" charge="0" boundaryCondition="false"/>
	<species id="cpd00344_c0" name="N-Formimino-L-glutamate_c0_C6H9N2O4" compartment="c0" charge="0" boundaryCondition="false"/>
	<species id="cpd11530_c0" name="9-methyl-3-hydroxy-decanoyl-ACP_c0_C22H41N2O9PRS" compartment="c0" charge="0" boundaryCondition="false"/>
	<species id="cpd11517_c0" name="14-methyl-3-hydroxy-hexa-decanoyl-ACP_c0_C28H53N2O9PRS" compartment="c0" charge="0" boundaryCondition="false"/>
	<species id="M_cpd11441_c0" name="fa6coa_c0" compartment="c0" charge="-3" boundaryCondition="false"/>
	<species id="cpd00859_c0" name="Pseudouridine_5-phosphate_c0_C9H12N2O9P" compartment="c0" charge="0" boundaryCondition="false"/>
	<species id="cpd11472_c0" name="Hexanoyl-ACP_c0_C17H31N2O8PRS" compartment="c0" charge="0" boundaryCondition="false"/>
	<species id="cpd00047_c0" name="Formate_c0_CHO2" compartment="c0" charge="0" boundaryCondition="false"/>
	<species id="cpd15479_c0" name="glucosyl-inner_core_oligosaccharide_lipid_A_c0_C151H265N2O79P4" compartment="c0" charge="0" boundaryCondition="false"/>
	<species id="M_cpd02117_c0" name="S_Canadine_c0" compartment="c0" charge="0" boundaryCondition="false"/>
	<species id="cpd01749_c0" name="N-Formylkynurenine_c0_C11H12N2O4" compartment="c0" charge="0" boundaryCondition="false"/>
	<species id="cpd06705_c0" name="2-Oxocyclohexane-1-carbonyl-CoA_C28H41N7O18P3S" compartment="c0" charge="0" boundaryCondition="false"/>
	<species id="M_cpd00853_c0" name="DPG_c0" compartment="c0" charge="-3" boundaryCondition="false"/>
	<species id="cpd15674_c0" name="1-isopentadecanoyl-sn-glycerol_3-phosphate_c0_C18H36O7P" compartment="c0" charge="0" boundaryCondition="false"/>
	<species id="cpd17043_c0" name="RNA_transcription_c0_" compartment="c0" charge="0" boundaryCondition="false"/>
	<species id="cpd15318_c0" name="1-Acyl-sn-glycero-3-phosphoglycerol_dodecanoyl_c0_C18H36O9P" compartment="c0" charge="0" boundaryCondition="false"/>
	<species id="cpd00205_e0" name="K_e0_K" compartment="e0" charge="0" boundaryCondition="false"/>
	<species id="cpd15112_c0" name="Phlorizin chalcone_C21H22O10" compartment="c0" charge="0" boundaryCondition="false"/>
	<species id="cpd09352_c0" name="N2-Acetyl-L-lysine_C8H16N2O3" compartment="c0" charge="0" boundaryCondition="false"/>
	<species id="cpd14703_c0" name="S-2-Methylbutanoyl-dihydrolipoamide-E_c0_C13H25NO2S2" compartment="c0" charge="0" boundaryCondition="false"/>
	<species id="cpd03128_c0" name="Decanoyl-CoA_c0_C31H51N7O17P3S" compartment="c0" charge="0" boundaryCondition="false"/>
	<species id="M_cpd00187_c0" name="Methanamine_c0" compartment="c0" charge="1" boundaryCondition="false"/>
	<species id="cpd08372_c0" name="Cobalt-precorrin 6_C44H46CoN4O16" compartment="c0" charge="0" boundaryCondition="false"/>
	<species id="cpd15423_c0" name="CDP-1_2-ditetradecanoylglycerol_c0_C40H71N3O15P2" compartment="c0" charge="0" boundaryCondition="false"/>
	<species id="cpd12031_c0" name="Acyl phosphate_CHO5PR" compartment="c0" charge="0" boundaryCondition="false"/>
	<species id="cpd15343_c0" name="2-Acyl-sn-glycero-3-phosphoglycerol_dodecanoyl_c0_C18H36O9P" compartment="c0" charge="0" boundaryCondition="false"/>
	<species id="cpd11906_c0" name="tRNA(Ala)_C10H12N5O3R" compartment="c0" charge="0" boundaryCondition="false"/>
	<species id="cpd00860_c0" name="S-Succinyldihydrolipoamide_c0_C12H20NO4S2" compartment="c0" charge="0" boundaryCondition="false"/>
	<species id="cpd03083_c0" name="(R)-Reticuline_C19H23NO4" compartment="c0" charge="0" boundaryCondition="false"/>
	<species id="cpd03165_c0" name="4-Hydroxyphenylacetyl-CoA_C29H39N7O18P3S" compartment="c0" charge="0" boundaryCondition="false"/>
	<species id="cpd02961_c0" name="Dihydroneopterin_c0_C9H13N5O4" compartment="c0" charge="0" boundaryCondition="false"/>
	<species id="cpd11427_c0" name="CDP-diacylglycerol_C14H17N3O15P2R2" compartment="c0" charge="0" boundaryCondition="false"/>
	<species id="cpd00424_c0" name="Cystathionine_c0_C7H14N2O4S" compartment="c0" charge="0" boundaryCondition="false"/>
	<species id="cpd00149_c0" name="Co2_c0_Co" compartment="c0" charge="0" boundaryCondition="false"/>
	<species id="cpd00092_e0" name="Uracil_e0_C4H4N2O2" compartment="e0" charge="0" boundaryCondition="false"/>
	<species id="M_cpd00726_c0" name="1_3_Propanediamine_c0" compartment="c0" charge="2" boundaryCondition="false"/>
	<species id="cpd12407_c0" name="Dolichyl phosphate D-mannose_C21H38O9P" compartment="c0" charge="0" boundaryCondition="false"/>
	<species id="cpd16439_c0" name="5-Deoxy-5-fluorocytidine_C9H12N3O4F" compartment="c0" charge="0" boundaryCondition="false"/>
	<species id="M_cpd00519_c0" name="D_methylmalonyl_CoA_c0" compartment="c0" charge="-5" boundaryCondition="false"/>
	<species id="cpd00356_c0" name="dCTP_c0_C9H13N3O13P3" compartment="c0" charge="0" boundaryCondition="false"/>
	<species id="cpd15550_c0" name="phospho-heptosyl-phospho-heptosyl-heptosyl-kdo2-lipidA_c0_C131H234N2O63P4" compartment="c0" charge="0" boundaryCondition="false"/>
	<species id="cpd12695_c0" name="Semidione_noformula" compartment="c0" charge="0" boundaryCondition="false"/>
	<species id="cpd12237_c0" name="Peptide-L-methionine_c0_C6H10N2O2R2S" compartment="c0" charge="0" boundaryCondition="false"/>
	<species id="cpd00254_c0" name="Mg_c0_Mg" compartment="c0" charge="0" boundaryCondition="false"/>
	<species id="cpd15720_c0" name="Dianteisopentadecanoylphosphatidylglycerophosphate_c0_C36H70O13P2" compartment="c0" charge="0" boundaryCondition="false"/>
	<species id="cpd00011_c0" name="CO2_c0_CO2" compartment="c0" charge="0" boundaryCondition="false"/>
	<species id="cpd09811_c0" name="4-Hydroxymethylsalicylaldehyde_C8H8O3" compartment="c0" charge="0" boundaryCondition="false"/>
	<species id="cpd00939_c0" name="Toxopyrimidine_c0_C6H9N3O" compartment="c0" charge="0" boundaryCondition="false"/>
	<species id="cpd01647_c0" name="2-Phenylacetamide_c0_C8H9NO" compartment="c0" charge="0" boundaryCondition="false"/>
	<species id="cpd15181_c0" name="5-Fluoromuconolactone_C6H4O4F" compartment="c0" charge="0" boundaryCondition="false"/>
	<species id="cpd09274_c0" name="Cyanidin-3-(6-malonylglucoside)_C24H20O14" compartment="c0" charge="0" boundaryCondition="false"/>
	<species id="cpd08724_c0" name="dTDP-4-oxo-2,6-dideoxy-L-mannose_C16H22N2O14P2" compartment="c0" charge="0" boundaryCondition="false"/>
	<species id="cpd08449_c0" name="3-Amino-2-oxopropyl_phosphate_c0_C3H8NO5P" compartment="c0" charge="0" boundaryCondition="false"/>
	<species id="cpd02387_c0" name="2-Dehydro-3-deoxy-L-fuconate_C6H9O5" compartment="c0" charge="0" boundaryCondition="false"/>
	<species id="M_cpd00897_c0" name="CDP_4_dehydro_6_deoxy_D_glucose_c0" compartment="c0" charge="-2" boundaryCondition="false"/>
	<species id="cpd15355_c0" name="2-hexadecanoyl-sn-glycerol_3-phosphate_c0_C19H38O7P" compartment="c0" charge="0" boundaryCondition="false"/>
	<species id="cpd03517_c0" name="Biotinyl-5-AMP_c0_C20H27N7O9PS" compartment="c0" charge="0" boundaryCondition="false"/>
	<species id="cpd03231_c0" name="3alpha,7alpha,24-Trihydroxy-5beta-cholestanoyl-CoA_C48H77N7O20P3S" compartment="c0" charge="0" boundaryCondition="false"/>
	<species id="cpd00481_c0" name="Isobutyryl-CoA_c0_C25H39N7O17P3S" compartment="c0" charge="0" boundaryCondition="false"/>
	<species id="cpd00205_c0" name="K_c0_K" compartment="c0" charge="0" boundaryCondition="false"/>
	<species id="cpd01932_c0" name="1,2-Naphthalenediol_C10H8O2" compartment="c0" charge="0" boundaryCondition="false"/>
	<species id="cpd02000_c0" name="Glycerophosphodiester_C3H7O6PR" compartment="c0" charge="0" boundaryCondition="false"/>
	<species id="cpd15603_e0" name="Gly-Cys_e0_C5H10N2O3S" compartment="e0" charge="0" boundaryCondition="false"/>
	<species id="M_cpd03455_c0" name="3_Mercaptolactate_c0" compartment="c0" charge="-1" boundaryCondition="false"/>
	<species id="cpd00641_c0" name="L-Histidinol_c0_C6H12N3O" compartment="c0" charge="0" boundaryCondition="false"/>
	<species id="cpd00976_c0" name="dIDP_C10H12N4O10P2" compartment="c0" charge="0" boundaryCondition="false"/>
	<species id="cpd03116_c0" name="S-3-Hydroxydodecanoyl-CoA_c0_C33H55N7O18P3S" compartment="c0" charge="0" boundaryCondition="false"/>
	<species id="cpd12704_c0" name="Selenomethionyl-tRNA(Met)_C25H38N6O17P2R2Se" compartment="c0" charge="0" boundaryCondition="false"/>
	<species id="cpd15241_c0" name="Hexacosanoyl-CoA_C47H83N7O17P3S" compartment="c0" charge="0" boundaryCondition="false"/>
	<species id="cpd00105_c0" name="D-Ribose_c0_C5H10O5" compartment="c0" charge="0" boundaryCondition="false"/>
	<species id="cpd09823_c0" name="2-Naphthoyl-CoA_C32H39N7O17P3S" compartment="c0" charge="0" boundaryCondition="false"/>
	<species id="cpd15054_c0" name="3-Oxo-OPC4-CoA_C35H51N7O19P3S" compartment="c0" charge="0" boundaryCondition="false"/>
	<species id="cpd00514_c0" name="Deoxynucleoside triphosphate_C5H9O12P3R" compartment="c0" charge="0" boundaryCondition="false"/>
	<species id="M_cpd00223_c0" name="Glycerate_c0" compartment="c0" charge="-1" boundaryCondition="false"/>
	<species id="cpd00079_c0" name="D-glucose-6-phosphate_c0_C6H12O9P" compartment="c0" charge="0" boundaryCondition="false"/>
	<species id="M_cpd01950_c0" name="1_4_Diguanidinobutane_c0" compartment="c0" charge="2" boundaryCondition="false"/>
	<species id="cpd15768_c0" name="Anteisoheptadecanoyllipoteichoic_acid_n=24__linked__N-acetyl-D-glucosamine_c0_C313H548N24O255P24" compartment="c0" charge="0" boundaryCondition="false"/>
	<species id="cpd03104_c0" name="L-3-Aminobutyryl-CoA_C25H41N8O17P3S" compartment="c0" charge="0" boundaryCondition="false"/>
	<species id="cpd00092_c0" name="Uracil_c0_C4H4N2O2" compartment="c0" charge="0" boundaryCondition="false"/>
	<species id="M_cpd12044_c0" name="Protein_serine_c0" compartment="c0" charge="0" boundaryCondition="false"/>
	<species id="M_cpd00350_c0" name="Farnesyldiphosphate_c0" compartment="c0" charge="-2" boundaryCondition="false"/>
	<species id="cpd00162_e0" name="Aminoethanol_e0_C2H8NO" compartment="e0" charge="0" boundaryCondition="false"/>
	<species id="cpd11439_c0" name="fa4coa_c0_C36H61N7O17P3S" compartment="c0" charge="0" boundaryCondition="false"/>
	<species id="cpd02904_c0" name="alpha-Ribazole_5-phosphate_c0_C14H18N2O7P" compartment="c0" charge="0" boundaryCondition="false"/>
	<species id="cpd15549_c0" name="phospho-heptosyl-heptosyl-kdo2-lipidA_c0_C124H222N2O54P3" compartment="c0" charge="0" boundaryCondition="false"/>
	<species id="cpd01465_c0" name="Leukotriene C4_C30H45N3O9S" compartment="c0" charge="0" boundaryCondition="false"/>
	<species id="cpd00254_e0" name="Mg_e0_Mg" compartment="e0" charge="0" boundaryCondition="false"/>
	<species id="M_cpd00301_c0" name="Sterol_c0" compartment="c0" charge="0" boundaryCondition="false"/>
	<species id="cpd03392_c0" name="Se-Adenosylselenomethionine_C15H23N6O5Se" compartment="c0" charge="0" boundaryCondition="false"/>
	<species id="cpd00067_e0" name="H_e0_H" compartment="e0" charge="0" boundaryCondition="false"/>
	<species id="cpd00080_e0" name="Glycerol-3-phosphate_e0_C3H8O6P" compartment="e0" charge="0" boundaryCondition="false"/>
	<species id="cpd15995_c0" name="Menaquinone6_C41H56O2" compartment="c0" charge="0" boundaryCondition="false"/>
	<species id="cpd09201_c0" name="Pseudoecgonyl-CoA_C30H46N8O18P3S" compartment="c0" charge="0" boundaryCondition="false"/>
	<species id="cpd01453_c0" name="D-threo-Aldose_C6H12O5" compartment="c0" charge="0" boundaryCondition="false"/>
	<species id="cpd03189_c0" name="3-Carboxy-1-hydroxypropyl-ThPP_c0_C16H22N4O10P2S" compartment="c0" charge="0" boundaryCondition="false"/>
	<species id="cpd11562_c0" name="12-methyl-3-oxo-tridecanoyl-ACP_c0_C25H45N2O9PRS" compartment="c0" charge="0" boundaryCondition="false"/>
	<species id="cpd02068_c0" name="3-Methylglutaconyl-CoA_c0_C27H38N7O19P3S" compartment="c0" charge="0" boundaryCondition="false"/>
	<species id="M_cpd00693_c0" name="D_Lactaldehyde_c0" compartment="c0" charge="0" boundaryCondition="false"/>
	<species id="cpd15764_c0" name="Palmitoyllipoteichoic_acid_n=24__linked__N-acetyl-D-glucosamine_c0_C311H544N24O255P24" compartment="c0" charge="0" boundaryCondition="false"/>
	<species id="cpd00448_c0" name="D-Glyceraldehyde_c0_C3H6O3" compartment="c0" charge="0" boundaryCondition="false"/>
	<species id="cpd08405_c0" name="cis-3-(3-carboxyethyl)-3,5-cyclohexadiene-1,2-diol_C9H11O4" compartment="c0" charge="0" boundaryCondition="false"/>
	<species id="cpd_C20258_c0" name="(2S,4S)-4-Hydroxy-2,3,4,5-tetrahydrodipicolinate_C7H9NO5" compartment="c0" charge="0" boundaryCondition="false"/>
	<species id="cpd17675_c0" name="Undecaprenyl-diphospho-N-acetylmuramoyl-(N-acetylglucosamine)-L-alanyl-gamma-D-glutamyl-L-lysyl-(L-alanyl)-D-alanyl-D-alanine_C97H161N9O27P2" compartment="c0" charge="0" boundaryCondition="false"/>
	<species id="cpd00502_c0" name="5-Formiminotetrahydrofolate_c0_C20H22N8O6" compartment="c0" charge="0" boundaryCondition="false"/>
	<species id="cpd17845_c0" name="1-(3,4-Dihydroxyphenyl)-5-hydroxy-3-decanone_C16H24O4" compartment="c0" charge="0" boundaryCondition="false"/>
	<species id="cpd00790_c0" name="O-Acetyl-L-homoserine_c0_C6H11NO4" compartment="c0" charge="0" boundaryCondition="false"/>
	<species id="cpd03965_c0" name="Deisopropylhydroxyatrazine_C5H9N5O" compartment="c0" charge="0" boundaryCondition="false"/>
	<species id="cpd04661_c0" name="Trichloroethanol_C2H3OCl3" compartment="c0" charge="0" boundaryCondition="false"/>
	<species id="M_cpd00885_c0" name="Phytate_c0" compartment="c0" charge="-6" boundaryCondition="false"/>
	<species id="cpd15603_c0" name="Gly-Cys_c0_C5H10N2O3S" compartment="c0" charge="0" boundaryCondition="false"/>
	<species id="cpd03529_c0" name="N4-Acetylaminobutanal_C6H11NO2" compartment="c0" charge="0" boundaryCondition="false"/>
	<species id="cpd01518_c0" name="Anthranilyl-CoA_C28H38N8O17P3S" compartment="c0" charge="0" boundaryCondition="false"/>
	<species id="cpd11496_c0" name="4-methyl-3-oxo-hexanoyl-ACP_c0_C18H31N2O9PRS" compartment="c0" charge="0" boundaryCondition="false"/>
	<species id="cpd03656_c0" name="GA2_C39H69N2O18R" compartment="c0" charge="0" boundaryCondition="false"/>
	<species id="cpd00023_e0" name="L-Glutamate_e0_C5H8NO4" compartment="e0" charge="0" boundaryCondition="false"/>
	<species id="cpd15537_c0" name="Phosphatidylglycerol ditetradec-7-enoyl_C34H62O10P" compartment="c0" charge="0" boundaryCondition="false"/>
	<species id="cpd11610_c0" name="AH2_H2" compartment="c0" charge="0" boundaryCondition="false"/>
	<species id="cpd11578_c0" name="hexanesulfonate_c0_C6H13O3S" compartment="c0" charge="0" boundaryCondition="false"/>
	<species id="cpd00105_e0" name="D-Ribose_e0_C5H10O5" compartment="e0" charge="0" boundaryCondition="false"/>
	<species id="cpd00745_c0" name="Hydracrylic acid_C3H5O3" compartment="c0" charge="0" boundaryCondition="false"/>
	<species id="cpd11918_c0" name="tRNA(Met)_C10H12N5O3R" compartment="c0" charge="0" boundaryCondition="false"/>
	<species id="M_cpd01113_c0" name="Hexanoate_c0" compartment="c0" charge="-1" boundaryCondition="false"/>
	<species id="cpd12869_c0" name="4-alpha-D-(1,4-alpha-D-Glucanosyl)n trehalose_C18H32O16" compartment="c0" charge="0" boundaryCondition="false"/>
	<species id="cpd11505_c0" name="8-methyl-3-hydroxy-decanoyl-ACP_c0_C22H41N2O9PRS" compartment="c0" charge="0" boundaryCondition="false"/>
	<species id="cpd02948_c0" name="MurAcoyl-L-Ala-D-gamma-Glu-L-Lys-D-Ala-D-Ala-diphospho-_undecaprenol_c0_C86H140N7O21P2" compartment="c0" charge="0" boundaryCondition="false"/>
	<species id="cpd04364_c0" name="5-Chloro-2-hydroxymuconic semialdehyde_C6H4O4Cl" compartment="c0" charge="0" boundaryCondition="false"/>
	<species id="cpd00162_c0" name="Aminoethanol_c0_C2H8NO" compartment="c0" charge="0" boundaryCondition="false"/>
	<species id="M_cpd00945_c0" name="2_Dehydro_3_deoxy_D_galactonate_6_phosphate_c0" compartment="c0" charge="-3" boundaryCondition="false"/>
	<species id="cpd00117_c0" name="D-Alanine_c0_C3H7NO2" compartment="c0" charge="0" boundaryCondition="false"/>
	<species id="cpd08736_c0" name="Myrtenal_C10H14O" compartment="c0" charge="0" boundaryCondition="false"/>
	<species id="cpd00388_c0" name="Allantoate_c0_C4H7N4O4" compartment="c0" charge="0" boundaryCondition="false"/>
	<species id="cpd02535_c0" name="2_3-Dihydroxy-3-methylvalerate_c0_C6H11O4" compartment="c0" charge="0" boundaryCondition="false"/>
	<species id="cpd14659_c0" name="L-Galactonate_C6H11O7" compartment="c0" charge="0" boundaryCondition="false"/>
	<species id="cpd11440_c0" name="fa6_c0_C16H31O2" compartment="c0" charge="0" boundaryCondition="false"/>
	<species id="cpd03413_c0" name="L-Glutamyl 1-phosphate_C5H9NO7P" compartment="c0" charge="0" boundaryCondition="false"/>
	<species id="cpd03486_c0" name="N-acetylmuramoyl-L-alanyl-D-glutamyl-L-lysyl-D-alanyl-D-alanine-diphosphoundecaprenol_C86H140N7O21P2" compartment="c0" charge="0" boundaryCondition="false"/>
	<species id="M_cpd00588_c0" name="Sorbitol_c0" compartment="c0" charge="0" boundaryCondition="false"/>
	<species id="cpd00493_c0" name="Pyridoxamine phosphate_C8H13N2O5P" compartment="c0" charge="0" boundaryCondition="false"/>
	<species id="cpd00080_c0" name="Glycerol-3-phosphate_c0_C3H8O6P" compartment="c0" charge="0" boundaryCondition="false"/>
	<species id="cpd00393_e0" name="Folate_e0_C19H17N7O6" compartment="e0" charge="0" boundaryCondition="false"/>
	<species id="cpd14891_c0" name="(7Z,10Z,13Z,16Z)-Docosatetraenoyl-CoA_C43H67N7O17P3S" compartment="c0" charge="0" boundaryCondition="false"/>
	<species id="cpd01587_c0" name="5-Methylcytosine_c0_C5H7N3O" compartment="c0" charge="0" boundaryCondition="false"/>
	<species id="cpd00616_c0" name="Pretyrosine_c0_C10H12NO5" compartment="c0" charge="0" boundaryCondition="false"/>
	<species id="cpd00209_c0" name="Nitrate_c0_NO3" compartment="c0" charge="0" boundaryCondition="false"/>
	<species id="cpd00055_c0" name="Formaldehyde_c0_CH2O" compartment="c0" charge="0" boundaryCondition="false"/>
	<species id="cpd15505_c0" name="two linked disacharide tetrapeptide murein units (uncrosslinked, middle of chain)_C74H114N14O40" compartment="c0" charge="0" boundaryCondition="false"/>
	<species id="cpd00485_c0" name="D-Mannose1-phosphate_c0_C6H12O9P" compartment="c0" charge="0" boundaryCondition="false"/>
	<species id="cpd02826_c0" name="5-Phosphoribosylformylglycinamidine_c0_C8H16N3O8P" compartment="c0" charge="0" boundaryCondition="false"/>
	<species id="cpd13049_c0" name="Glutaredoxin_C10H16N3O6S" compartment="c0" charge="0" boundaryCondition="false"/>
	<species id="M_cpd11209_c0" name="N_Acetyl_L_citrulline_c0" compartment="c0" charge="-1" boundaryCondition="false"/>
	<species id="cpd12354_c0" name="Monocarboxylic acid amide_CH2NOR" compartment="c0" charge="0" boundaryCondition="false"/>
	<species id="cpd05274_c0" name="Palmitoleic acid_C16H29O2" compartment="c0" charge="0" boundaryCondition="false"/>
	<species id="cpd15666_c0" name="Peptidoglycan_polymer_n-1_subunits_c0_C40H63N8O21R" compartment="c0" charge="0" boundaryCondition="false"/>
	<species id="cpd00972_c0" name="XDP_C10H12N4O12P2" compartment="c0" charge="0" boundaryCondition="false"/>
	<species id="cpd15752_c0" name="Isopentadecanoyllipoteichoic_acid_n=24__linked__unsubstituted_c0_C117H228O135P24" compartment="c0" charge="0" boundaryCondition="false"/>
	<species id="cpd00324_c0" name="MTTL_CH4S" compartment="c0" charge="0" boundaryCondition="false"/>
	<species id="cpd15236_c0" name="5-L-Glutamyl-L-alanine_C8H13N2O5" compartment="c0" charge="0" boundaryCondition="false"/>
	<species id="cpd00262_c0" name="Oxalyl-CoA_C23H32N7O19P3S" compartment="c0" charge="0" boundaryCondition="false"/>
	<species id="cpd02088_c0" name="Globoside_C45H80N2O24" compartment="c0" charge="0" boundaryCondition="false"/>
	<species id="cpd12147_c0" name="(S)-2-Hydroxyacid_C2H2O3R" compartment="c0" charge="0" boundaryCondition="false"/>
	<species id="cpd04624_c0" name="Acetylhydrazine_C2H6N2O" compartment="c0" charge="0" boundaryCondition="false"/>
	<species id="M_cpd00036_c0" name="Succinate_c0" compartment="c0" charge="-2" boundaryCondition="false"/>
	<species id="cpd01599_c0" name="Glutaconyl-1-CoA_C26H36N7O19P3S" compartment="c0" charge="0" boundaryCondition="false"/>
	<species id="cpd03494_c0" name="Undecaprenyl-diphospho-N-acetylmuramoyl-L-alanyl-D-glutamyl-meso-2-6-diaminopimeloyl-D-alanyl-D-alanine_c0_C87H139N7O23P2" compartment="c0" charge="0" boundaryCondition="false"/>
	<species id="cpd01020_c0" name="Gallate_C7H5O5" compartment="c0" charge="0" boundaryCondition="false"/>
	<species id="cpd11435_c0" name="fa1coa_c0_C35H59N7O17P3S" compartment="c0" charge="0" boundaryCondition="false"/>
	<species id="cpd15598_c0" name="Anteiso-C17:1 CoA_C38H62N7O17P3S" compartment="c0" charge="0" boundaryCondition="false"/>
	<species id="cpd00170_c0" name="Gluconolactone_c0_C6H10O6" compartment="c0" charge="0" boundaryCondition="false"/>
	<species id="cpd13342_c0" name="Activated methyl group_noformula" compartment="c0" charge="0" boundaryCondition="false"/>
	<species id="cpd15168_c0" name="Citronellyl-CoA_C31H49N7O17P3S" compartment="c0" charge="0" boundaryCondition="false"/>
	<species id="cpd00531_c0" name="Hg2_c0_Hg" compartment="c0" charge="0" boundaryCondition="false"/>
	<species id="cpd11704_c0" name="Protein tyrosine_C10H10N2O3R2" compartment="c0" charge="0" boundaryCondition="false"/>
	<species id="cpd00101_c0" name="ribose-5-phosphate_c0_C5H10O8P" compartment="c0" charge="0" boundaryCondition="false"/>
	<species id="M_cpd00012_c0" name="PPi_c0" compartment="c0" charge="-3" boundaryCondition="false"/>
	<species id="cpd03379_c0" name="CMPciliatine_C11H19N4O10P2" compartment="c0" charge="0" boundaryCondition="false"/>
	<species id="cpd02311_c0" name="4-Imidazolone-5-propanoate_c0_C6H7N2O3" compartment="c0" charge="0" boundaryCondition="false"/>
	<species id="M_cpd12729_c0" name="Urate_3_ribonucleoside_c0" compartment="c0" charge="0" boundaryCondition="false"/>
	<species id="cpd00210_c0" name="Taurine_c0_C2H7NO3S" compartment="c0" charge="0" boundaryCondition="false"/>
	<species id="cpd02494_c0" name="(2,3-Dihydroxybenzoyl)adenylate_C17H17N5O10P" compartment="c0" charge="0" boundaryCondition="false"/>
	<species id="cpd12801_c0" name="Cardiolipin_C13H16O17P2R4" compartment="c0" charge="0" boundaryCondition="false"/>
	<species id="cpd00393_c0" name="Folate_c0_C19H17N7O6" compartment="c0" charge="0" boundaryCondition="false"/>
	<species id="cpd08741_c0" name="cis-2-Methyl-5-isopropylhexa-2,5-dienoic acid_C10H15O2" compartment="c0" charge="0" boundaryCondition="false"/>
	<species id="cpd03063_c0" name="3-Aminoisobutanoate_C4H9NO2" compartment="c0" charge="0" boundaryCondition="false"/>
	<species id="cpd08206_c0" name="N1-Amidinostreptamine 6-phosphate_C7H18N4O7P" compartment="c0" charge="0" boundaryCondition="false"/>
	<species id="cpd01919_c0" name="maltose-6-phosphate_c0_C12H22O14P" compartment="c0" charge="0" boundaryCondition="false"/>
	<species id="cpd00169_c0" name="3-Phosphoglycerate_c0_C3H5O7P" compartment="c0" charge="0" boundaryCondition="false"/>
	<species id="cpd00599_c0" name="SALC_C7H5O3" compartment="c0" charge="0" boundaryCondition="false"/>
	<species id="cpd14983_c0" name="Cyclopropanecarboxylate_C4H5O2" compartment="c0" charge="0" boundaryCondition="false"/>
	<species id="cpd11566_c0" name="14-methyl-3-oxo-pentadecanoyl-ACP_c0_C27H49N2O9PRS" compartment="c0" charge="0" boundaryCondition="false"/>
	<species id="cpd00416_c0" name="Itaconyl-CoA_C26H36N7O19P3S" compartment="c0" charge="0" boundaryCondition="false"/>
	<species id="cpd15083_c0" name="Delphinidin 3-O-(6-caffeoyl-beta-D-glucoside)_C30H24O15" compartment="c0" charge="0" boundaryCondition="false"/>
	<species id="cpd15740_c0" name="Monoglucosyl-1,2 diisoheptadecanoylglycerol_C43H82O10" compartment="c0" charge="0" boundaryCondition="false"/>
	<species id="cpd03586_c0" name="kdo2-lipid_iva_c0_C84H150N2O37P2" compartment="c0" charge="0" boundaryCondition="false"/>
	<species id="cpd00274_c0" name="Citrulline_c0_C6H13N3O3" compartment="c0" charge="0" boundaryCondition="false"/>
	<species id="cpd03709_c0" name="Salicylaldehyde_C7H6O2" compartment="c0" charge="0" boundaryCondition="false"/>
	<species id="cpd02295_c0" name="1-4-Dihydroxy-2-naphthoate_c0_C11H7O4" compartment="c0" charge="0" boundaryCondition="false"/>
	<species id="cpd11510_c0" name="10-methyl-trans-dodec-2-enoyl-ACP_c0_C24H43N2O8PRS" compartment="c0" charge="0" boundaryCondition="false"/>
	<species id="cpd15739_c0" name="Monoglucosyl-1,2 distearoylglycerol_C45H86O10" compartment="c0" charge="0" boundaryCondition="false"/>
	<species id="cpd00919_c0" name="Homocitrate_C7H7O7" compartment="c0" charge="0" boundaryCondition="false"/>
	<species id="cpd16343_c0" name="Behenoyl-CoA_C43H75N7O17P3S" compartment="c0" charge="0" boundaryCondition="false"/>
	<species id="M_cpd00126_c0" name="GMP_c0" compartment="c0" charge="-2" boundaryCondition="false"/>
	<species id="cpd00300_c0" name="Urate_c0_C5H4N4O3" compartment="c0" charge="0" boundaryCondition="false"/>
	<species id="cpd14655_c0" name="L-Galactose 1-phosphate_C6H12O9P" compartment="c0" charge="0" boundaryCondition="false"/>
	<species id="cpd00531_e0" name="Hg2_e0_Hg" compartment="e0" charge="0" boundaryCondition="false"/>
	<species id="cpd11492_c0" name="Malonyl-acyl-carrierprotein-_c0_C14H22N2O10PRS" compartment="c0" charge="0" boundaryCondition="false"/>
	<species id="cpd13050_c0" name="Glutaredoxin disulfide_C20H30N6O12S2" compartment="c0" charge="0" boundaryCondition="false"/>
	<species id="cpd00113_c0" name="Isopentenyldiphosphate_c0_C5H10O7P2" compartment="c0" charge="0" boundaryCondition="false"/>
	<species id="M_cpd03778_c0" name="Terephthalate_c0" compartment="c0" charge="-2" boundaryCondition="false"/>
	<species id="cpd11509_c0" name="10-methyl-3-hydroxy-dodecanoyl-ACP_c0_C24H45N2O9PRS" compartment="c0" charge="0" boundaryCondition="false"/>
	<species id="cpd01242_e0" name="Thyminose_e0_C5H10O4" compartment="e0" charge="0" boundaryCondition="false"/>
	<species id="cpd16586_c0" name="1-Pentanol_C5H12O" compartment="c0" charge="0" boundaryCondition="false"/>
	<species id="cpd03482_c0" name="4-Carboxy-2-oxo-4-pentanoate_C6H4O5" compartment="c0" charge="0" boundaryCondition="false"/>
	<species id="M_cpd00024_c0" name="2_Oxoglutarate_c0" compartment="c0" charge="-2" boundaryCondition="false"/>
	<species id="cpd12378_c0" name="Ribonucleoside diphosphate_C5H9O10P2R" compartment="c0" charge="0" boundaryCondition="false"/>
	<species id="cpd00497_c0" name="XMP_c0_C10H12N4O9P" compartment="c0" charge="0" boundaryCondition="false"/>
	<species id="M_cpd03158_c0" name="Nicotianamine_c0" compartment="c0" charge="-1" boundaryCondition="false"/>
	<species id="cpd01404_c0" name="Pseudotropine_C8H15NO" compartment="c0" charge="0" boundaryCondition="false"/>
	<species id="cpd15363_c0" name="2-tetradecanoyl-sn-glycerol_3-phosphate_c0_C17H34O7P" compartment="c0" charge="0" boundaryCondition="false"/>
	<species id="cpd02168_c0" name="Prephytoene_diphosphate_c0_C40H66O7P2" compartment="c0" charge="0" boundaryCondition="false"/>
	<species id="cpd15793_c0" name="Stearoylcardiolipin_B._subtilis_c0_C81H156O17P2" compartment="c0" charge="0" boundaryCondition="false"/>
	<species id="cpd00067_c0" name="H_c0_H" compartment="c0" charge="0" boundaryCondition="false"/>
	<species id="cpd00286_c0" name="Undecaprenylphosphate_c0_C55H90O4P" compartment="c0" charge="0" boundaryCondition="false"/>
	<species id="cpd11554_c0" name="8-methyl-3-oxo-nonanoyl-ACP_c0_C21H37N2O9PRS" compartment="c0" charge="0" boundaryCondition="false"/>
	<species id="cpd11204_c0" name="Eriodictyol chalcone_C15H12O6" compartment="c0" charge="0" boundaryCondition="false"/>
	<species id="cpd00125_c0" name="5-10-Methylenetetrahydrofolate_c0_C20H21N7O6" compartment="c0" charge="0" boundaryCondition="false"/>
	<species id="cpd00099_e0" name="Cl-_e0_Cl" compartment="e0" charge="0" boundaryCondition="false"/>
	<species id="cpd11634_c0" name="Nucleotide_" compartment="c0" charge="0" boundaryCondition="false"/>
	<species id="cpd15005_c0" name="Cyanidin 3-O-3,6-O-dimalonylglucoside_C27H21O17" compartment="c0" charge="0" boundaryCondition="false"/>
	<species id="cpd15727_c0" name="Diisohexadecanoylphosphatidylglycerol_c0_C38H74O10P" compartment="c0" charge="0" boundaryCondition="false"/>
	<species id="cpd15095_c0" name="(6Z,9Z,12Z,15Z,18Z)-3-Oxotetracosapenta-6,9,12,15,18-enoyl-CoA_C45H67N7O18P3S" compartment="c0" charge="0" boundaryCondition="false"/>
	<species id="cpd11459_c0" name="tcam_c0_C420H692N30O391P30" compartment="c0" charge="0" boundaryCondition="false"/>
	<species id="cpd06717_c0" name="6-Oxo-2-hydroxycyclohexane-1-carboxyl-CoA_C28H41N7O19P3S" compartment="c0" charge="0" boundaryCondition="false"/>
	<species id="cpd00031_c0" name="GDP_c0_C10H13N5O11P2" compartment="c0" charge="0" boundaryCondition="false"/>
	<species id="M_cpd12554_c0" name="1_Alkyl_2_acylglycerophosphoethanolamine_c0" compartment="c0" charge="-1" boundaryCondition="false"/>
	<species id="M_cpd05556_c0" name="Isoliquiritigenin_c0" compartment="c0" charge="0" boundaryCondition="false"/>
	<species id="M_cpd18006_c0" name="Flavaprenin_c0" compartment="c0" charge="0" boundaryCondition="false"/>
	<species id="cpd11586_c0" name="ala-L-glu-L_c0_C8H13N2O5" compartment="c0" charge="0" boundaryCondition="false"/>
	<species id="M_cpd00287_c0" name="3_Oxo_2_methylpropanoate_c0" compartment="c0" charge="-1" boundaryCondition="false"/>
	<species id="cpd01242_c0" name="Thyminose_c0_C5H10O4" compartment="c0" charge="0" boundaryCondition="false"/>
	<species id="cpd15375_c0" name="3-oxo-cis-palm-9-eoyl-[acyl-carrier protein]_C27H47N2O9PRS" compartment="c0" charge="0" boundaryCondition="false"/>
	<species id="cpd04018_c0" name="trans-3-Chloroacrylic acid_C3H2O2Cl" compartment="c0" charge="0" boundaryCondition="false"/>
	<species id="cpd11926_c0" name="3-Oxo acid_C3HO3R2" compartment="c0" charge="0" boundaryCondition="false"/>
	<species id="cpd00298_c0" name="dTMP_c0_C10H14N2O8P" compartment="c0" charge="0" boundaryCondition="false"/>
	<species id="cpd17026_c0" name="methymenaquinol 7_C47H68O2" compartment="c0" charge="0" boundaryCondition="false"/>
	<species id="cpd15017_c0" name="Delphinidin 3-O-(6-O-malonyl-beta-D-glucoside)_C24H19O15" compartment="c0" charge="0" boundaryCondition="false"/>
	<species id="cpd03323_c0" name="p-Hydroxyphenylacetylglycine_C10H10NO4" compartment="c0" charge="0" boundaryCondition="false"/>
	<species id="cpd03566_c0" name="Acetyl adenylate_C12H15N5O8P" compartment="c0" charge="0" boundaryCondition="false"/>
	<species id="cpd01324_c0" name="L-Histidinal_c0_C6H10N3O" compartment="c0" charge="0" boundaryCondition="false"/>
	<species id="M_cpd00848_c0" name="1_Methylhistidine_c0" compartment="c0" charge="0" boundaryCondition="false"/>
	<species id="cpd17374_c0" name="dTDP-3,4-dioxo-2,6-dideoxy-L-glucose_C16H22N2O14P2" compartment="c0" charge="0" boundaryCondition="false"/>
	<species id="cpd16423_c0" name="6-Thioguanosine monophosphate_C10H13N5O7PS" compartment="c0" charge="0" boundaryCondition="false"/>
	<species id="cpd00996_c0" name="Maleate_C4H2O4" compartment="c0" charge="0" boundaryCondition="false"/>
	<species id="M_cpd00089_c0" name="Glucose_1_phosphate_c0" compartment="c0" charge="-2" boundaryCondition="false"/>
	<species id="cpd12167_c0" name="O-Phosphoprotamine_noformula" compartment="c0" charge="0" boundaryCondition="false"/>
	<species id="cpd02555_c0" name="Tetrahydropteroyltri-L-glutamate_c0_C29H33N9O12" compartment="c0" charge="0" boundaryCondition="false"/>
	<species id="cpd08716_c0" name="dTDP-L-megosamine_C18H30N3O13P2" compartment="c0" charge="0" boundaryCondition="false"/>
	<species id="cpd03846_c0" name="octanoate_C8H15O2" compartment="c0" charge="0" boundaryCondition="false"/>
	<species id="cpd03124_c0" name="Hexanoyl-CoA_c0_C27H43N7O17P3S" compartment="c0" charge="0" boundaryCondition="false"/>
	<species id="M_cpd00299_c0" name="dUMP_c0" compartment="c0" charge="-2" boundaryCondition="false"/>
	<species id="cpd01659_c0" name="5-Ribonucleotide_C5H9O7PR" compartment="c0" charge="0" boundaryCondition="false"/>
	<species id="cpd15678_c0" name="1_2-dianteisoheptadecanoyl-sn-glycerol_3-phosphate_c0_C37H72O8P" compartment="c0" charge="0" boundaryCondition="false"/>
	<species id="cpd07586_c0" name="4-Hydroxyacetophenone_C8H8O2" compartment="c0" charge="0" boundaryCondition="false"/>
	<species id="cpd00099_c0" name="Cl-_c0_Cl" compartment="c0" charge="0" boundaryCondition="false"/>
	<species id="cpd00242_c0" name="H2CO3_c0_CHO3" compartment="c0" charge="0" boundaryCondition="false"/>
	<species id="cpd00312_c0" name="Histamine_C5H10N3" compartment="c0" charge="0" boundaryCondition="false"/>
	<species id="M_cpd02755_c0" name="Fecosterol_c0" compartment="c0" charge="0" boundaryCondition="false"/>
	<species id="M_cpd01673_c0" name="Kievitone_hydrate_c0" compartment="c0" charge="0" boundaryCondition="false"/>
	<species id="cpd03450_c0" name="Succinatesemialdehyde-thiamindiphosphateanion_C16H22N4O10P2S" compartment="c0" charge="0" boundaryCondition="false"/>
	<species id="cpd03449_c0" name="2-Octaprenyl-3-methyl-5-hydroxy-6-methoxy-1_4-benzoquinone_c0_C48H71O4" compartment="c0" charge="0" boundaryCondition="false"/>
	<species id="cpd00137_c0" name="Citrate_c0_C6H5O7" compartment="c0" charge="0" boundaryCondition="false"/>
	<species id="cpd09843_c0" name="5-Carboxy-2-pentenoyl-CoA_C27H38N7O19P3S" compartment="c0" charge="0" boundaryCondition="false"/>
	<species id="cpd00043_c0" name="UDP-galactose_c0_C15H22N2O17P2" compartment="c0" charge="0" boundaryCondition="false"/>
	<species id="cpd00428_c0" name="2-Oxopropanal_c0_C3H4O2" compartment="c0" charge="0" boundaryCondition="false"/>
	<species id="cpd00182_c0" name="Adenosine_c0_C10H13N5O4" compartment="c0" charge="0" boundaryCondition="false"/>
	<species id="cpd15331_c0" name="1-tetradecanoyl-sn-glycerol_3-phosphate_c0_C17H34O7P" compartment="c0" charge="0" boundaryCondition="false"/>
	<species id="cpd11822_c0" name="1-Phosphatidyl-myo-inositol_C11H16O13PR2" compartment="c0" charge="0" boundaryCondition="false"/>
	<species id="cpd02603_c0" name="3-Lysolecithin_C9H19NO7PR" compartment="c0" charge="0" boundaryCondition="false"/>
	<species id="cpd11542_c0" name="15-methyl-3-hydroxy-hexa-decanoyl-ACP_c0_C28H53N2O9PRS" compartment="c0" charge="0" boundaryCondition="false"/>
	<species id="cpd16435_c0" name="2-Fluoro-3-ureidopropionic acid_C4H6N2O3F" compartment="c0" charge="0" boundaryCondition="false"/>
	<species id="cpd00765_c0" name="L-Gulonolactone_C6H10O6" compartment="c0" charge="0" boundaryCondition="false"/>
	<species id="M_cpd01512_c0" name="5_Oxo_D_proline_c0" compartment="c0" charge="-1" boundaryCondition="false"/>
	<species id="cpd00522_c0" name="dTDP-4-oxo-L-rhamnose_c0_C16H22N2O15P2" compartment="c0" charge="0" boundaryCondition="false"/>
	<species id="cpd11586_e0" name="ala-L-glu-L_e0_C8H13N2O5" compartment="e0" charge="0" boundaryCondition="false"/>
	<species id="cpd01368_c0" name="Vinyl cyanide_C3H3N" compartment="c0" charge="0" boundaryCondition="false"/>
	<species id="cpd01092_c0" name="Allantoin_c0_C4H6N4O3" compartment="c0" charge="0" boundaryCondition="false"/>
	<species id="M_cpd00171_c0" name="D_Ribulose5_phosphate_c0" compartment="c0" charge="-2" boundaryCondition="false"/>
	<species id="cpd03193_c0" name="3-Keto-beta-D-galactose_C6H10O6" compartment="c0" charge="0" boundaryCondition="false"/>
	<species id="cpd11432_c0" name="fa11coa_c0_C38H65N7O17P3S" compartment="c0" charge="0" boundaryCondition="false"/>
	<species id="M_cpd01267_c0" name="Valeramide_c0" compartment="c0" charge="0" boundaryCondition="false"/>
	<species id="cpd12322_c0" name="1-Alkenyl-2-acylglycerol_C6H8O4R2" compartment="c0" charge="0" boundaryCondition="false"/>
	<species id="cpd03777_c0" name="3-Sulfocatechol_C6H5O5S" compartment="c0" charge="0" boundaryCondition="false"/>
	<species id="cpd00121_c0" name="L-Inositol_c0_C6H12O6" compartment="c0" charge="0" boundaryCondition="false"/>
	<species id="cpd01080_e0" name="ocdca_e0_C18H35O2" compartment="e0" charge="0" boundaryCondition="false"/>
	<species id="cpd01871_c0" name="3-Methylcatechol_C7H8O2" compartment="c0" charge="0" boundaryCondition="false"/>
	<species id="M_cpd00812_c0" name="5_phosphomevalonate_c0" compartment="c0" charge="-3" boundaryCondition="false"/>
	<species id="cpd00064_c0" name="Ornithine_c0_C5H13N2O2" compartment="c0" charge="0" boundaryCondition="false"/>
	<species id="M_cpd00239_c0" name="H2S_c0" compartment="c0" charge="-1" boundaryCondition="false"/>
	<species id="cpd01298_c0" name="Aminoacetone_c0_C3H8NO" compartment="c0" charge="0" boundaryCondition="false"/>
	<species id="cpd01011_c0" name="Butanal_c0_C4H8O" compartment="c0" charge="0" boundaryCondition="false"/>
	<species id="cpd00774_c0" name="UroporphyrinogenIII_c0_C40H36N4O16" compartment="c0" charge="0" boundaryCondition="false"/>
	<species id="cpd11582_c0" name="ala-L-Thr-L_c0_C7H14N2O4" compartment="c0" charge="0" boundaryCondition="false"/>
	<species id="cpd17472_c0" name="CDP-ascarylose_C15H25N3O14P2" compartment="c0" charge="0" boundaryCondition="false"/>
	<species id="cpd00396_c0" name="L-Rhamnose_c0_C6H12O5" compartment="c0" charge="0" boundaryCondition="false"/>
	<species id="cpd15302_c0" name="glycogenn-1_c0_C24H42O21" compartment="c0" charge="0" boundaryCondition="false"/>
	<species id="cpd03364_c0" name="Formylanthranilate_C8H6NO3" compartment="c0" charge="0" boundaryCondition="false"/>
	<species id="cpd00591_e0" name="Ethylamine_C2H8N" compartment="e0" charge="0" boundaryCondition="false"/>
	<species id="cpd00831_c0" name="L-Rhamnulose_1-phosphate_c0_C6H12O8P" compartment="c0" charge="0" boundaryCondition="false"/>
	<species id="cpd03421_c0" name="Cobyrinate_c0_C45H53CoN4O14" compartment="c0" charge="0" boundaryCondition="false"/>
	<species id="cpd15508_c0" name="three disacharide linked murein units (tetrapeptide crosslinked tetrapeptide (A2pm-.D-ala) . tetrapeptide corsslinked tetrapeptide (A2pm-.D-ala)) (middle of chain)_C111H167N21O58" compartment="c0" charge="0" boundaryCondition="false"/>
	<species id="cpd15371_c0" name="R-3-Hydroxyoctadecanoyl-acyl-carrierprotein-_C29H55N2O9PRS" compartment="c0" charge="0" boundaryCondition="false"/>
	<species id="cpd00705_c0" name="L-2-Aminoadipate_C6H10NO4" compartment="c0" charge="0" boundaryCondition="false"/>
	<species id="cpd04072_c0" name="2,4-Dichlorobenzoyl-CoA_C28H35N7O17P3SCl2" compartment="c0" charge="0" boundaryCondition="false"/>
	<species id="cpd03583_c0" name="D-arabino-6-Phospho-hex-3-ulose_c0_C6H12O9P" compartment="c0" charge="0" boundaryCondition="false"/>
	<species id="cpd01733_c0" name="Ferulaldehyde_C10H10O3" compartment="c0" charge="0" boundaryCondition="false"/>
	<species id="cpd11569_c0" name="14-methyl-pentadecanoyl-ACP_c0_C27H51N2O8PRS" compartment="c0" charge="0" boundaryCondition="false"/>
	<species id="M_cpd00033_c0" name="Glycine_c0" compartment="c0" charge="0" boundaryCondition="false"/>
	<species id="cpd00327_c0" name="strcoa_c0_C39H67N7O17P3S" compartment="c0" charge="0" boundaryCondition="false"/>
	<species id="cpd02749_c0" name="1-Alkenylglycerophosphocholine_C10H21NO6PR" compartment="c0" charge="0" boundaryCondition="false"/>
	<species id="cpd17850_c0" name="Dopaxanthin quinone_C18H16N2O8" compartment="c0" charge="0" boundaryCondition="false"/>
	<species id="cpd09794_c0" name="1-Naphthoic acid_C11H7O2" compartment="c0" charge="0" boundaryCondition="false"/>
	<species id="cpd14699_c0" name="S-3-Methylbutanoyl-dihydrolipoamide-E_c0_C13H25NO2S2" compartment="c0" charge="0" boundaryCondition="false"/>
	<species id="cpd01401_c0" name="Vitamin_K1_c0_C31H46O2" compartment="c0" charge="0" boundaryCondition="false"/>
	<species id="cpd00477_c0" name="N-Acetyl-L-glutamate_c0_C7H9NO5" compartment="c0" charge="0" boundaryCondition="false"/>
	<species id="cpd01092_e0" name="Allantoin_e0_C4H6N4O3" compartment="e0" charge="0" boundaryCondition="false"/>
	<species id="M_cpd00446_c0" name="cAMP_c0" compartment="c0" charge="-1" boundaryCondition="false"/>
	<species id="cpd00133_c0" name="Nicotinamide_c0_C6H6N2O" compartment="c0" charge="0" boundaryCondition="false"/>
	<species id="M_cpd15364_c0" name="2_5_triphosphoribosyl_3_dephospho_CoA_c0" compartment="c0" charge="-5" boundaryCondition="false"/>
	<species id="cpd17691_c0" name="2-Methyl-6-solanyl-1,4-benzoquinol_C52H80O2" compartment="c0" charge="0" boundaryCondition="false"/>
	<species id="cpd03307_c0" name="3,4-Dihydroxymandelaldehyde_C8H8O4" compartment="c0" charge="0" boundaryCondition="false"/>
	<species id="cpd03445_c0" name="2-Octaprenyl-6-hydroxyphenol_c0_C46H70O2" compartment="c0" charge="0" boundaryCondition="false"/>
	<species id="cpd12115_c0" name="Arabinan_c0_C15H26O13" compartment="c0" charge="0" boundaryCondition="false"/>
	<species id="cpd15748_c0" name="Stearoyllipoteichoic_acid_n=24__linked__unsubstituted_c0_C123H240O135P24" compartment="c0" charge="0" boundaryCondition="false"/>
	<species id="cpd00339_c0" name="5-Aminopentanoate_c0_C5H11NO2" compartment="c0" charge="0" boundaryCondition="false"/>
	<species id="cpd03388_c0" name="Adenylylselenate_C10H13N5O10PSe" compartment="c0" charge="0" boundaryCondition="false"/>
	<species id="cpd05546_c0" name="Cyanin_C27H29O16" compartment="c0" charge="0" boundaryCondition="false"/>
	<species id="cpd17849_c0" name="cyclo-Dopa-glucuronylglucoside_C21H27NO15" compartment="c0" charge="0" boundaryCondition="false"/>
	<species id="cpd02234_c0" name="R-3-Hydroxybutanoyl-CoA_c0_C25H39N7O18P3S" compartment="c0" charge="0" boundaryCondition="false"/>
	<species id="cpd03961_c0" name="N-Isopropylammelide_C6H10N4O2" compartment="c0" charge="0" boundaryCondition="false"/>
	<species id="M_cpd00503_c0" name="D_Fructose_2_6_bisphosphate_c0" compartment="c0" charge="-2" boundaryCondition="false"/>
	<species id="cpd00076_c0" name="Sucrose_c0_C12H22O11" compartment="c0" charge="0" boundaryCondition="false"/>
	<species id="cpd01973_c0" name="4-Guanidinobutanamide_c0_C5H13N4O" compartment="c0" charge="0" boundaryCondition="false"/>
	<species id="cpd03043_c0" name="3-Hydroxybutanoyl-CoA_C25H39N7O18P3S" compartment="c0" charge="0" boundaryCondition="false"/>
	<species id="cpd11594_c0" name="Dextrin_C36H62O31" compartment="c0" charge="0" boundaryCondition="false"/>
	<species id="cpd00246_c0" name="Inosine_c0_C10H12N4O5" compartment="c0" charge="0" boundaryCondition="false"/>
	<species id="cpd00121_e0" name="L-Inositol_e0_C6H12O6" compartment="e0" charge="0" boundaryCondition="false"/>
	<species id="cpd14618_c0" name="3,4-Dihydrorhodovibrin_C41H62O2" compartment="c0" charge="0" boundaryCondition="false"/>
	<species id="cpd11707_c0" name="Dehydroacyl-CoA_C24H34N7O17P3RS" compartment="c0" charge="0" boundaryCondition="false"/>
	<species id="cpd15796_c0" name="Isotetradecanoylcardiolipin_B._subtilis_c0_C65H124O17P2" compartment="c0" charge="0" boundaryCondition="false"/>
	<species id="cpd03502_c0" name="IdB 1027_C15H8O6" compartment="c0" charge="0" boundaryCondition="false"/>
	<species id="M_cpd02787_c0" name="16_Methoxy_2_3_dihydro_3_hydroxytabersonine_c0" compartment="c0" charge="0" boundaryCondition="false"/>
	<species id="cpd11557_c0" name="8-methyl-nonanoyl-ACP_c0_C21H39N2O8PRS" compartment="c0" charge="0" boundaryCondition="false"/>
	<species id="cpd08721_c0" name="Perillic acid_C10H13O2" compartment="c0" charge="0" boundaryCondition="false"/>
	<species id="cpd11582_e0" name="ala-L-Thr-L_e0_C7H14N2O4" compartment="e0" charge="0" boundaryCondition="false"/>
	<species id="cpd11501_c0" name="6-methyl-3-hydroxy-octanoyl-ACP_c0_C20H37N2O9PRS" compartment="c0" charge="0" boundaryCondition="false"/>
	<species id="cpd00591_c0" name="Ethylamine_C2H8N" compartment="c0" charge="0" boundaryCondition="false"/>
	<species id="M_cpd01117_c0" name="Kievitone_c0" compartment="c0" charge="0" boundaryCondition="false"/>
	<species id="M_cpd00743_c0" name="L_Citramalyl_CoA_c0" compartment="c0" charge="-4" boundaryCondition="false"/>
	<species id="cpd10484_c0" name="(1S,2R)-Naphthalene epoxide_C10H8O" compartment="c0" charge="0" boundaryCondition="false"/>
	<species id="cpd14938_c0" name="3-Oxostearoyl-[acp]_C18H33O2RS" compartment="c0" charge="0" boundaryCondition="false"/>
	<species id="M_cpd01048_e0" name="Arsenate_e0" compartment="e0" charge="-2" boundaryCondition="false"/>
	<species id="M_cpd03722_c0" name="Sedoheptulose_1_phosphate_c0" compartment="c0" charge="-1" boundaryCondition="false"/>
	<species id="cpd00956_c0" name="1-2-carboxyphenylamino-1-deoxyribulose_5-phosphate_c0_C12H14NO9P" compartment="c0" charge="0" boundaryCondition="false"/>
	<species id="cpd08627_c0" name="2,3-Ene acid_C3H2O2R" compartment="c0" charge="0" boundaryCondition="false"/>
	<species id="cpd15805_c0" name="Anteiso-C15:0 CoA_C36H61N7O17P3S" compartment="c0" charge="0" boundaryCondition="false"/>
	<species id="cpd03696_e0" name="Ursin_e0_C12H16O7" compartment="e0" charge="0" boundaryCondition="false"/>
	<species id="M_cpd00697_c0" name="cGMP_c0" compartment="c0" charge="-1" boundaryCondition="false"/>
	<species id="cpd00027_e0" name="D-Glucose_e0_C6H12O6" compartment="e0" charge="0" boundaryCondition="false"/>
	<species id="M_cpd15087_c0" name="Pelargonidin_3_glucoside_5_caffeoylglucoside_c0" compartment="c0" charge="-1" boundaryCondition="false"/>
	<species id="cpd00843_c0" name="Tartronate_semialdehyde_c0_C3H3O4" compartment="c0" charge="0" boundaryCondition="false"/>
	<species id="cpd01251_c0" name="Homocystine_C8H16N2O4S2" compartment="c0" charge="0" boundaryCondition="false"/>
	<species id="cpd00900_c0" name="GDP-4-dehydro-D-rhamnose_c0_C16H21N5O15P2" compartment="c0" charge="0" boundaryCondition="false"/>
	<species id="cpd03652_c0" name="Digalactosylceramide_C31H56NO13R" compartment="c0" charge="0" boundaryCondition="false"/>
	<species id="cpd12837_c0" name="((R)-3-Hydroxybutanoyl)(n-2)_C8H12O5R" compartment="c0" charge="0" boundaryCondition="false"/>
	<species id="cpd15290_c0" name="Ubiquinone-6_C39H58O4" compartment="c0" charge="0" boundaryCondition="false"/>
	<species id="cpd12358_c0" name="Peptidylproline (omega=0)_C6H8N2O2R2" compartment="c0" charge="0" boundaryCondition="false"/>
	<species id="cpd00729_c0" name="5-Aminopentanamide_c0_C5H13N2O" compartment="c0" charge="0" boundaryCondition="false"/>
	<species id="cpd01101_c0" name="Carbamate_c0_CH2NO2" compartment="c0" charge="0" boundaryCondition="false"/>
	<species id="cpd08615_c0" name="1-Hydroxy-2-methyl-2-butenyl_4-diphosphate_c0_C5H10O8P2" compartment="c0" charge="0" boundaryCondition="false"/>
	<species id="M_cpd00284_c0" name="6_Phospho_D_gluconate_c0" compartment="c0" charge="-3" boundaryCondition="false"/>
	<species id="cpd11468_c0" name="Dodecanoyl-ACP_c0_C23H43N2O8PRS" compartment="c0" charge="0" boundaryCondition="false"/>
	<species id="M_cpd00146_c0" name="Carbamoylphosphate_c0" compartment="c0" charge="-2" boundaryCondition="false"/>
	<species id="cpd02656_c0" name="6-7-Dimethyl-8--1-D-ribityllumazine_c0_C13H18N4O6" compartment="c0" charge="0" boundaryCondition="false"/>
	<species id="cpd01502_c0" name="Citraconate_C5H4O4" compartment="c0" charge="0" boundaryCondition="false"/>
	<species id="cpd15521_c0" name="1_2-didodecanoyl-sn-glycerol_3-phosphate_c0_C27H52O8P" compartment="c0" charge="0" boundaryCondition="false"/>
	<species id="cpd00039_c0" name="L-Lysine_c0_C6H15N2O2" compartment="c0" charge="0" boundaryCondition="false"/>
	<species id="cpd15269_c0" name="octadecenoate_c0_C18H33O2" compartment="c0" charge="0" boundaryCondition="false"/>
	<species id="M_cpd11437_c0" name="fa3coa_c0" compartment="c0" charge="-3" boundaryCondition="false"/>
	<species id="cpd15152_c0" name="Dihydrozeatin-O-glucoside_C16H25N5O6" compartment="c0" charge="0" boundaryCondition="false"/>
	<species id="cpd00408_c0" name="Pantoate_c0_C6H11O4" compartment="c0" charge="0" boundaryCondition="false"/>
	<species id="cpd12241_c0" name="Glucuronide_C6H8O7R" compartment="c0" charge="0" boundaryCondition="false"/>
	<species id="cpd15014_c0" name="Cyanidin 5-O-glucoside_C21H18O11" compartment="c0" charge="0" boundaryCondition="false"/>
	<species id="cpd12813_c0" name="DGDG_C17H26O15R2" compartment="c0" charge="0" boundaryCondition="false"/>
	<species id="cpd00007_c0" name="O2_c0_O2" compartment="c0" charge="0" boundaryCondition="false"/>
	<species id="cpd00295_c0" name="dGDP_c0_C10H13N5O10P2" compartment="c0" charge="0" boundaryCondition="false"/>
	<species id="cpd01185_c0" name="L-Fuconate_C6H11O6" compartment="c0" charge="0" boundaryCondition="false"/>
	<species id="cpd03320_c0" name="3-Hydroxyphenylacetate_c0_C8H7O3" compartment="c0" charge="0" boundaryCondition="false"/>
	<species id="M_cpd00008_c0" name="ADP_c0" compartment="c0" charge="-2" boundaryCondition="false"/>
	<species id="cpd01757_c0" name="N-Acetylmuramate_C11H18NO8" compartment="c0" charge="0" boundaryCondition="false"/>
	<species id="cpd00867_c0" name="Inositol_1-phosphate_c0_C6H12O9P" compartment="c0" charge="0" boundaryCondition="false"/>
	<species id="M_cpd00791_c0" name="ProtoporphyrinogenIX_c0" compartment="c0" charge="-2" boundaryCondition="false"/>
	<species id="cpd11923_c0" name="tRNA(Trp)_C10H12N5O3R" compartment="c0" charge="0" boundaryCondition="false"/>
	<species id="cpd15671_c0" name="1-isoheptadecanoyl-sn-glycerol_3-phosphate_c0_C20H40O7P" compartment="c0" charge="0" boundaryCondition="false"/>
	<species id="cpd14869_c0" name="Staphyloxanthin_C51H78O8" compartment="c0" charge="0" boundaryCondition="false"/>
	<species id="cpd00157_c0" name="Glycerone_c0_C3H6O3" compartment="c0" charge="0" boundaryCondition="false"/>
	<species id="M_cpd03081_c0" name="S_N_Methylcoclaurine_c0" compartment="c0" charge="0" boundaryCondition="false"/>
	<species id="cpd04242_c0" name="DKH_c0_C6H9O6" compartment="c0" charge="0" boundaryCondition="false"/>
	<species id="cpd00283_c0" name="Geranyldiphosphate_c0_C10H18O7P2" compartment="c0" charge="0" boundaryCondition="false"/>
	<species id="cpd01563_c0" name="trans-Aconitate_c0_C6H3O6" compartment="c0" charge="0" boundaryCondition="false"/>
	<species id="M_cpd01211_c0" name="Thiocyanate_c0" compartment="c0" charge="-1" boundaryCondition="false"/>
	<species id="cpd15484_c0" name="heptosyl-heptosyl-kdo2-lipidA_c0_C124H222N2O51P2" compartment="c0" charge="0" boundaryCondition="false"/>
	<species id="cpd15338_c0" name="2-Acyl-sn-glycero-3-phosphoethanolamine_tetradec-7-enoyl_c0_C19H38NO7P" compartment="c0" charge="0" boundaryCondition="false"/>
	<species id="cpd11545_c0" name="isobutyryl-ACP_c0_C15H27N2O8PRS" compartment="c0" charge="0" boundaryCondition="false"/>
	<species id="cpd15086_c0" name="Delphinidin 3-(6-p-coumaroyl)glucoside_C30H24O14" compartment="c0" charge="0" boundaryCondition="false"/>
	<species id="cpd01652_c0" name="3-Dehydroecdysone_C27H42O6" compartment="c0" charge="0" boundaryCondition="false"/>
	<species id="M_cpd00114_c0" name="IMP_c0" compartment="c0" charge="-2" boundaryCondition="false"/>
	<species id="cpd03214_c0" name="Phytyl_diphosphate_c0_C20H40O7P2" compartment="c0" charge="0" boundaryCondition="false"/>
	<species id="M_cpd01048_c0" name="Arsenate_c0" compartment="c0" charge="-2" boundaryCondition="false"/>
	<species id="cpd17565_c0" name="ditrans,dicis-Pentaprenyl diphosphate_C25H44O7P2" compartment="c0" charge="0" boundaryCondition="false"/>
	<species id="cpd03696_c0" name="Ursin_C12H16O7" compartment="c0" charge="0" boundaryCondition="false"/>
	<species id="M_cpd00081_c0" name="Sulfite_c0" compartment="c0" charge="-1" boundaryCondition="false"/>
	<species id="cpd03408_c0" name="alpha-Aminopropiononitrile_C3H6N2" compartment="c0" charge="0" boundaryCondition="false"/>
	<species id="cpd04920_c0" name="D-Glycero-D-manno-heptose1-phosphate_c0_C7H14O10P" compartment="c0" charge="0" boundaryCondition="false"/>
	<species id="cpd11456_c0" name="Phosphatidylethanolamine_C7H11NO8PR2" compartment="c0" charge="0" boundaryCondition="false"/>
	<species id="cpd09806_c0" name="m-Cresotic acid_C8H7O3" compartment="c0" charge="0" boundaryCondition="false"/>
	<species id="cpd00040_c0" name="Glyoxalate_c0_C2HO3" compartment="c0" charge="0" boundaryCondition="false"/>
	<species id="cpd12164_c0" name="L-Prolyl-tRNA(Pro)_C15H19N6O4R" compartment="c0" charge="0" boundaryCondition="false"/>
	<species id="M_cpd00905_c0" name="Guanosine_3_5_bisdiphosphate_c0" compartment="c0" charge="-5" boundaryCondition="false"/>
	<species id="cpd02315_c0" name="6-Pyruvoyltetrahydropterin_C9H11N5O3" compartment="c0" charge="0" boundaryCondition="false"/>
	<species id="cpd02612_c0" name="N-Acetylmannosamine_6-phosphate_c0_C8H15NO9P" compartment="c0" charge="0" boundaryCondition="false"/>
	<species id="cpd00209_e0" name="Nitrate_e0_NO3" compartment="e0" charge="0" boundaryCondition="false"/>
	<species id="cpd15427_c0" name="cardiolipin tetratetradec-7-enoyl_C65H116O17P2" compartment="c0" charge="0" boundaryCondition="false"/>
	<species id="cpd15565_c0" name="L-Seryl-tRNA(Sec)_C18H28NO18P2R3" compartment="c0" charge="0" boundaryCondition="false"/>
	<species id="cpd03871_c0" name="2-Hydroxypropylphosphonate_C3H7O4P" compartment="c0" charge="0" boundaryCondition="false"/>
	<species id="cpd03470_c0" name="Iminoaspartate_c0_C4H3NO4" compartment="c0" charge="0" boundaryCondition="false"/>
	<species id="cpd03640_c0" name="6-Oxohexanoate_C6H9O3" compartment="c0" charge="0" boundaryCondition="false"/>
	<species id="cpd11225_c0" name="3-4-dihydroxy-2-butanone4-phosphate_c0_C4H8O6P" compartment="c0" charge="0" boundaryCondition="false"/>
	<species id="cpd02843_c0" name="D-erythro-imidazol-glycerol-phosphate_c0_C6H10N2O6P" compartment="c0" charge="0" boundaryCondition="false"/>
	<species id="M_cpd00093_c0" name="Anthranilate_c0" compartment="c0" charge="-1" boundaryCondition="false"/>
	<species id="cpd00762_c0" name="4-Guanidinobutanoate_c0_C5H11N3O2" compartment="c0" charge="0" boundaryCondition="false"/>
	<species id="cpd00039_e0" name="L-Lysine_e0_C6H15N2O2" compartment="e0" charge="0" boundaryCondition="false"/>
	<species id="cpd01080_c0" name="ocdca_c0_C18H35O2" compartment="c0" charge="0" boundaryCondition="false"/>
	<species id="cpd00190_c0" name="beta-D-Glucose_c0_C6H12O6" compartment="c0" charge="0" boundaryCondition="false"/>
	<species id="cpd02920_c0" name="2-Amino-4-hydroxy-6-hydroxymethyl-7-8-dihydropteridinediphosphate_c0_C7H9N5O8P2" compartment="c0" charge="0" boundaryCondition="false"/>
	<species id="M_cpd01345_c0" name="Taurocyamine_c0" compartment="c0" charge="0" boundaryCondition="false"/>
	<species id="cpd00932_c0" name="5-O--1-Carboxyvinyl-3-phosphoshikimate_c0_C10H10O10P" compartment="c0" charge="0" boundaryCondition="false"/>
	<species id="cpd02096_c0" name="L-3-Amino-isobutyrate_C4H9NO2" compartment="c0" charge="0" boundaryCondition="false"/>
	<species id="cpd00360_c0" name="Purine_C5H4N4" compartment="c0" charge="0" boundaryCondition="false"/>
	<species id="M_cpd11425_c0" name="2dmmq7_c0" compartment="c0" charge="0" boundaryCondition="false"/>
	<species id="cpd08286_c0" name="2-C-methyl-D-erythritol4-phosphate_c0_C5H12O7P" compartment="c0" charge="0" boundaryCondition="false"/>
	<species id="cpd11533_c0" name="11-methyl-3-oxo-dodecanoyl-ACP_c0_C24H43N2O9PRS" compartment="c0" charge="0" boundaryCondition="false"/>
	<species id="cpd15098_c0" name="4-Hydroxylamino-2,6-dinitrotoluene_C7H7N3O5" compartment="c0" charge="0" boundaryCondition="false"/>
	<species id="cpd08230_c0" name="SN-38G_C28H27N2O11" compartment="c0" charge="0" boundaryCondition="false"/>
	<species id="cpd03161_c0" name="Phenethylamine_c0_C8H12N" compartment="c0" charge="0" boundaryCondition="false"/>
	<species id="cpd15724_c0" name="Diisotetradecanoylphosphatidylglycerol_c0_C34H66O10P" compartment="c0" charge="0" boundaryCondition="false"/>
	<species id="cpd00052_c0" name="CTP_c0_C9H13N3O14P3" compartment="c0" charge="0" boundaryCondition="false"/>
	<species id="cpd00222_c0" name="GLCN_c0_C6H11O7" compartment="c0" charge="0" boundaryCondition="false"/>
	<species id="cpd02210_c0" name="Indoleglycerol_phosphate_c0_C11H13NO6P" compartment="c0" charge="0" boundaryCondition="false"/>
	<species id="M_cpd00390_c0" name="CDP_glucose_c0" compartment="c0" charge="-2" boundaryCondition="false"/>
	<species id="cpd08708_c0" name="dTDP-3-amino-3,4,6-trideoxy-D-glucose_C16H26N3O13P2" compartment="c0" charge="0" boundaryCondition="false"/>
	<species id="cpd17712_c0" name="Laudanine_C20H25NO4" compartment="c0" charge="0" boundaryCondition="false"/>
	<species id="cpd00145_c0" name="Hydroxypyruvate_c0_C3H3O4" compartment="c0" charge="0" boundaryCondition="false"/>
	<species id="cpd04104_c0" name="3-Ketopimelyl-CoA_C28H40N7O20P3S" compartment="c0" charge="0" boundaryCondition="false"/>
	<species id="M_cpd00345_c0" name="5_Methyltetrahydrofolate_c0" compartment="c0" charge="-2" boundaryCondition="false"/>
	<species id="M_cpd02503_c0" name="3_Hydroxyisobutyryl_CoA_c0" compartment="c0" charge="-3" boundaryCondition="false"/>
	<species id="cpd03469_c0" name="beta-D-Glucosyl-2-coumarinate_C15H17O8" compartment="c0" charge="0" boundaryCondition="false"/>
	<species id="M_cpd00515_c0" name="5_Dehydro_4_deoxy_D_glucarate_c0" compartment="c0" charge="-2" boundaryCondition="false"/>
	<species id="cpd00210_e0" name="Taurine_e0_C2H7NO3S" compartment="e0" charge="0" boundaryCondition="false"/>
	<species id="M_cpd00102_c0" name="Glyceraldehyde3_phosphate_c0" compartment="c0" charge="-2" boundaryCondition="false"/>
	<species id="cpd02705_c0" name="4-Carboxymethylenebut-2-en-4-olide_C6H3O4" compartment="c0" charge="0" boundaryCondition="false"/>
	<species id="cpd00668_c0" name="ALCTT_c0_C5H7O4" compartment="c0" charge="0" boundaryCondition="false"/>
	<species id="cpd03607_c0" name="4-Phosphonooxy-threonine_c0_C4H9NO7P" compartment="c0" charge="0" boundaryCondition="false"/>
	<species id="cpd15695_c0" name="Diisoheptadecanoylphosphatidylethanolamine_c0_C39H78NO8P" compartment="c0" charge="0" boundaryCondition="false"/>
	<species id="cpd00238_c0" name="Sedoheptulose7-phosphate_c0_C7H14O10P" compartment="c0" charge="0" boundaryCondition="false"/>
	<species id="cpd00794_e0" name="TRHL_e0_C12H22O11" compartment="e0" charge="0" boundaryCondition="false"/>
	<species id="cpd00003_c0" name="NAD_c0_C21H26N7O14P2" compartment="c0" charge="0" boundaryCondition="false"/>
	<species id="cpd00376_c0" name="Bilirubin_C33H34N4O6" compartment="c0" charge="0" boundaryCondition="false"/>
	<species id="cpd03831_c0" name="ADP-L-glycero-D-manno-heptose_c0_C17H25N5O16P2" compartment="c0" charge="0" boundaryCondition="false"/>
	<species id="cpd03688_c0" name="1-Methylpyrrolinium_C5H10N" compartment="c0" charge="0" boundaryCondition="false"/>
	<species id="cpd02993_c0" name="Lipid_IVA_c0_C68H128N2O23P2" compartment="c0" charge="0" boundaryCondition="false"/>
	<species id="cpd06713_c0" name="6-Ketoxycyclohex-1-ene-1-carboxyl-CoA_C28H39N7O18P3S" compartment="c0" charge="0" boundaryCondition="false"/>
	<species id="cpd11589_e0" name="gly-asp-L_e0_C6H9N2O5" compartment="e0" charge="0" boundaryCondition="false"/>
	<species id="cpd11590_e0" name="met-L-ala-L_e0_C8H15N2O3S" compartment="e0" charge="0" boundaryCondition="false"/>
	<species id="cpd11464_c0" name="Butyryl-ACP_c0_C15H27N2O8PRS" compartment="c0" charge="0" boundaryCondition="false"/>
	<species id="M_cpd00191_c0" name="3_Oxopropanoate_c0" compartment="c0" charge="-1" boundaryCondition="false"/>
	<species id="cpd11550_c0" name="6-methyl-3-oxo-heptanoyl-ACP_c0_C19H33N2O9PRS" compartment="c0" charge="0" boundaryCondition="false"/>
	<species id="cpd16338_c0" name="3-N-Debenzoyl-2-deoxytaxol_C40H48NO12" compartment="c0" charge="0" boundaryCondition="false"/>
	<species id="cpd11606_c0" name="Menaquinone 7_C46H64O2" compartment="c0" charge="0" boundaryCondition="false"/>
	<species id="cpd00863_c0" name="beta-D-Glucose_6-phosphate_c0_C6H12O9P" compartment="c0" charge="0" boundaryCondition="false"/>
	<species id="cpd01644_c0" name="2-Hydroxymuconate_C6H4O5" compartment="c0" charge="0" boundaryCondition="false"/>
	<species id="cpd18009_c0" name="Ethylmalonyl-CoA_C26H42N7O19P3S" compartment="c0" charge="0" boundaryCondition="false"/>
	<species id="cpd11830_c0" name="S-Aminomethyldihydrolipoylprotein_c0_C2H7NRS2" compartment="c0" charge="0" boundaryCondition="false"/>
	<species id="cpd00096_c0" name="CDP_c0_C9H13N3O11P2" compartment="c0" charge="0" boundaryCondition="false"/>
	<species id="cpd00153_c0" name="Benzoate_c0_C7H5O2" compartment="c0" charge="0" boundaryCondition="false"/>
	<species id="cpd09802_c0" name="2-Naphthaldehyde_C11H8O" compartment="c0" charge="0" boundaryCondition="false"/>
	<species id="cpd11549_c0" name="4-methyl-pentanoyl-ACP_c0_C17H31N2O8PRS" compartment="c0" charge="0" boundaryCondition="false"/>
	<species id="cpd00518_c0" name="2-Hydroxymuconic semialdehyde_C6H5O4" compartment="c0" charge="0" boundaryCondition="false"/>
	<species id="cpd03327_c0" name="4-Hydroxy-2-ketopimelate_C7H8O6" compartment="c0" charge="0" boundaryCondition="false"/>
	<species id="cpd15545_c0" name="Phosphatidylglycerophosphate_dihexadecanoyl_c0_C38H74O13P2" compartment="c0" charge="0" boundaryCondition="false"/>
	<species id="cpd15488_c0" name="heptosyl-phospho-heptosyl-heptosyl-kdo2-lipidA_c0_C131H234N2O60P3" compartment="c0" charge="0" boundaryCondition="false"/>
	<species id="cpd12829_c0" name="Asp-tRNA(Asn)_C19H27NO19P2R3" compartment="c0" charge="0" boundaryCondition="false"/>
	<species id="cpd02197_c0" name="5-Formyltetrahydrofolate_C20H21N7O7" compartment="c0" charge="0" boundaryCondition="false"/>
	<species id="cpd03121_c0" name="3-Oxooctanoyl-CoA_c0_C29H45N7O18P3S" compartment="c0" charge="0" boundaryCondition="false"/>
	<species id="cpd15419_c0" name="CDP-1_2-dihexadecanoylglycerol_c0_C44H79N3O15P2" compartment="c0" charge="0" boundaryCondition="false"/>
	<species id="cpd15277_c0" name="Palmitoyl-ACP_c0_C27H51N2O8PRS" compartment="c0" charge="0" boundaryCondition="false"/>
	<species id="cpd12590_c0" name="Holo-[acetyl-CoA carboxylase]_C17H27N5O4R2S" compartment="c0" charge="0" boundaryCondition="false"/>
	<species id="cpd00226_e0" name="HYXN_e0_C5H4N4O" compartment="e0" charge="0" boundaryCondition="false"/>
	<species id="cpd02271_c0" name="Galactose oligosaccharide_C6H11O5R" compartment="c0" charge="0" boundaryCondition="false"/>
	<species id="cpd03968_c0" name="Deisopropyldeethylatrazine_C3H4N5Cl" compartment="c0" charge="0" boundaryCondition="false"/>
	<species id="cpd08023_e0" name="methanesulfonate_e0_CH3O3S" compartment="e0" charge="0" boundaryCondition="false"/>
	<species id="cpd03396_c0" name="Selenate_H2O4Se" compartment="c0" charge="0" boundaryCondition="false"/>
	<species id="cpd02121_c0" name="2-Amino-4-oxopentanoate_C5H9NO3" compartment="c0" charge="0" boundaryCondition="false"/>
	<species id="cpd01197_c0" name="Nebularine_C10H12N4O4" compartment="c0" charge="0" boundaryCondition="false"/>
	<species id="M_cpd00041_c0" name="L_Aspartate_c0" compartment="c0" charge="-1" boundaryCondition="false"/>
	<species id="M_cpd00706_c0" name="Mercaptopyruvate_c0" compartment="c0" charge="-1" boundaryCondition="false"/>
	<species id="M_cpd00333_c0" name="E_Cinnamate_c0" compartment="c0" charge="-1" boundaryCondition="false"/>
	<species id="cpd05639_c0" name="Ammelide_C3H4N4O2" compartment="c0" charge="0" boundaryCondition="false"/>
	<species id="cpd00851_c0" name="trans-4-Hydroxy-L-proline_c0_C5H8NO3" compartment="c0" charge="0" boundaryCondition="false"/>
	<species id="cpd12452_c0" name="Glcbeta1-.3acyl2Gro_C11H16O10R2" compartment="c0" charge="0" boundaryCondition="false"/>
	<species id="cpd15391_c0" name="MurNAc 6-phosphate_C11H18NO11P" compartment="c0" charge="0" boundaryCondition="false"/>
	<species id="cpd16464_c0" name="Tryparedoxin_C8H13O2" compartment="c0" charge="0" boundaryCondition="false"/>
	<species id="cpd02782_c0" name="UDP-N-acetyl-D-glucosaminouronate_C17H22N3O18P2" compartment="c0" charge="0" boundaryCondition="false"/>
	<species id="cpd15683_c0" name="CDP-1_2-diisoheptadecanoylglycerol_c0_C46H83N3O15P2" compartment="c0" charge="0" boundaryCondition="false"/>
	<species id="M_cpd00134_c0" name="Palmitoyl_CoA_c0" compartment="c0" charge="-4" boundaryCondition="false"/>
	<species id="cpd00421_c0" name="Triphosphate_c0_HO10P3" compartment="c0" charge="0" boundaryCondition="false"/>
	<species id="cpd11537_c0" name="13-methyl-3-oxo-tetra-decanoyl-ACP_c0_C26H47N2O9PRS" compartment="c0" charge="0" boundaryCondition="false"/>
	<species id="cpd00364_c0" name="Chinone_C6H4O2" compartment="c0" charge="0" boundaryCondition="false"/>
	<species id="cpd00794_c0" name="TRHL_c0_C12H22O11" compartment="c0" charge="0" boundaryCondition="false"/>
	<species id="cpd02981_c0" name="Luteolin 7-O-[beta-D-glucuronosyl-(1-.2)-beta-D-glucuronide]-4-O-beta-D- glucuronide_C33H31O24" compartment="c0" charge="0" boundaryCondition="false"/>
	<species id="cpd02465_c0" name="tetrahydrodipicolinate_c0_C7H7NO4" compartment="c0" charge="0" boundaryCondition="false"/>
	<species id="M_cpd02714_c0" name="3_4_Dehydrothiomorpholine_3_carboxylate_c0" compartment="c0" charge="-1" boundaryCondition="false"/>
	<species id="cpd12172_c0" name="Protein L-cysteine_C4H6N2O2R2S" compartment="c0" charge="0" boundaryCondition="false"/>
	<species id="cpd15046_c0" name="3-Oxo-OPC8-CoA_C39H59N7O19P3S" compartment="c0" charge="0" boundaryCondition="false"/>
	<species id="M_cpd15067_c0" name="Delphinidin_3_O_beta_D_glucoside_5_O_6_coumaroyl_beta_D_glucoside_c0" compartment="c0" charge="-2" boundaryCondition="false"/>
	<species id="M_cpd02601_c0" name="2_Lysolecithin_c0" compartment="c0" charge="0" boundaryCondition="false"/>
	<species id="M_cpd03073_c0" name="2_5_Diaminohexanoate_c0" compartment="c0" charge="1" boundaryCondition="false"/>
	<species id="cpd02607_c0" name="5-Fluorodeoxyuridine monophosphate_C9H11N2O8PF" compartment="c0" charge="0" boundaryCondition="false"/>
	<species id="cpd04015_c0" name="trans-3-Chloro-2-propene-1-ol_C3H5OCl" compartment="c0" charge="0" boundaryCondition="false"/>
	<species id="cpd16419_c0" name="6-Methylthioinosine-5-monophosphate_C11H14N4O7PS" compartment="c0" charge="0" boundaryCondition="false"/>
	<species id="cpd00656_c0" name="Galactomannan_C18H32O16" compartment="c0" charge="0" boundaryCondition="false"/>
	<species id="cpd15420_c0" name="CDP-1_2-dioctadec-11-enoylglycerol_c0_C48H83N3O15P2" compartment="c0" charge="0" boundaryCondition="false"/>
	<species id="cpd14496_c0" name="myo-Inositol phosphate_" compartment="c0" charge="0" boundaryCondition="false"/>
	<species id="M_cpd03280_c0" name="5_Ureido_4_imidazole_carboxylate_c0" compartment="c0" charge="-1" boundaryCondition="false"/>
	<species id="cpd10549_c0" name="Benzo[a]pyrene-7,8-diol_C20H14O2" compartment="c0" charge="0" boundaryCondition="false"/>
	<species id="cpd00226_c0" name="HYXN_c0_C5H4N4O" compartment="c0" charge="0" boundaryCondition="false"/>
	<species id="cpd00141_c0" name="Propionate_c0_C3H5O2" compartment="c0" charge="0" boundaryCondition="false"/>
	<species id="cpd02701_c0" name="S-Adenosyl-4-methylthio-2-oxobutanoate_c0_C15H19N5O6S" compartment="c0" charge="0" boundaryCondition="false"/>
	<species id="cpd04360_c0" name="3-Vinylcatechol_C8H8O2" compartment="c0" charge="0" boundaryCondition="false"/>
	<species id="cpd15533_c0" name="phosphatidylethanolamine_dioctadecanoyl_c0_C41H82NO8P" compartment="c0" charge="0" boundaryCondition="false"/>
	<species id="cpd05640_c0" name="2-Chloro-4-hydroxy-6-amino-1,3,5-triazine_C3H3N4OCl" compartment="c0" charge="0" boundaryCondition="false"/>
	<species id="cpd15606_e0" name="Gly-Tyr_e0_C11H14N2O4" compartment="e0" charge="0" boundaryCondition="false"/>
	<species id="cpd15776_c0" name="Isoheptadecanoyllipoteichoic_acid_n=24__linked__D-alanine_substituted_c0_C193H356N24O159P24" compartment="c0" charge="0" boundaryCondition="false"/>
	<species id="cpd15346_c0" name="2-Acyl-sn-glycero-3-phosphoglycerol_hexadecanoyl_c0_C22H44O9P" compartment="c0" charge="0" boundaryCondition="false"/>
	<species id="cpd00084_c0" name="L-Cysteine_c0_C3H7NO2S" compartment="c0" charge="0" boundaryCondition="false"/>
	<species id="cpd09790_c0" name="3-Methylsalicylaldehyde_C8H8O2" compartment="c0" charge="0" boundaryCondition="false"/>
	<species id="cpd14545_c0" name="Iminoglycine_c0_C2H2NO2" compartment="c0" charge="0" boundaryCondition="false"/>
	<species id="cpd00177_c0" name="dADP_c0_C10H13N5O9P2" compartment="c0" charge="0" boundaryCondition="false"/>
	<species id="cpd15326_c0" name="1-hexadec-9-enoyl-sn-glycerol_3-phosphate_c0_C19H36O7P" compartment="c0" charge="0" boundaryCondition="false"/>
	<species id="cpd11525_c0" name="7-methyl-3-oxo-octanoyl-ACP_c0_C20H35N2O9PRS" compartment="c0" charge="0" boundaryCondition="false"/>
	<species id="cpd03197_c0" name="Galactosylglycerol_C9H18O8" compartment="c0" charge="0" boundaryCondition="false"/>
	<species id="cpd15464_c0" name="flavodoxin (oxidized)_X" compartment="c0" charge="0" boundaryCondition="false"/>
	<species id="M_cpd00203_c0" name="1_3_Bisphospho_D_glycerate_c0" compartment="c0" charge="-4" boundaryCondition="false"/>
	<species id="cpd03770_c0" name="2-Chloromaleylacetate_C6H3O5Cl" compartment="c0" charge="0" boundaryCondition="false"/>
	<species id="cpd16589_c0" name="4-Amino-1-piperidinecarboxylic acid_C6H12N2O2" compartment="c0" charge="0" boundaryCondition="false"/>
	<species id="M_cpd15173_c0" name="3_Hydroxy_5_methylhex_4_enoyl_CoA_c0" compartment="c0" charge="-3" boundaryCondition="false"/>
	<species id="cpd04035_c0" name="dTDP-beta-L-mycarose_C17H26N2O14P2" compartment="c0" charge="0" boundaryCondition="false"/>
	<species id="cpd00307_e0" name="Cytosine_e0_C4H5N3O" compartment="e0" charge="0" boundaryCondition="false"/>
	<species id="cpd00489_c0" name="4-Hydroxyphenylacetate_c0_C8H7O3" compartment="c0" charge="0" boundaryCondition="false"/>
	<species id="cpd00060_c0" name="L-Methionine_c0_C5H11NO2S" compartment="c0" charge="0" boundaryCondition="false"/>
	<species id="cpd02968_c0" name="UDP-N-acetylmuramoyl-L-alanyl-D-glutamyl-6-carboxy-L-lysyl-D-alanyl-_D-alanine_c0_C41H61N9O28P2" compartment="c0" charge="0" boundaryCondition="false"/>
	<species id="cpd16277_c0" name="Fructoselysine 6-phosphate_C12H25N2O10P" compartment="c0" charge="0" boundaryCondition="false"/>
	<species id="M_cpd00751_c0" name="L_Fucose_c0" compartment="c0" charge="0" boundaryCondition="false"/>
	<species id="cpd02851_c0" name="AICAR_c0_C9H14N4O8P" compartment="c0" charge="0" boundaryCondition="false"/>
	<species id="cpd00644_c0" name="PAN_c0_C9H16NO5" compartment="c0" charge="0" boundaryCondition="false"/>
	<species id="cpd03490_c0" name="UDP-N-acetylmuramoyl-L-alanyl-gamma-D-glutamyl-L-lysine_C34H52N7O24P2" compartment="c0" charge="0" boundaryCondition="false"/>
	<species id="cpd00214_c0" name="Palmitate_c0_C16H31O2" compartment="c0" charge="0" boundaryCondition="false"/>
	<species id="cpd12338_c0" name="N-Substituted amino acid_C3H2NO3R2" compartment="c0" charge="0" boundaryCondition="false"/>
	<species id="cpd01620_c0" name="Precorrin_2_c0_C42H40N4O16" compartment="c0" charge="0" boundaryCondition="false"/>
	<species id="cpd10537_c0" name="Bromobenzene-2,3-oxide_C6H5OBr" compartment="c0" charge="0" boundaryCondition="false"/>
	<species id="cpd11849_c0" name="RSH_HRS" compartment="c0" charge="0" boundaryCondition="false"/>
	<species id="cpd03664_c0" name="3-Butyn-1-al_C4H4O" compartment="c0" charge="0" boundaryCondition="false"/>
	<species id="cpd11488_c0" name="Acetoacetyl-ACP_c0_C15H25N2O9PRS" compartment="c0" charge="0" boundaryCondition="false"/>
	<species id="cpd01003_c0" name="Alanine_C3H7NO2" compartment="c0" charge="0" boundaryCondition="false"/>
	<species id="M_cpd01584_c0" name="p_Aminophenol_c0" compartment="c0" charge="0" boundaryCondition="false"/>
	<species id="cpd14700_c0" name="2-Methyl-1-hydroxypropyl-TPP_c0_C16H25N4O8P2S" compartment="c0" charge="0" boundaryCondition="false"/>
	<species id="cpd00059_c0" name="L-Ascorbate_C6H7O6" compartment="c0" charge="0" boundaryCondition="false"/>
	<species id="cpd15358_c0" name="2-octadecanoyl-sn-glycerol_3-phosphate_c0_C21H42O7P" compartment="c0" charge="0" boundaryCondition="false"/>
	<species id="cpd16440_c0" name="tRNA(Sec)_C10H13N3O2S" compartment="c0" charge="0" boundaryCondition="false"/>
	<species id="cpd00340_c0" name="2_5-Dioxopentanoate_c0_C5H5O4" compartment="c0" charge="0" boundaryCondition="false"/>
	<species id="cpd11513_c0" name="12-methyl-3-hydroxy-tetra-decanoyl-ACP_c0_C26H49N2O9PRS" compartment="c0" charge="0" boundaryCondition="false"/>
	<species id="cpd12221_c0" name="2-Hydroxy carboxylate_C2H2O3R" compartment="c0" charge="0" boundaryCondition="false"/>
	<species id="cpd00027_c0" name="D-Glucose_c0_C6H12O6" compartment="c0" charge="0" boundaryCondition="false"/>
	<species id="cpd17837_c0" name="p-Coumaroyl-diketide-CoA_C32H44N7O19P3S" compartment="c0" charge="0" boundaryCondition="false"/>
	<species id="cpd15606_c0" name="Gly-Tyr_c0_C11H14N2O4" compartment="c0" charge="0" boundaryCondition="false"/>
	<species id="cpd00457_c0" name="Phosphocholine_C5H14NO4P" compartment="c0" charge="0" boundaryCondition="false"/>
	<species id="cpd00072_c0" name="D-fructose-6-phosphate_c0_C6H12O9P" compartment="c0" charge="0" boundaryCondition="false"/>
	<species id="cpd01770_c0" name="N6-Acetyl-L-lysine_C8H16N2O3" compartment="c0" charge="0" boundaryCondition="false"/>
	<species id="cpd00108_c0" name="Galactose_c0_C6H12O6" compartment="c0" charge="0" boundaryCondition="false"/>
	<species id="cpd15022_c0" name="Cyanidin 3-O-sophoroside_C27H29O16" compartment="c0" charge="0" boundaryCondition="false"/>
	<species id="cpd11476_c0" name="hexadecanoyl-acp_c0_C27H51N2O8PRS" compartment="c0" charge="0" boundaryCondition="false"/>
	<species id="cpd08745_c0" name="2,6-Dimethyl-5-methylene-3-oxo-heptanoyl-CoA_C31H47N7O18P3S" compartment="c0" charge="0" boundaryCondition="false"/>
	<species id="cpd15078_c0" name="3,6,8-Trimethylallantoin_C7H12N4O3" compartment="c0" charge="0" boundaryCondition="false"/>
	<species id="cpd12606_c0" name="Plasmenylethanolamine_C8H13NO7PR2" compartment="c0" charge="0" boundaryCondition="false"/>
	<species id="cpd02060_c0" name="2E-Dodecenoyl-CoA_c0_C33H53N7O17P3S" compartment="c0" charge="0" boundaryCondition="false"/>
	<species id="cpd03384_c0" name="Ceramide ciliatine_C21H41N2O5PR" compartment="c0" charge="0" boundaryCondition="false"/>
	<species id="cpd12371_c0" name="MGDG_C11H16O10R2" compartment="c0" charge="0" boundaryCondition="false"/>
	<species id="cpd15314_c0" name="1-Acyl-sn-glycero-3-phosphoethanolamine_tetradecanoyl_c0_C19H40NO7P" compartment="c0" charge="0" boundaryCondition="false"/>
	<species id="cpd01059_c0" name="Ferulate_C10H9O4" compartment="c0" charge="0" boundaryCondition="false"/>
	<species id="cpd11850_c0" name="Donor_" compartment="c0" charge="0" boundaryCondition="false"/>
	<species id="cpd00060_e0" name="L-Methionine_e0_C5H11NO2S" compartment="e0" charge="0" boundaryCondition="false"/>
	<species id="cpd11420_c0" name="trdox_c0_C6H7NO2R2S2" compartment="c0" charge="0" boundaryCondition="false"/>
	<species id="cpd00307_c0" name="Cytosine_c0_C4H5N3O" compartment="c0" charge="0" boundaryCondition="false"/>
	<species id="cpd09789_c0" name="2-Hydroxy-3-methylbenzalpyruvate_C11H9O4" compartment="c0" charge="0" boundaryCondition="false"/>
	<species id="cpd12420_c0" name="Peptide-L-methionine (S)-S-oxide_C6H10N2O3R2S" compartment="c0" charge="0" boundaryCondition="false"/>
	<species id="cpd14894_c0" name="(4Z,7Z,10Z,13Z,16Z)-Docosapentaenoyl-CoA_C43H65N7O17P3S" compartment="c0" charge="0" boundaryCondition="false"/>
	<species id="cpd03713_c0" name="Benzoyl phosphate_C7H6O5P" compartment="c0" charge="0" boundaryCondition="false"/>
	<species id="cpd04141_c0" name="4-Hydroxy-2-oxohexanoate_C6H9O4" compartment="c0" charge="0" boundaryCondition="false"/>
	<species id="cpd01725_c0" name="5-Dehydroshikimate_C7H7O5" compartment="c0" charge="0" boundaryCondition="false"/>
	<species id="M_cpd00982_c0" name="FADH2_c0" compartment="c0" charge="-2" boundaryCondition="false"/>
	<species id="cpd00258_c0" name="D-Ribulose_c0_C5H10O5" compartment="c0" charge="0" boundaryCondition="false"/>
	<species id="cpd04384_c0" name="1-Phenylethanol_C8H10O" compartment="c0" charge="0" boundaryCondition="false"/>
	<species id="cpd00352_c0" name="delta1-Piperideine-6-L-carboxylate_c0_C6H8NO2" compartment="c0" charge="0" boundaryCondition="false"/>
	<species id="cpd00015_c0" name="FAD_c0_C27H31N9O15P2" compartment="c0" charge="0" boundaryCondition="false"/>
	<species id="cpd00688_c0" name="Thioglycol_C2H6OS" compartment="c0" charge="0" boundaryCondition="false"/>
	<species id="M_cpd00073_c0" name="Urea_c0" compartment="c0" charge="0" boundaryCondition="false"/>
	<species id="cpd12139_c0" name="Protein disulfide_C7H9N3O3R2S2" compartment="c0" charge="0" boundaryCondition="false"/>
	<species id="cpd00782_c0" name="Pimeloyl-CoA_c0_C28H42N7O19P3S" compartment="c0" charge="0" boundaryCondition="false"/>
	<species id="cpd00875_c0" name="KDO_c0_C8H13O8" compartment="c0" charge="0" boundaryCondition="false"/>
	<species id="cpd00445_c0" name="Cyclohexanamine_C6H14N" compartment="c0" charge="0" boundaryCondition="false"/>
	<species id="cpd03291_c0" name="2-Oxo-6-acetamidocaproate_C8H12NO4" compartment="c0" charge="0" boundaryCondition="false"/>
	<species id="cpd02340_c0" name="alpha-D-Hexose 6-phosphate_C6H12O9P" compartment="c0" charge="0" boundaryCondition="false"/>
	<species id="cpd00202_c0" name="DMAPP_c0_C5H10O7P2" compartment="c0" charge="0" boundaryCondition="false"/>
	<species id="cpd04806_c0" name="Aldophosphamide_C7H15N2O3PCl2" compartment="c0" charge="0" boundaryCondition="false"/>
	<species id="cpd13371_c0" name="Sugar_" compartment="c0" charge="0" boundaryCondition="false"/>
	<species id="cpd11712_c0" name="Protein histidine_C7H8N4O2R2" compartment="c0" charge="0" boundaryCondition="false"/>
	<species id="cpd15172_c0" name="(2E)-5-Methylhexa-2,4-dienoyl-CoA_C28H41N7O17P3S" compartment="c0" charge="0" boundaryCondition="false"/>
	<species id="M_cpd02016_c0" name="N_Ribosylnicotinamide_c0" compartment="c0" charge="1" boundaryCondition="false"/>
	<species id="M_cpd02203_c0" name="D_Erythritol_4_phosphate_c0" compartment="c0" charge="-1" boundaryCondition="false"/>
	<species id="cpd11570_c0" name="3-Oxooctodecanoyl-ACP_c0_C29H53N2O9PRS" compartment="c0" charge="0" boundaryCondition="false"/>
	<species id="cpd08023_c0" name="methanesulfonate_c0_CH3O3S" compartment="c0" charge="0" boundaryCondition="false"/>
	<species id="M_cpd00888_c0" name="N_Methylethanolamine_phosphate_c0" compartment="c0" charge="-1" boundaryCondition="false"/>
</listOfSpecies>
<listOfReactions>
	<reaction id="rxn02004_c0" name="Trehalose-6-phosphate_phosphohydrolase_c0" reversible="true">
<notes>
	<html:p>ISJPI: 1</html:p>
	<html:p>GENE_ASSOCIATION: (kb|g.684.peg.3966 or kb|g.684.peg.4042)</html:p>
	<html:p>KEGG_REACTION: R02778</html:p>
	<html:p>KEGG_EC: 3.1.3.12</html:p>
	<html:p>FORMULA: (1.0) H2O (1.0) C12H22O14P &lt;==&gt;(1.0) C12H22O11 (1.0) H (1.0) HO4P </html:p>
	<html:p>KEGG_DIRECTION: reversible</html:p>
	<html:p>KBASE_DIRECTION: forward</html:p>
	<html:p>STRUNIPROT: 1</html:p>
	<html:p>PROTEIN_ASSOCIATION: (kb|g.684.peg.3966 or kb|g.684.peg.4042)</html:p>
	<html:p>PROTEIN_CLASS: </html:p>
</notes>
<listOfReactants>
	<speciesReference species="cpd00001_c0" stoichiometry="1.0" name="H2O_c0_H2O"/>
	<speciesReference species="cpd00523_c0" stoichiometry="1.0" name="Trehalose_6-phosphate_c0_C12H22O14P"/>
</listOfReactants>
<listOfProducts>
	<speciesReference species="cpd00009_c0" stoichiometry="1.0" name="Phosphate_c0_HO4P"/>
	<speciesReference species="cpd00794_c0" stoichiometry="1.0" name="TRHL_c0_C12H22O11"/>
	<speciesReference species="cpd00067_c0" stoichiometry="1.0" name="H_c0_H"/>
</listOfProducts>
</reaction>
	<reaction id="rxn08433" name="Reaction Added from: gene association: original name:fatty-acyl-ACP hydrolase added from:Arthrobacter_aurescens_TC1_SEED_model" reversible="true">
<notes>
	<html:p>ISJPI: 1</html:p>
	<html:p>KEGG_REACTION: R08158</html:p>
	<html:p>KEGG_EC: 3.1.2.14</html:p>
	<html:p>FORMULA: (1.0) H2O (1.0) C21H39N2O8PRS &lt;==&gt;(1.0) H (1.0) C11H21N2O7PRS (1.0) C10H19O2 </html:p>
	<html:p>KEGG_DIRECTION: reversible</html:p>
	<html:p>KBASE_DIRECTION: forward</html:p>
	<html:p>STRUNIPROT: 0</html:p>
	<html:p>EQUATION: (1) Decanoyl-ACP[c] + (1) H2O[c] &lt;=&gt; (1) ACP[c] + (1) Decanoate[c] + (1) H+[c]</html:p>
</notes>
<listOfReactants>
	<speciesReference species="cpd00001_c0" stoichiometry="1.0" name="H2O_c0_H2O"/>
	<speciesReference species="cpd11474_c0" stoichiometry="1.0" name="Decanoyl-ACP_c0_C21H39N2O8PRS"/>
</listOfReactants>
<listOfProducts>
	<speciesReference species="cpd01107_c0" stoichiometry="1.0" name="Decanoate_C10H19O2"/>
	<speciesReference species="cpd11493_c0" stoichiometry="1.0" name="ACP_c0_C11H21N2O7PRS"/>
	<speciesReference species="cpd00067_c0" stoichiometry="1.0" name="H_c0_H"/>
</listOfProducts>
</reaction>
	<reaction id="rxn06848_c0" name="Endotoxin_Synthesis_(myristoyl_transferase)_c0" reversible="true">
<notes>
	<html:p>ISJPI: 1</html:p>
	<html:p>GENE_ASSOCIATION: </html:p>
	<html:p>KEGG_REACTION: R05075</html:p>
	<html:p>KEGG_EC: NOEC</html:p>
	<html:p>FORMULA: (1.0) C96H172N2O38P2 (1.0) C25H47N2O8PRS &lt;==&gt;(1.0) C11H21N2O7PRS (1.0) C110H198N2O39P2 </html:p>
	<html:p>KEGG_DIRECTION: reversible</html:p>
	<html:p>KBASE_DIRECTION: backward</html:p>
	<html:p>STRUNIPROT: 0</html:p>
	<html:p>PROTEIN_ASSOCIATION: </html:p>
	<html:p>PROTEIN_CLASS: </html:p>
</notes>
<listOfReactants>
	<speciesReference species="cpd03736_c0" stoichiometry="1.0" name="Lauroyl-KDO2-lipid_IVA_c0_C96H172N2O38P2"/>
	<speciesReference species="cpd11466_c0" stoichiometry="1.0" name="Myristoyl-ACP_c0_C25H47N2O8PRS"/>
</listOfReactants>
<listOfProducts>
	<speciesReference species="cpd03587_c0" stoichiometry="1.0" name="kdo2-lipid_a_c0_C110H198N2O39P2"/>
	<speciesReference species="cpd11493_c0" stoichiometry="1.0" name="ACP_c0_C11H21N2O7PRS"/>
</listOfProducts>
</reaction>
	<reaction id="rxn04073" name="Reaction Added from: gene association: original name:rxn04073 added from:Arthrobacter_aurescens_TC1_SEED_model" reversible="false">
<notes>
	<html:p>ISJPI: 1</html:p>
	<html:p>KEGG_REACTION: R05841</html:p>
	<html:p>KEGG_EC: NOEC</html:p>
	<html:p>FORMULA: (1.0) C29H39N7O17P3S (1.0) C2H5NO2 ==&gt;(1.0) H (1.0) C21H33N7O16P3S (1.0) C10H10NO3 </html:p>
	<html:p>KEGG_DIRECTION: forward</html:p>
	<html:p>KBASE_DIRECTION: forward</html:p>
	<html:p>STRUNIPROT: 0</html:p>
	<html:p>EQUATION: (1) Glycine[c] + (1) Phenylacetyl-CoA[c] &lt;=&gt; (1) CoA[c] + (1) H+[c] + (1) Phenylacetylglycine[c]</html:p>
</notes>
<listOfReactants>
	<speciesReference species="cpd00033_c0" stoichiometry="1.0" name="Glycine_c0_C2H5NO2"/>
	<speciesReference species="cpd00452_c0" stoichiometry="1.0" name="Phenylacetyl-CoA_c0_C29H39N7O17P3S"/>
</listOfReactants>
<listOfProducts>
	<speciesReference species="cpd00010_c0" stoichiometry="1.0" name="CoA_c0_C21H33N7O16P3S"/>
	<speciesReference species="cpd03325_c0" stoichiometry="1.0" name="Phenylacetylglycine_C10H10NO3"/>
	<speciesReference species="cpd00067_c0" stoichiometry="1.0" name="H_c0_H"/>
</listOfProducts>
</reaction>
	<reaction id="rxn06258" name="Reaction Added from: gene association: original name:Monocarboxylic acid amide hydro-lyase added from:Arthrobacter_aurescens_TC1_SEED_model" reversible="false">
<notes>
	<html:p>ISJPI: 1</html:p>
	<html:p>KEGG_REACTION: R02828</html:p>
	<html:p>KEGG_EC: 4.2.1.84</html:p>
	<html:p>FORMULA: (1.0) CH2NOR ==&gt;(1.0) H2O (1.0) CNR </html:p>
	<html:p>KEGG_DIRECTION: NA</html:p>
	<html:p>KBASE_DIRECTION: forward</html:p>
	<html:p>STRUNIPROT: 1</html:p>
	<html:p>EQUATION: (1) Monocarboxylic acid amide[c] &lt;=&gt; (1) H2O[c] + (1) R-CN[c]</html:p>
</notes>
<listOfReactants>
	<speciesReference species="cpd12354_c0" stoichiometry="1.0" name="Monocarboxylic acid amide_CH2NOR"/>
</listOfReactants>
<listOfProducts>
	<speciesReference species="cpd00001_c0" stoichiometry="1.0" name="H2O_c0_H2O"/>
	<speciesReference species="cpd00542_c0" stoichiometry="1.0" name="R-CN_CNR"/>
</listOfProducts>
</reaction>
	<reaction id="rxn07585" name="Reaction Added from: gene association: original name:rxn07585 added from:Arthrobacter_aurescens_TC1_SEED_model" reversible="true">
<notes>
	<html:p>ISJPI: 1</html:p>
	<html:p>KEGG_REACTION: R07771</html:p>
	<html:p>KEGG_EC: 2.7.7.63</html:p>
	<html:p>FORMULA: (1.0) H3NR (1.0) C18H25N5O8PS2 &lt;==&gt;(1.0) H (1.0) C10H13N5O7P (1.0) C8H14NORS2 </html:p>
	<html:p>KEGG_DIRECTION: reversible</html:p>
	<html:p>KBASE_DIRECTION: reversible</html:p>
	<html:p>STRUNIPROT: 0</html:p>
	<html:p>EQUATION: (1) Apoprotein[c] + (1) Lipoyl-AMP[c] &lt;=&gt; (1) AMP[c] + (1) H+[c] + (1) Protein N6-(lipoyl)lysine[c]</html:p>
</notes>
<listOfReactants>
	<speciesReference species="cpd14955_c0" stoichiometry="1.0" name="Lipoyl-AMP_c0_C18H25N5O8PS2"/>
	<speciesReference species="cpd14957_c0" stoichiometry="1.0" name="Apoprotein_H3NR"/>
</listOfReactants>
<listOfProducts>
	<speciesReference species="cpd14954_c0" stoichiometry="1.0" name="Protein N6-(lipoyl)lysine_C8H14NORS2"/>
	<speciesReference species="cpd00018_c0" stoichiometry="1.0" name="AMP_c0_C10H13N5O7P"/>
	<speciesReference species="cpd00067_c0" stoichiometry="1.0" name="H_c0_H"/>
</listOfProducts>
</reaction>
	<reaction id="rxn11609" name="Reaction Added from: gene association: original name:Digalactosyl-diacylglycerol galactohydrolase added from:Arthrobacter_aurescens_TC1_SEED_model" reversible="false">
<notes>
	<html:p>ISJPI: 1</html:p>
	<html:p>KEGG_REACTION: R04470</html:p>
	<html:p>KEGG_EC: 3.2.1.22</html:p>
	<html:p>FORMULA: (1.0) C17H26O15R2 (1.0) H2O ==&gt;(1.0) C6H12O6 (1.0) C11H16O10R2 </html:p>
	<html:p>KEGG_DIRECTION: forward</html:p>
	<html:p>KBASE_DIRECTION: forward</html:p>
	<html:p>STRUNIPROT: 1</html:p>
	<html:p>EQUATION: (1) DGDG[c] + (1) H2O[c] &lt;=&gt; (1) Galactose[c] + (1) MGDG[c]</html:p>
</notes>
<listOfReactants>
	<speciesReference species="cpd12813_c0" stoichiometry="1.0" name="DGDG_C17H26O15R2"/>
	<speciesReference species="cpd00001_c0" stoichiometry="1.0" name="H2O_c0_H2O"/>
</listOfReactants>
<listOfProducts>
	<speciesReference species="cpd12371_c0" stoichiometry="1.0" name="MGDG_C11H16O10R2"/>
	<speciesReference species="cpd00108_c0" stoichiometry="1.0" name="Galactose_c0_C6H12O6"/>
</listOfProducts>
</reaction>
	<reaction id="rxn03055_c0" name="5-carboxymethyl-2-hydroxymuconic-semialdehyde:NAD+_oxidoreductase_c0" reversible="true">
<notes>
	<html:p>ISJPI: 1</html:p>
	<html:p>GENE_ASSOCIATION: (kb|g.684.peg.4696 or kb|g.684.peg.3441)</html:p>
	<html:p>KEGG_REACTION: R04418</html:p>
	<html:p>KEGG_EC: 1.2.1.60</html:p>
	<html:p>FORMULA: (1.0) C8H6O6 (1.0) C21H26N7O14P2 (1.0) H2O &lt;==&gt;(2.0) H (1.0) C21H27N7O14P2 (1.0) C8H5O7 </html:p>
	<html:p>KEGG_DIRECTION: reversible</html:p>
	<html:p>KBASE_DIRECTION: forward</html:p>
	<html:p>STRUNIPROT: 1</html:p>
	<html:p>PROTEIN_ASSOCIATION: (kb|g.684.peg.4696 or kb|g.684.peg.3441)</html:p>
	<html:p>PROTEIN_CLASS: </html:p>
</notes>
<listOfReactants>
	<speciesReference species="cpd00001_c0" stoichiometry="1.0" name="H2O_c0_H2O"/>
	<speciesReference species="cpd00003_c0" stoichiometry="1.0" name="NAD_c0_C21H26N7O14P2"/>
	<speciesReference species="cpd02828_c0" stoichiometry="1.0" name="5-Carboxymethyl-2-hydroxymuconic_semialdehyde_c0_C8H6O6"/>
</listOfReactants>
<listOfProducts>
	<speciesReference species="cpd02572_c0" stoichiometry="1.0" name="5-Carboxymethyl-2-hydroxymuconate_c0_C8H5O7"/>
	<speciesReference species="cpd00004_c0" stoichiometry="1.0" name="NADH_c0_C21H27N7O14P2"/>
	<speciesReference species="cpd00067_c0" stoichiometry="2.0" name="H_c0_H"/>
</listOfProducts>
</reaction>
	<reaction id="R_rxn00113_c0" name="Carbon_dioxide_ammonia_ligase_ADP_forming_carbamate_phosphorylating_c0" reversible="true">
<notes>
	<html:p>GENE_ASSOCIATION: fig|6666666.440926.peg.1692</html:p>
	<html:p>PROTEIN_ASSOCIATION: fig|6666666.440926.peg.1692</html:p>
</notes>
<listOfReactants>
	<speciesReference species="M_cpd00002_c0" stoichiometry="2.0" name="ATP_c0"/>
	<speciesReference species="M_cpd00001_c0" stoichiometry="1.0" name="H2O_c0"/>
	<speciesReference species="M_cpd00011_c0" stoichiometry="1.0" name="CO2_c0"/>
	<speciesReference species="M_cpd00013_c0" stoichiometry="1.0" name="NH3_c0"/>
</listOfReactants>
<listOfProducts>
	<speciesReference species="M_cpd00009_c0" stoichiometry="1.0" name="Phosphate_c0"/>
	<speciesReference species="M_cpd00067_c0" stoichiometry="3.0" name="H_plus__c0"/>
	<speciesReference species="M_cpd00146_c0" stoichiometry="1.0" name="Carbamoylphosphate_c0"/>
	<speciesReference species="M_cpd00008_c0" stoichiometry="2.0" name="ADP_c0"/>
</listOfProducts>
</reaction>
	<reaction id="rxn02405_c0" name="CTP:3-deoxy-D-manno-octulosonate_cytidylyltransferase_c0" reversible="true">
<notes>
	<html:p>ISJPI: 0</html:p>
	<html:p>GENE_ASSOCIATION: </html:p>
	<html:p>KEGG_REACTION: R03351</html:p>
	<html:p>KEGG_EC: 2.7.7.38</html:p>
	<html:p>FORMULA: (1.0) C8H13O8 (1.0) C9H13N3O14P3 &lt;==&gt;(1.0) C17H24N3O15P (1.0) H2O7P2 </html:p>
	<html:p>KEGG_DIRECTION: reversible</html:p>
	<html:p>KBASE_DIRECTION: forward</html:p>
	<html:p>STRUNIPROT: 0</html:p>
	<html:p>PROTEIN_ASSOCIATION: </html:p>
	<html:p>PROTEIN_CLASS: </html:p>
</notes>
<listOfReactants>
	<speciesReference species="cpd00052_c0" stoichiometry="1.0" name="CTP_c0_C9H13N3O14P3"/>
	<speciesReference species="cpd00875_c0" stoichiometry="1.0" name="KDO_c0_C8H13O8"/>
</listOfReactants>
<listOfProducts>
	<speciesReference species="cpd02546_c0" stoichiometry="1.0" name="CMP-KDO_c0_C17H24N3O15P"/>
	<speciesReference species="cpd00012_c0" stoichiometry="1.0" name="PPi_c0_H2O7P2"/>
</listOfProducts>
</reaction>
	<reaction id="rxn08438" name="Reaction Added from: gene association: original name:fatty-acyl-ACP hydrolase added from:Arthrobacter_aurescens_TC1_SEED_model" reversible="true">
<notes>
	<html:p>ISJPI: 1</html:p>
	<html:p>KEGG_REACTION: R08157</html:p>
	<html:p>KEGG_EC: 3.1.2.14</html:p>
	<html:p>FORMULA: (1.0) H2O (1.0) C19H35N2O8PRS &lt;==&gt;(1.0) H (1.0) C8H15O2 (1.0) C11H21N2O7PRS </html:p>
	<html:p>KEGG_DIRECTION: reversible</html:p>
	<html:p>KBASE_DIRECTION: forward</html:p>
	<html:p>STRUNIPROT: 0</html:p>
	<html:p>EQUATION: (1) H2O[c] + (1) Octanoyl-ACP[c] &lt;=&gt; (1) ACP[c] + (1) H+[c] + (1) octanoate[c]</html:p>
</notes>
<listOfReactants>
	<speciesReference species="cpd00001_c0" stoichiometry="1.0" name="H2O_c0_H2O"/>
	<speciesReference species="cpd11470_c0" stoichiometry="1.0" name="Octanoyl-ACP_c0_C19H35N2O8PRS"/>
</listOfReactants>
<listOfProducts>
	<speciesReference species="cpd11493_c0" stoichiometry="1.0" name="ACP_c0_C11H21N2O7PRS"/>
	<speciesReference species="cpd03846_c0" stoichiometry="1.0" name="octanoate_C8H15O2"/>
	<speciesReference species="cpd00067_c0" stoichiometry="1.0" name="H_c0_H"/>
</listOfProducts>
</reaction>
	<reaction id="rxn01275_c0" name="ATP:D-Gluconate_6-phosphotransferase_c0" reversible="true">
<notes>
	<html:p>ISJPI: 0</html:p>
	<html:p>GENE_ASSOCIATION: (kb|g.684.peg.4767 or kb|g.684.peg.1094 or kb|g.684.peg.4416)</html:p>
	<html:p>KEGG_REACTION: R01737</html:p>
	<html:p>KEGG_EC: 2.7.1.12</html:p>
	<html:p>FORMULA: (1.0) C10H13N5O13P3 (1.0) C6H11O7 &lt;==&gt;(1.0) C6H11O10P (1.0) C10H13N5O10P2 </html:p>
	<html:p>KEGG_DIRECTION: reversible</html:p>
	<html:p>KBASE_DIRECTION: reversible</html:p>
	<html:p>STRUNIPROT: 0</html:p>
	<html:p>PROTEIN_ASSOCIATION: (kb|g.684.peg.4767 or kb|g.684.peg.1094 or kb|g.684.peg.4416)</html:p>
	<html:p>PROTEIN_CLASS: </html:p>
</notes>
<listOfReactants>
	<speciesReference species="cpd00002_c0" stoichiometry="1.0" name="ATP_c0_C10H13N5O13P3"/>
	<speciesReference species="cpd00222_c0" stoichiometry="1.0" name="GLCN_c0_C6H11O7"/>
</listOfReactants>
<listOfProducts>
	<speciesReference species="cpd00008_c0" stoichiometry="1.0" name="ADP_c0_C10H13N5O10P2"/>
	<speciesReference species="cpd00284_c0" stoichiometry="1.0" name="6-Phospho-D-gluconate_c0_C6H11O10P"/>
</listOfProducts>
</reaction>
	<reaction id="rxn01791_c0" name="(R)-Pantoate:beta-alanine_ligase_(AMP-forming)_c0" reversible="true">
<notes>
	<html:p>ISJPI: 1</html:p>
	<html:p>GENE_ASSOCIATION: </html:p>
	<html:p>KEGG_REACTION: R02473</html:p>
	<html:p>KEGG_EC: 6.3.2.1</html:p>
	<html:p>FORMULA: (1.0) C10H13N5O13P3 (1.0) C6H11O4 (1.0) C3H7NO2 &lt;==&gt;(1.0) C9H16NO5 (1.0) C10H13N5O7P (1.0) H2O7P2 </html:p>
	<html:p>KEGG_DIRECTION: reversible</html:p>
	<html:p>KBASE_DIRECTION: forward</html:p>
	<html:p>STRUNIPROT: 1</html:p>
	<html:p>PROTEIN_ASSOCIATION: </html:p>
	<html:p>PROTEIN_CLASS: </html:p>
</notes>
<listOfReactants>
	<speciesReference species="cpd00002_c0" stoichiometry="1.0" name="ATP_c0_C10H13N5O13P3"/>
	<speciesReference species="cpd00408_c0" stoichiometry="1.0" name="Pantoate_c0_C6H11O4"/>
	<speciesReference species="cpd00085_c0" stoichiometry="1.0" name="beta-Alanine_c0_C3H7NO2"/>
</listOfReactants>
<listOfProducts>
	<speciesReference species="cpd00012_c0" stoichiometry="1.0" name="PPi_c0_H2O7P2"/>
	<speciesReference species="cpd00644_c0" stoichiometry="1.0" name="PAN_c0_C9H16NO5"/>
	<speciesReference species="cpd00018_c0" stoichiometry="1.0" name="AMP_c0_C10H13N5O7P"/>
</listOfProducts>
</reaction>
	<reaction id="rxn05351_c0" name="Tetradecanoyl-[acyl-carrier_protein]:malonyl-CoA_c0" reversible="true">
<notes>
	<html:p>ISJPI: 0</html:p>
	<html:p>GENE_ASSOCIATION: (kb|g.684.peg.1576)</html:p>
	<html:p>KEGG_REACTION: R04967</html:p>
	<html:p>KEGG_EC: 1.3.1.10</html:p>
	<html:p>FORMULA: (1.0) C25H47N2O8PRS (1.0) C21H26N7O17P3 &lt;==&gt;(1.0) H (1.0) C21H27N7O17P3 (1.0) C25H45N2O8PRS </html:p>
	<html:p>KEGG_DIRECTION: reversible</html:p>
	<html:p>KBASE_DIRECTION: backward</html:p>
	<html:p>STRUNIPROT: 0</html:p>
	<html:p>PROTEIN_ASSOCIATION: (kb|g.684.peg.1576)</html:p>
	<html:p>PROTEIN_CLASS: </html:p>
</notes>
<listOfReactants>
	<speciesReference species="cpd00006_c0" stoichiometry="1.0" name="NADP_c0_C21H26N7O17P3"/>
	<speciesReference species="cpd11466_c0" stoichiometry="1.0" name="Myristoyl-ACP_c0_C25H47N2O8PRS"/>
</listOfReactants>
<listOfProducts>
	<speciesReference species="cpd00005_c0" stoichiometry="1.0" name="NADPH_c0_C21H27N7O17P3"/>
	<speciesReference species="cpd11467_c0" stoichiometry="1.0" name="2E-Tetradecenoyl-acp_c0_C25H45N2O8PRS"/>
	<speciesReference species="cpd00067_c0" stoichiometry="1.0" name="H_c0_H"/>
</listOfProducts>
</reaction>
	<reaction id="EX_cpd00550" name="EX_cpd00550" reversible="true">
<notes>
	<html:p>FORMULA: (1.0) C3H7NO3 &lt;==&gt;</html:p>
</notes>
<listOfReactants>
	<speciesReference species="cpd00550_e0" stoichiometry="1.0" name="D-Serine_e0_C3H7NO3"/>
</listOfReactants>
</reaction>
	<reaction id="rxn01802" name="Reaction Added from: gene association: original name:Glutaryl-CoA:(acceptor) 2,3-oxidoreductase (decarboxylating) added from:Arthrobacter_aurescens_TC1_SEED_model" reversible="false">
<notes>
	<html:p>ISJPI: 0</html:p>
	<html:p>KEGG_REACTION: R02487</html:p>
	<html:p>KEGG_EC: NOEC</html:p>
	<html:p>FORMULA: (1.0) C27H31N9O15P2 (1.0) H (1.0) C26H38N7O19P3S ==&gt;(1.0) C25H37N7O17P3S (1.0) C27H33N9O15P2 (1.0) CO2 </html:p>
	<html:p>KEGG_DIRECTION: forward</html:p>
	<html:p>KBASE_DIRECTION: reversible</html:p>
	<html:p>STRUNIPROT: 0</html:p>
	<html:p>EQUATION: (1) FAD[c] + (1) Glutaryl-CoA[c] + (1) H+[c] &lt;=&gt; (1) CO2[c] + (1) Crotonyl-CoA[c] + (1) FADH2[c]</html:p>
</notes>
<listOfReactants>
	<speciesReference species="cpd00015_c0" stoichiometry="1.0" name="FAD_c0_C27H31N9O15P2"/>
	<speciesReference species="cpd00413_c0" stoichiometry="1.0" name="Glutaryl-CoA_C26H38N7O19P3S"/>
	<speciesReference species="cpd00067_c0" stoichiometry="1.0" name="H_c0_H"/>
</listOfReactants>
<listOfProducts>
	<speciesReference species="cpd00650_c0" stoichiometry="1.0" name="Crotonyl-CoA_c0_C25H37N7O17P3S"/>
	<speciesReference species="cpd00011_c0" stoichiometry="1.0" name="CO2_c0_CO2"/>
	<speciesReference species="cpd00982_c0" stoichiometry="1.0" name="FADH2_c0_C27H33N9O15P2"/>
</listOfProducts>
</reaction>
	<reaction id="rxn01807" name="Reaction Added from: gene association: original name:ATP:pyridoxal 5-phosphotransferase added from:Arthrobacter_aurescens_TC1_SEED_model" reversible="true">
<notes>
	<html:p>ISJPI: 1</html:p>
	<html:p>KEGG_REACTION: R02493</html:p>
	<html:p>KEGG_EC: 2.7.1.35</html:p>
	<html:p>FORMULA: (1.0) C10H13N5O13P3 (1.0) C8H13N2O2 &lt;==&gt;(1.0) C8H13N2O5P (1.0) C10H13N5O10P2 </html:p>
	<html:p>KEGG_DIRECTION: reversible</html:p>
	<html:p>KBASE_DIRECTION: reversible</html:p>
	<html:p>STRUNIPROT: 0</html:p>
	<html:p>EQUATION: (1) ATP[c] + (1) PM[c] &lt;=&gt; (1) ADP[c] + (1) Pyridoxamine phosphate[c]</html:p>
</notes>
<listOfReactants>
	<speciesReference species="cpd00002_c0" stoichiometry="1.0" name="ATP_c0_C10H13N5O13P3"/>
	<speciesReference species="cpd00419_c0" stoichiometry="1.0" name="PM_C8H13N2O2"/>
</listOfReactants>
<listOfProducts>
	<speciesReference species="cpd00008_c0" stoichiometry="1.0" name="ADP_c0_C10H13N5O10P2"/>
	<speciesReference species="cpd00493_c0" stoichiometry="1.0" name="Pyridoxamine phosphate_C8H13N2O5P"/>
</listOfProducts>
</reaction>
	<reaction id="rxn08468_c0" name="FMNH2-dependent_monooxygenase_(methanesulfonate)_c0" reversible="false">
<notes>
	<html:p>GENE_ASSOCIATION: (kb|g.684.peg.2847)</html:p>
	<html:p>FORMULA: (1.0) C17H22N4O9P (1.0) CH3O3S (1.0) O2 ==&gt;(1.0) CH2O (1.0) C17H20N4O9P (1.0) H2O (1.0) HO3S </html:p>
	<html:p>PROTEIN_ASSOCIATION: (kb|g.684.peg.2847)</html:p>
	<html:p>PROTEIN_CLASS: </html:p>
</notes>
<listOfReactants>
	<speciesReference species="cpd08023_c0" stoichiometry="1.0" name="methanesulfonate_c0_CH3O3S"/>
	<speciesReference species="cpd00007_c0" stoichiometry="1.0" name="O2_c0_O2"/>
	<speciesReference species="cpd01270_c0" stoichiometry="1.0" name="FMNH2_c0_C17H22N4O9P"/>
</listOfReactants>
<listOfProducts>
	<speciesReference species="cpd00055_c0" stoichiometry="1.0" name="Formaldehyde_c0_CH2O"/>
	<speciesReference species="cpd00001_c0" stoichiometry="1.0" name="H2O_c0_H2O"/>
	<speciesReference species="cpd00050_c0" stoichiometry="1.0" name="FMN_c0_C17H20N4O9P"/>
	<speciesReference species="cpd00081_c0" stoichiometry="1.0" name="Sulfite_c0_HO3S"/>
</listOfProducts>
</reaction>
	<reaction id="rxn02085_c0" name="4,5-Dihydro-4-oxo-5-imidazolepropanoate_hydro-lyase_c0" reversible="true">
<notes>
	<html:p>ISJPI: 1</html:p>
	<html:p>GENE_ASSOCIATION: (kb|g.684.peg.3046)</html:p>
	<html:p>KEGG_REACTION: R02914</html:p>
	<html:p>KEGG_EC: 4.2.1.49</html:p>
	<html:p>FORMULA: (1.0) C6H7N2O3 &lt;==&gt;(1.0) H2O (1.0) C6H5N2O2 </html:p>
	<html:p>KEGG_DIRECTION: reversible</html:p>
	<html:p>KBASE_DIRECTION: reversible</html:p>
	<html:p>STRUNIPROT: 1</html:p>
	<html:p>PROTEIN_ASSOCIATION: (kb|g.684.peg.3046)</html:p>
	<html:p>PROTEIN_CLASS: </html:p>
</notes>
<listOfReactants>
	<speciesReference species="cpd02311_c0" stoichiometry="1.0" name="4-Imidazolone-5-propanoate_c0_C6H7N2O3"/>
</listOfReactants>
<listOfProducts>
	<speciesReference species="cpd00001_c0" stoichiometry="1.0" name="H2O_c0_H2O"/>
	<speciesReference species="cpd00581_c0" stoichiometry="1.0" name="Urocanate_c0_C6H5N2O2"/>
</listOfProducts>
</reaction>
	<reaction id="rxn01390_c0" name="ATP:L-rhamnulose_1-phosphotransferase_c0" reversible="true">
<notes>
	<html:p>ISJPI: 1</html:p>
	<html:p>GENE_ASSOCIATION: (kb|g.684.peg.3421)</html:p>
	<html:p>KEGG_REACTION: R01902</html:p>
	<html:p>KEGG_EC: 2.7.1.5</html:p>
	<html:p>FORMULA: (1.0) C5H10O5 (1.0) C10H13N5O13P3 &lt;==&gt;(1.0) C10H13N5O10P2 (1.0) C5H10O8P </html:p>
	<html:p>KEGG_DIRECTION: reversible</html:p>
	<html:p>KBASE_DIRECTION: reversible</html:p>
	<html:p>STRUNIPROT: 1</html:p>
	<html:p>PROTEIN_ASSOCIATION: (kb|g.684.peg.3421)</html:p>
	<html:p>PROTEIN_CLASS: </html:p>
</notes>
<listOfReactants>
	<speciesReference species="cpd00002_c0" stoichiometry="1.0" name="ATP_c0_C10H13N5O13P3"/>
	<speciesReference species="cpd00261_c0" stoichiometry="1.0" name="L-Lyxulose_c0_C5H10O5"/>
</listOfReactants>
<listOfProducts>
	<speciesReference species="cpd03861_c0" stoichiometry="1.0" name="L-Xylulose_1-phosphate_c0_C5H10O8P"/>
	<speciesReference species="cpd00008_c0" stoichiometry="1.0" name="ADP_c0_C10H13N5O10P2"/>
</listOfProducts>
</reaction>
	<reaction id="rxn10313_c0" name="isopentadecanoyl-lipoteichoic_acid_synthesis_(n=24),_linked,_N-acetylglucosamine_substituted_c0" reversible="true">
<notes>
	<html:p>GENE_ASSOCIATION: (kb|g.684.peg.1263)</html:p>
	<html:p>FORMULA: (1.0) C117H228O135P24 (24.0) C17H25N3O17P2 &lt;==&gt;(1.0) C309H540N24O255P24 (24.0) C9H12N2O12P2 </html:p>
	<html:p>PROTEIN_ASSOCIATION: (kb|g.684.peg.1263)</html:p>
	<html:p>PROTEIN_CLASS: </html:p>
</notes>
<listOfReactants>
	<speciesReference species="cpd15752_c0" stoichiometry="1.0" name="Isopentadecanoyllipoteichoic_acid_n=24__linked__unsubstituted_c0_C117H228O135P24"/>
	<speciesReference species="cpd00037_c0" stoichiometry="24.0" name="UDP-N-acetylglucosamine_c0_C17H25N3O17P2"/>
</listOfReactants>
<listOfProducts>
	<speciesReference species="cpd00014_c0" stoichiometry="24.0" name="UDP_c0_C9H12N2O12P2"/>
	<speciesReference species="cpd15770_c0" stoichiometry="1.0" name="Isopentadecanoyllipoteichoic_acid_n=24__linked__N-acetyl-D-glucosamine_c0_C309H540N24O255P24"/>
</listOfProducts>
</reaction>
	<reaction id="rxn11600" name="Reaction Added from: gene association: original name:rxn11600 added from:Arthrobacter_aurescens_TC1_SEED_model" reversible="true">
<notes>
	<html:p>ISJPI: 1</html:p>
	<html:p>KEGG_REACTION: R04375</html:p>
	<html:p>KEGG_EC: NOEC</html:p>
	<html:p>FORMULA: (1.0) C5H7O5 (1.0) C21H26N7O14P2 &lt;==&gt;(1.0) H (1.0) C21H27N7O14P2 (1.0) C5H5O5 </html:p>
	<html:p>KEGG_DIRECTION: reversible</html:p>
	<html:p>KBASE_DIRECTION: reversible</html:p>
	<html:p>STRUNIPROT: 0</html:p>
	<html:p>EQUATION: (1) 2-Dehydro-3-deoxy-D-xylonate[c] + (1) NAD[c] &lt;=&gt; (1) 5-Hydroxy-2,4-dioxopentanoate[c] + (1) H+[c] + (1) NADH[c]</html:p>
</notes>
<listOfReactants>
	<speciesReference species="cpd00003_c0" stoichiometry="1.0" name="NAD_c0_C21H26N7O14P2"/>
	<speciesReference species="cpd02386_c0" stoichiometry="1.0" name="2-Dehydro-3-deoxy-D-xylonate_C5H7O5"/>
</listOfReactants>
<listOfProducts>
	<speciesReference species="cpd00004_c0" stoichiometry="1.0" name="NADH_c0_C21H27N7O14P2"/>
	<speciesReference species="cpd16315_c0" stoichiometry="1.0" name="5-Hydroxy-2,4-dioxopentanoate_C5H5O5"/>
	<speciesReference species="cpd00067_c0" stoichiometry="1.0" name="H_c0_H"/>
</listOfProducts>
</reaction>
	<reaction id="R_rxn02261_c0" name="R03158_c0" reversible="true">
<notes>
	<html:p>GENE_ASSOCIATION: fig|6666666.440926.peg.508</html:p>
	<html:p>PROTEIN_ASSOCIATION: fig|6666666.440926.peg.508</html:p>
</notes>
<listOfReactants>
	<speciesReference species="M_cpd00067_c0" stoichiometry="2.0" name="H_plus__c0"/>
	<speciesReference species="M_cpd00010_c0" stoichiometry="1.0" name="CoA_c0"/>
	<speciesReference species="M_cpd00745_c0" stoichiometry="1.0" name="Hydracrylic_acid_c0"/>
</listOfReactants>
<listOfProducts>
	<speciesReference species="M_cpd00001_c0" stoichiometry="1.0" name="H2O_c0"/>
	<speciesReference species="M_cpd03375_c0" stoichiometry="1.0" name="3_Hydroxypropanoyl_CoA_c0"/>
</listOfProducts>
</reaction>
	<reaction id="rxn03182_c0" name="3-deoxy-D-manno-octulosonic_acid_transferase_c0" reversible="true">
<notes>
	<html:p>ISJPI: 0</html:p>
	<html:p>GENE_ASSOCIATION: </html:p>
	<html:p>KEGG_REACTION: R04658</html:p>
	<html:p>KEGG_EC: NOEC</html:p>
	<html:p>FORMULA: (1.0) C68H128N2O23P2 (1.0) C17H24N3O15P &lt;==&gt;(1.0) C9H13N3O8P (1.0) C76H139N2O30P2 </html:p>
	<html:p>KEGG_DIRECTION: reversible</html:p>
	<html:p>KBASE_DIRECTION: reversible</html:p>
	<html:p>STRUNIPROT: 0</html:p>
	<html:p>PROTEIN_ASSOCIATION: </html:p>
	<html:p>PROTEIN_CLASS: </html:p>
</notes>
<listOfReactants>
	<speciesReference species="cpd02546_c0" stoichiometry="1.0" name="CMP-KDO_c0_C17H24N3O15P"/>
	<speciesReference species="cpd02993_c0" stoichiometry="1.0" name="Lipid_IVA_c0_C68H128N2O23P2"/>
</listOfReactants>
<listOfProducts>
	<speciesReference species="cpd00046_c0" stoichiometry="1.0" name="CMP_c0_C9H13N3O8P"/>
	<speciesReference species="cpd03585_c0" stoichiometry="1.0" name="KDO-lipid_IVA_c0_C76H139N2O30P2"/>
</listOfProducts>
</reaction>
	<reaction id="rxn07578" name="Reaction Added from: gene association: original name:3hydroxyacyl-acp dehydratase (c18:0) added from:Arthrobacter_aurescens_TC1_SEED_model" reversible="true">
<notes>
	<html:p>ISJPI: 1</html:p>
	<html:p>KEGG_REACTION: R07764</html:p>
	<html:p>KEGG_EC: NOEC</html:p>
	<html:p>FORMULA: (1.0) C18H35O2RS &lt;==&gt;(1.0) C18H33ORS (1.0) H2O </html:p>
	<html:p>KEGG_DIRECTION: reversible</html:p>
	<html:p>KBASE_DIRECTION: reversible</html:p>
	<html:p>STRUNIPROT: 0</html:p>
	<html:p>EQUATION: (1) 3-Hydroxystearoyl-[acp][c] &lt;=&gt; (1) (2E)-Octadecenoyl-[acp][c] + (1) H2O[c]</html:p>
</notes>
<listOfReactants>
	<speciesReference species="cpd14939_c0" stoichiometry="1.0" name="3-Hydroxystearoyl-[acp]_C18H35O2RS"/>
</listOfReactants>
<listOfProducts>
	<speciesReference species="cpd14940_c0" stoichiometry="1.0" name="(2E)-Octadecenoyl-[acp]_C18H33ORS"/>
	<speciesReference species="cpd00001_c0" stoichiometry="1.0" name="H2O_c0_H2O"/>
</listOfProducts>
</reaction>
	<reaction id="rxn07577" name="Reaction Added from: gene association: original name:3oxoacyl-acp reductase (c18:0) added from:Arthrobacter_aurescens_TC1_SEED_model" reversible="true">
<notes>
	<html:p>ISJPI: 1</html:p>
	<html:p>KEGG_REACTION: R07763</html:p>
	<html:p>KEGG_EC: 1.1.1.100</html:p>
	<html:p>FORMULA: (1.0) H (1.0) C18H33O2RS (1.0) C21H27N7O17P3 &lt;==&gt;(1.0) C18H35O2RS (1.0) C21H26N7O17P3 </html:p>
	<html:p>KEGG_DIRECTION: reversible</html:p>
	<html:p>KBASE_DIRECTION: reversible</html:p>
	<html:p>STRUNIPROT: 1</html:p>
	<html:p>EQUATION: (1) 3-Oxostearoyl-[acp][c] + (1) H+[c] + (1) NADPH[c] &lt;=&gt; (1) 3-Hydroxystearoyl-[acp][c] + (1) NADP[c]</html:p>
</notes>
<listOfReactants>
	<speciesReference species="cpd00005_c0" stoichiometry="1.0" name="NADPH_c0_C21H27N7O17P3"/>
	<speciesReference species="cpd14938_c0" stoichiometry="1.0" name="3-Oxostearoyl-[acp]_C18H33O2RS"/>
	<speciesReference species="cpd00067_c0" stoichiometry="1.0" name="H_c0_H"/>
</listOfReactants>
<listOfProducts>
	<speciesReference species="cpd14939_c0" stoichiometry="1.0" name="3-Hydroxystearoyl-[acp]_C18H35O2RS"/>
	<speciesReference species="cpd00006_c0" stoichiometry="1.0" name="NADP_c0_C21H26N7O17P3"/>
</listOfProducts>
</reaction>
	<reaction id="R_rxn07261_c0" name="R07384_c0" reversible="true">
<notes>
	<html:p>GENE_ASSOCIATION: fig|6666666.440926.peg.1745</html:p>
	<html:p>PROTEIN_ASSOCIATION: fig|6666666.440926.peg.1745</html:p>
</notes>
<listOfReactants>
	<speciesReference species="M_cpd00067_c0" stoichiometry="2.0" name="H_plus__c0"/>
	<speciesReference species="M_cpd00046_c0" stoichiometry="1.0" name="CMP_c0"/>
	<speciesReference species="M_cpd12606_c0" stoichiometry="1.0" name="Plasmenylethanolamine_c0"/>
</listOfReactants>
<listOfProducts>
	<speciesReference species="M_cpd00444_c0" stoichiometry="1.0" name="CDPethanolamine_c0"/>
	<speciesReference species="M_cpd12322_c0" stoichiometry="1.0" name="1_Alkenyl_2_acylglycerol_c0"/>
</listOfProducts>
</reaction>
	<reaction id="R_rxn02421_c0" name="CTP_N_methylethanolamine_phosphate_cytidylyltransferase_c0" reversible="true">
<notes>
	<html:p>GENE_ASSOCIATION: fig|6666666.440926.peg.913</html:p>
	<html:p>PROTEIN_ASSOCIATION: fig|6666666.440926.peg.913</html:p>
</notes>
<listOfReactants>
	<speciesReference species="M_cpd00888_c0" stoichiometry="1.0" name="N_Methylethanolamine_phosphate_c0"/>
	<speciesReference species="M_cpd00052_c0" stoichiometry="1.0" name="CTP_c0"/>
</listOfReactants>
<listOfProducts>
	<speciesReference species="M_cpd02200_c0" stoichiometry="1.0" name="CDP_N_methylethanolamine_c0"/>
	<speciesReference species="M_cpd00012_c0" stoichiometry="1.0" name="PPi_c0"/>
</listOfProducts>
</reaction>
	<reaction id="rxn07572" name="Reaction Added from: gene association: original name:rxn07572 added from:Arthrobacter_aurescens_TC1_SEED_model" reversible="false">
<notes>
	<html:p>ISJPI: 1</html:p>
	<html:p>KEGG_REACTION: R07758</html:p>
	<html:p>KEGG_EC: NOEC</html:p>
	<html:p>FORMULA: (1.0) H (1.0) C37H63N7O17P3S (1.0) C24H34N7O19P3S &lt;==&gt;(1.0) C21H33N7O16P3S (1.0) C39H65N7O18P3S (1.0) CO2 </html:p>
	<html:p>KEGG_DIRECTION: reversible</html:p>
	<html:p>KBASE_DIRECTION: forward</html:p>
	<html:p>STRUNIPROT: 0</html:p>
	<html:p>EQUATION: (1) H+[c] + (1) Malonyl-CoA[c] + (1) Palmitoyl-CoA[c] &lt;=&gt; (1) 3-Oxostearoyl-CoA[c] + (1) CO2[c] + (1) CoA[c]</html:p>
</notes>
<listOfReactants>
	<speciesReference species="cpd00070_c0" stoichiometry="1.0" name="Malonyl-CoA_c0_C24H34N7O19P3S"/>
	<speciesReference species="cpd00134_c0" stoichiometry="1.0" name="Palmitoyl-CoA_c0_C37H63N7O17P3S"/>
	<speciesReference species="cpd00067_c0" stoichiometry="1.0" name="H_c0_H"/>
</listOfReactants>
<listOfProducts>
	<speciesReference species="cpd00011_c0" stoichiometry="1.0" name="CO2_c0_CO2"/>
	<speciesReference species="cpd00010_c0" stoichiometry="1.0" name="CoA_c0_C21H33N7O16P3S"/>
	<speciesReference species="cpd14935_c0" stoichiometry="1.0" name="3-Oxostearoyl-CoA_C39H65N7O18P3S"/>
</listOfProducts>
</reaction>
	<reaction id="rxn06240" name="Reaction Added from: gene association: original name:N-Acyl-D-glucosamine 6-phosphate 2-epimerase added from:Arthrobacter_aurescens_TC1_SEED_model" reversible="true">
<notes>
	<html:p>ISJPI: 1</html:p>
	<html:p>KEGG_REACTION: R02770</html:p>
	<html:p>KEGG_EC: 5.1.3.9</html:p>
	<html:p>FORMULA: (1.0) C7H12NO9PR &lt;==&gt;(1.0) C7H12NO9PR </html:p>
	<html:p>KEGG_DIRECTION: NA</html:p>
	<html:p>KBASE_DIRECTION: reversible</html:p>
	<html:p>STRUNIPROT: 1</html:p>
	<html:p>EQUATION: (1) N-Acyl-D-mannosamine 6-phosphate[c] &lt;=&gt; (1) N-Acyl-D-glucosamine 6-phosphate[c]</html:p>
</notes>
<listOfReactants>
	<speciesReference species="cpd11727_c0" stoichiometry="1.0" name="N-Acyl-D-mannosamine 6-phosphate_C7H12NO9PR"/>
</listOfReactants>
<listOfProducts>
	<speciesReference species="cpd12473_c0" stoichiometry="1.0" name="N-Acyl-D-glucosamine 6-phosphate_C7H12NO9PR"/>
</listOfProducts>
</reaction>
	<reaction id="rxn07574" name="Reaction Added from: gene association: original name:enoyl-coa hydratase (c18:0) added from:Arthrobacter_aurescens_TC1_SEED_model" reversible="true">
<notes>
	<html:p>ISJPI: 1</html:p>
	<html:p>KEGG_REACTION: R07760</html:p>
	<html:p>KEGG_EC: NOEC</html:p>
	<html:p>FORMULA: (1.0) C39H67N7O18P3S &lt;==&gt;(1.0) H2O (1.0) C39H65N7O17P3S </html:p>
	<html:p>KEGG_DIRECTION: reversible</html:p>
	<html:p>KBASE_DIRECTION: reversible</html:p>
	<html:p>STRUNIPROT: 0</html:p>
	<html:p>EQUATION: (1) 3-Hydroxystearoyl-CoA[c] &lt;=&gt; (1) (2E)-Octadecenoyl-CoA[c] + (1) H2O[c]</html:p>
</notes>
<listOfReactants>
	<speciesReference species="cpd14936_c0" stoichiometry="1.0" name="3-Hydroxystearoyl-CoA_C39H67N7O18P3S"/>
</listOfReactants>
<listOfProducts>
	<speciesReference species="cpd00001_c0" stoichiometry="1.0" name="H2O_c0_H2O"/>
	<speciesReference species="cpd14937_c0" stoichiometry="1.0" name="(2E)-Octadecenoyl-CoA_C39H65N7O17P3S"/>
</listOfProducts>
</reaction>
	<reaction id="rxn07573" name="Reaction Added from: gene association: original name:rxn07573 added from:Arthrobacter_aurescens_TC1_SEED_model" reversible="true">
<notes>
	<html:p>ISJPI: 1</html:p>
	<html:p>KEGG_REACTION: R07759</html:p>
	<html:p>KEGG_EC: NOEC</html:p>
	<html:p>FORMULA: (1.0) H (1.0) C39H65N7O18P3S (1.0) C21H27N7O17P3 &lt;==&gt;(1.0) C21H26N7O17P3 (1.0) C39H67N7O18P3S </html:p>
	<html:p>KEGG_DIRECTION: reversible</html:p>
	<html:p>KBASE_DIRECTION: reversible</html:p>
	<html:p>STRUNIPROT: 0</html:p>
	<html:p>EQUATION: (1) 3-Oxostearoyl-CoA[c] + (1) H+[c] + (1) NADPH[c] &lt;=&gt; (1) 3-Hydroxystearoyl-CoA[c] + (1) NADP[c]</html:p>
</notes>
<listOfReactants>
	<speciesReference species="cpd00005_c0" stoichiometry="1.0" name="NADPH_c0_C21H27N7O17P3"/>
	<speciesReference species="cpd14935_c0" stoichiometry="1.0" name="3-Oxostearoyl-CoA_C39H65N7O18P3S"/>
	<speciesReference species="cpd00067_c0" stoichiometry="1.0" name="H_c0_H"/>
</listOfReactants>
<listOfProducts>
	<speciesReference species="cpd00006_c0" stoichiometry="1.0" name="NADP_c0_C21H26N7O17P3"/>
	<speciesReference species="cpd14936_c0" stoichiometry="1.0" name="3-Hydroxystearoyl-CoA_C39H67N7O18P3S"/>
</listOfProducts>
</reaction>
	<reaction id="rxn12850_c0" name="Gly-Phe_ABC_transporters_c0" reversible="false">
<notes>
	<html:p>GENE_ASSOCIATION: (kb|g.684.peg.1859 or kb|g.684.peg.1053 or kb|g.684.peg.2094)</html:p>
	<html:p>FORMULA: (1.0) C10H13N5O13P3 (1.0) H2O (1.0) C11H14N2O3 ==&gt;(1.0) H (1.0) HO4P (1.0) C10H13N5O10P2 (1.0) C11H14N2O3 </html:p>
	<html:p>PROTEIN_ASSOCIATION: (kb|g.684.peg.1859 or kb|g.684.peg.1053 or kb|g.684.peg.2094)</html:p>
	<html:p>PROTEIN_CLASS: </html:p>
</notes>
<listOfReactants>
	<speciesReference species="cpd00001_c0" stoichiometry="1.0" name="H2O_c0_H2O"/>
	<speciesReference species="cpd00002_c0" stoichiometry="1.0" name="ATP_c0_C10H13N5O13P3"/>
	<speciesReference species="cpd15605_e0" stoichiometry="1.0" name="Gly-Phe_e0_C11H14N2O3"/>
</listOfReactants>
<listOfProducts>
	<speciesReference species="cpd15605_c0" stoichiometry="1.0" name="Gly-Phe_c0_C11H14N2O3"/>
	<speciesReference species="cpd00009_c0" stoichiometry="1.0" name="Phosphate_c0_HO4P"/>
	<speciesReference species="cpd00008_c0" stoichiometry="1.0" name="ADP_c0_C10H13N5O10P2"/>
	<speciesReference species="cpd00067_c0" stoichiometry="1.0" name="H_c0_H"/>
</listOfProducts>
</reaction>
	<reaction id="rxn08583_c0" name="galactosyltransferase_I_(LPS_core_synthesis)_c0" reversible="false">
<notes>
	<html:p>GENE_ASSOCIATION: </html:p>
	<html:p>FORMULA: (1.0) C151H265N2O79P4 (1.0) C15H22N2O17P2 ==&gt;(1.0) C9H12N2O12P2 (1.0) C157H275N2O84P4 </html:p>
	<html:p>PROTEIN_ASSOCIATION: </html:p>
	<html:p>PROTEIN_CLASS: </html:p>
</notes>
<listOfReactants>
	<speciesReference species="cpd00026_c0" stoichiometry="1.0" name="UDP-glucose_c0_C15H22N2O17P2"/>
	<speciesReference species="cpd15479_c0" stoichiometry="1.0" name="glucosyl-inner_core_oligosaccharide_lipid_A_c0_C151H265N2O79P4"/>
</listOfReactants>
<listOfProducts>
	<speciesReference species="cpd00014_c0" stoichiometry="1.0" name="UDP_c0_C9H12N2O12P2"/>
	<speciesReference species="cpd15469_c0" stoichiometry="1.0" name="galactosyl-glucosyl-inner_core_oligosaccharide_lipid_A_c0_C157H275N2O84P4"/>
</listOfProducts>
</reaction>
	<reaction id="rxn01664_c0" name="2-Aminoadipate_6-semialdehyde_c0" reversible="true">
<notes>
	<html:p>ISJPI: 0</html:p>
	<html:p>GENE_ASSOCIATION: </html:p>
	<html:p>KEGG_REACTION: R02317</html:p>
	<html:p>KEGG_EC: NOEC</html:p>
	<html:p>FORMULA: (1.0) C6H11NO3 &lt;==&gt;(1.0) H (1.0) C6H8NO2 (1.0) H2O </html:p>
	<html:p>KEGG_DIRECTION: reversible</html:p>
	<html:p>KBASE_DIRECTION: backward</html:p>
	<html:p>STRUNIPROT: 0</html:p>
	<html:p>PROTEIN_ASSOCIATION: </html:p>
	<html:p>PROTEIN_CLASS: </html:p>
</notes>
<listOfReactants>
	<speciesReference species="cpd02522_c0" stoichiometry="1.0" name="2-Aminoadipate_6-semialdehyde_c0_C6H11NO3"/>
</listOfReactants>
<listOfProducts>
	<speciesReference species="cpd00001_c0" stoichiometry="1.0" name="H2O_c0_H2O"/>
	<speciesReference species="cpd00352_c0" stoichiometry="1.0" name="delta1-Piperideine-6-L-carboxylate_c0_C6H8NO2"/>
	<speciesReference species="cpd00067_c0" stoichiometry="1.0" name="H_c0_H"/>
</listOfProducts>
</reaction>
	<reaction id="rxn00942" name="Reaction Added from: gene association: original name:N-Ribosylnicotinamide ribohydrolase added from:Arthrobacter_aurescens_TC1_SEED_model" reversible="false">
<notes>
	<html:p>ISJPI: 1</html:p>
	<html:p>KEGG_REACTION: R01273</html:p>
	<html:p>KEGG_EC: 3.2.2.1</html:p>
	<html:p>FORMULA: (1.0) C11H15N2O5 (1.0) H2O ==&gt;(1.0) H (1.0) C5H10O5 (1.0) C6H6N2O </html:p>
	<html:p>KEGG_DIRECTION: forward</html:p>
	<html:p>KBASE_DIRECTION: forward</html:p>
	<html:p>STRUNIPROT: 0</html:p>
	<html:p>EQUATION: (1) H2O[c] + (1) N-Ribosylnicotinamide[c] &lt;=&gt; (1) D-Ribose[c] + (1) H+[c] + (1) Nicotinamide[c]</html:p>
</notes>
<listOfReactants>
	<speciesReference species="cpd00001_c0" stoichiometry="1.0" name="H2O_c0_H2O"/>
	<speciesReference species="cpd02016_c0" stoichiometry="1.0" name="N-Ribosylnicotinamide_c0_C11H15N2O5"/>
</listOfReactants>
<listOfProducts>
	<speciesReference species="cpd00133_c0" stoichiometry="1.0" name="Nicotinamide_c0_C6H6N2O"/>
	<speciesReference species="cpd00105_c0" stoichiometry="1.0" name="D-Ribose_c0_C5H10O5"/>
	<speciesReference species="cpd00067_c0" stoichiometry="1.0" name="H_c0_H"/>
</listOfProducts>
</reaction>
	<reaction id="EX_cpd00540" name="EX_cpd00540" reversible="true">
<notes>
	<html:p>FORMULA: (1.0) C5H11NO2 &lt;==&gt;</html:p>
</notes>
<listOfReactants>
	<speciesReference species="cpd00540_e0" stoichiometry="1.0" name="BET_e0_C5H11NO2"/>
</listOfReactants>
</reaction>
	<reaction id="rxn04139_c0" name="2-Octaprenyl-3-methyl-6-methoxy-1,4-benzoquinone_,NADPH2:oxygen_c0" reversible="true">
<notes>
	<html:p>ISJPI: 0</html:p>
	<html:p>GENE_ASSOCIATION: </html:p>
	<html:p>KEGG_REACTION: R06146</html:p>
	<html:p>KEGG_EC: NOEC</html:p>
	<html:p>FORMULA: (1.0) C48H72O3 (1.0) O2 (1.0) C21H27N7O17P3 &lt;==&gt;(1.0) H2O (1.0) C21H26N7O17P3 (1.0) C48H71O4 </html:p>
	<html:p>KEGG_DIRECTION: reversible</html:p>
	<html:p>KBASE_DIRECTION: forward</html:p>
	<html:p>STRUNIPROT: 0</html:p>
	<html:p>PROTEIN_ASSOCIATION: </html:p>
	<html:p>PROTEIN_CLASS: </html:p>
</notes>
<listOfReactants>
	<speciesReference species="cpd00005_c0" stoichiometry="1.0" name="NADPH_c0_C21H27N7O17P3"/>
	<speciesReference species="cpd03448_c0" stoichiometry="1.0" name="2-Octaprenyl-3-methyl-6-methoxy-1_4-benzoquinone_c0_C48H72O3"/>
	<speciesReference species="cpd00007_c0" stoichiometry="1.0" name="O2_c0_O2"/>
</listOfReactants>
<listOfProducts>
	<speciesReference species="cpd03449_c0" stoichiometry="1.0" name="2-Octaprenyl-3-methyl-5-hydroxy-6-methoxy-1_4-benzoquinone_c0_C48H71O4"/>
	<speciesReference species="cpd00001_c0" stoichiometry="1.0" name="H2O_c0_H2O"/>
	<speciesReference species="cpd00006_c0" stoichiometry="1.0" name="NADP_c0_C21H26N7O17P3"/>
</listOfProducts>
</reaction>
	<reaction id="rxn00946" name="Reaction Added from: gene association: original name:Palmitoyl-CoA:oxygen 2-oxidoreductase added from:Arthrobacter_aurescens_TC1_SEED_model" reversible="true">
<notes>
	<html:p>ISJPI: 1</html:p>
	<html:p>KEGG_REACTION: R01279</html:p>
	<html:p>KEGG_EC: 1.3.3.6</html:p>
	<html:p>FORMULA: (1.0) C27H31N9O15P2 (1.0) C37H63N7O17P3S &lt;==&gt;(1.0) C37H61N7O17P3S (1.0) C27H33N9O15P2 </html:p>
	<html:p>KEGG_DIRECTION: reversible</html:p>
	<html:p>KBASE_DIRECTION: backward</html:p>
	<html:p>STRUNIPROT: 0</html:p>
	<html:p>EQUATION: (1) FAD[c] + (1) Palmitoyl-CoA[c] &lt;=&gt; (1) (2E)-Hexadecenoyl-CoA[c] + (1) FADH2[c]</html:p>
</notes>
<listOfReactants>
	<speciesReference species="cpd00015_c0" stoichiometry="1.0" name="FAD_c0_C27H31N9O15P2"/>
	<speciesReference species="cpd00134_c0" stoichiometry="1.0" name="Palmitoyl-CoA_c0_C37H63N7O17P3S"/>
</listOfReactants>
<listOfProducts>
	<speciesReference species="cpd00982_c0" stoichiometry="1.0" name="FADH2_c0_C27H33N9O15P2"/>
	<speciesReference species="cpd03126_c0" stoichiometry="1.0" name="2E-Hexadecenoyl-CoA_c0_C37H61N7O17P3S"/>
</listOfProducts>
</reaction>
	<reaction id="rxn03903_c0" name="UDPMurAc(oyl-L-Ala-D-gamma-Glu-L-Lys-D-Ala-D-Ala):undecaprenyl-_c0" reversible="true">
<notes>
	<html:p>ISJPI: 1</html:p>
	<html:p>GENE_ASSOCIATION: (kb|g.684.peg.902)</html:p>
	<html:p>KEGG_REACTION: R05629</html:p>
	<html:p>KEGG_EC: 2.7.8.13</html:p>
	<html:p>FORMULA: (1.0) C55H90O4P (1.0) C40H62N9O26P2 &lt;==&gt;(1.0) C86H140N7O21P2 (1.0) C9H12N2O9P </html:p>
	<html:p>KEGG_DIRECTION: reversible</html:p>
	<html:p>KBASE_DIRECTION: reversible</html:p>
	<html:p>STRUNIPROT: 1</html:p>
	<html:p>PROTEIN_ASSOCIATION: (kb|g.684.peg.902)</html:p>
	<html:p>PROTEIN_CLASS: </html:p>
</notes>
<listOfReactants>
	<speciesReference species="cpd00286_c0" stoichiometry="1.0" name="Undecaprenylphosphate_c0_C55H90O4P"/>
	<speciesReference species="cpd02862_c0" stoichiometry="1.0" name="UDPMurAcoyl-L-Ala-D-gamma-Glu-L-Lys-D-Ala-D-Ala_c0_C40H62N9O26P2"/>
</listOfReactants>
<listOfProducts>
	<speciesReference species="cpd00091_c0" stoichiometry="1.0" name="UMP_c0_C9H12N2O9P"/>
	<speciesReference species="cpd02948_c0" stoichiometry="1.0" name="MurAcoyl-L-Ala-D-gamma-Glu-L-Lys-D-Ala-D-Ala-diphospho-_undecaprenol_c0_C86H140N7O21P2"/>
</listOfProducts>
</reaction>
	<reaction id="R_rxn02788_c0" name="R03966_c0" reversible="false">
<notes>
	<html:p>GENE_ASSOCIATION: fig|6666666.440926.peg.2019</html:p>
	<html:p>PROTEIN_ASSOCIATION: fig|6666666.440926.peg.2019</html:p>
</notes>
<listOfReactants>
	<speciesReference species="M_cpd01644_c0" stoichiometry="1.0" name="2_Hydroxymuconate_c0"/>
</listOfReactants>
<listOfProducts>
	<speciesReference species="M_cpd02183_c0" stoichiometry="1.0" name="4_Oxalocrotonate_c0"/>
</listOfProducts>
</reaction>
	<reaction id="rxn02933_c0" name="(2S,3S)-3-hydroxy-2-methylbutanoyl-CoA:NAD+_oxidoreductase_c0" reversible="true">
<notes>
	<html:p>ISJPI: 0</html:p>
	<html:p>GENE_ASSOCIATION: () and (kb|g.684.peg.673 or kb|g.684.peg.964)</html:p>
	<html:p>KEGG_REACTION: R04203</html:p>
	<html:p>KEGG_EC: 1.1.1.35</html:p>
	<html:p>FORMULA: (1.0) C21H26N7O14P2 (1.0) C26H41N7O18P3S &lt;==&gt;(1.0) H (1.0) C21H27N7O14P2 (1.0) C26H39N7O18P3S </html:p>
	<html:p>KEGG_DIRECTION: reversible</html:p>
	<html:p>KBASE_DIRECTION: reversible</html:p>
	<html:p>STRUNIPROT: 0</html:p>
	<html:p>PROTEIN_ASSOCIATION: () and (kb|g.684.peg.673 or kb|g.684.peg.964)</html:p>
	<html:p>PROTEIN_CLASS: ,</html:p>
</notes>
<listOfReactants>
	<speciesReference species="cpd00003_c0" stoichiometry="1.0" name="NAD_c0_C21H26N7O14P2"/>
	<speciesReference species="cpd02691_c0" stoichiometry="1.0" name="2-methyl-3-hydroxy-butyryl-CoA_c0_C26H41N7O18P3S"/>
</listOfReactants>
<listOfProducts>
	<speciesReference species="cpd00004_c0" stoichiometry="1.0" name="NADH_c0_C21H27N7O14P2"/>
	<speciesReference species="cpd02124_c0" stoichiometry="1.0" name="2-Methylacetoacetyl-CoA_c0_C26H39N7O18P3S"/>
	<speciesReference species="cpd00067_c0" stoichiometry="1.0" name="H_c0_H"/>
</listOfProducts>
</reaction>
	<reaction id="rxn07580" name="Reaction Added from: gene association: original name:octanoyl-[acp]:protein N6-octanoyltransferase added from:Arthrobacter_aurescens_TC1_SEED_model" reversible="true">
<notes>
	<html:p>ISJPI: 1</html:p>
	<html:p>KEGG_REACTION: R07766</html:p>
	<html:p>KEGG_EC: 2.3.1.181</html:p>
	<html:p>FORMULA: (1.0) H3NR (1.0) C19H35N2O8PRS &lt;==&gt;(1.0) H (1.0) C11H21N2O7PRS (1.0) C8H16NOR </html:p>
	<html:p>KEGG_DIRECTION: reversible</html:p>
	<html:p>KBASE_DIRECTION: forward</html:p>
	<html:p>STRUNIPROT: 1</html:p>
	<html:p>EQUATION: (1) Apoprotein[c] + (1) Octanoyl-ACP[c] &lt;=&gt; (1) ACP[c] + (1) H+[c] + (1) Protein N6-(octanoyl)lysine[c]</html:p>
</notes>
<listOfReactants>
	<speciesReference species="cpd11470_c0" stoichiometry="1.0" name="Octanoyl-ACP_c0_C19H35N2O8PRS"/>
	<speciesReference species="cpd14957_c0" stoichiometry="1.0" name="Apoprotein_H3NR"/>
</listOfReactants>
<listOfProducts>
	<speciesReference species="cpd14953_c0" stoichiometry="1.0" name="Protein N6-(octanoyl)lysine_C8H16NOR"/>
	<speciesReference species="cpd11493_c0" stoichiometry="1.0" name="ACP_c0_C11H21N2O7PRS"/>
	<speciesReference species="cpd00067_c0" stoichiometry="1.0" name="H_c0_H"/>
</listOfProducts>
</reaction>
	<reaction id="rxn02474_c0" name="5-amino-6-(5-phosphoribitylamino)uracil:NADP+_1-oxidoreductase_c0" reversible="true">
<notes>
	<html:p>ISJPI: 1</html:p>
	<html:p>GENE_ASSOCIATION: (kb|g.684.peg.68)</html:p>
	<html:p>KEGG_REACTION: R03458</html:p>
	<html:p>KEGG_EC: 1.1.1.193</html:p>
	<html:p>FORMULA: (1.0) C9H16N4O9P (1.0) C21H26N7O17P3 &lt;==&gt;(1.0) H (1.0) C9H14N4O9P (1.0) C21H27N7O17P3 </html:p>
	<html:p>KEGG_DIRECTION: reversible</html:p>
	<html:p>KBASE_DIRECTION: reversible</html:p>
	<html:p>STRUNIPROT: 0</html:p>
	<html:p>PROTEIN_ASSOCIATION: (kb|g.684.peg.68)</html:p>
	<html:p>PROTEIN_CLASS: </html:p>
</notes>
<listOfReactants>
	<speciesReference species="cpd02720_c0" stoichiometry="1.0" name="5-Amino-6--5-phosphoribitylaminouracil_c0_C9H16N4O9P"/>
	<speciesReference species="cpd00006_c0" stoichiometry="1.0" name="NADP_c0_C21H26N7O17P3"/>
</listOfReactants>
<listOfProducts>
	<speciesReference species="cpd00005_c0" stoichiometry="1.0" name="NADPH_c0_C21H27N7O17P3"/>
	<speciesReference species="cpd00931_c0" stoichiometry="1.0" name="5-Amino-6--5-phosphoribosylaminouracil_c0_C9H14N4O9P"/>
	<speciesReference species="cpd00067_c0" stoichiometry="1.0" name="H_c0_H"/>
</listOfProducts>
</reaction>
	<reaction id="rxn00740_c0" name="O-Succinyl-L-homoserine_succinate-lyase_(adding_cysteine)_c0" reversible="true">
<notes>
	<html:p>ISJPI: 1</html:p>
	<html:p>GENE_ASSOCIATION: (kb|g.684.peg.4679)</html:p>
	<html:p>KEGG_REACTION: R00999</html:p>
	<html:p>KEGG_EC: 2.5.1.48</html:p>
	<html:p>FORMULA: (1.0) C8H12NO6 (1.0) H2O &lt;==&gt;(1.0) H (1.0) H4N (1.0) C4H4O4 (1.0) C4H5O3 </html:p>
	<html:p>KEGG_DIRECTION: reversible</html:p>
	<html:p>KBASE_DIRECTION: forward</html:p>
	<html:p>STRUNIPROT: 1</html:p>
	<html:p>PROTEIN_ASSOCIATION: (kb|g.684.peg.4679)</html:p>
	<html:p>PROTEIN_CLASS: </html:p>
</notes>
<listOfReactants>
	<speciesReference species="cpd00822_c0" stoichiometry="1.0" name="O-Succinyl-L-homoserine_c0_C8H12NO6"/>
	<speciesReference species="cpd00001_c0" stoichiometry="1.0" name="H2O_c0_H2O"/>
</listOfReactants>
<listOfProducts>
	<speciesReference species="cpd00036_c0" stoichiometry="1.0" name="Succinate_c0_C4H4O4"/>
	<speciesReference species="cpd00013_c0" stoichiometry="1.0" name="NH3_c0_H4N"/>
	<speciesReference species="cpd00094_c0" stoichiometry="1.0" name="2-Oxobutyrate_c0_C4H5O3"/>
	<speciesReference species="cpd00067_c0" stoichiometry="1.0" name="H_c0_H"/>
</listOfProducts>
</reaction>
	<reaction id="rxn08456" name="Reaction Added from: gene association: original name:fatty-acid-CoA ligase (hexanoate transport via vectoral Co-A coupling) added from:Arthrobacter_aurescens_TC1_SEED_model" reversible="true">
<notes>
	<html:p>FORMULA: (1.0) C10H13N5O13P3 (1.0) H (1.0) C21H33N7O16P3S (1.0) C6H11O2 &lt;==&gt;(1.0) C10H13N5O7P (1.0) C27H43N7O17P3S (1.0) H2O7P2 </html:p>
	<html:p>EQUATION: (1) ATP[c] + (1) CoA[c] + (1) H+[p] + (1) Hexanoate[p] &lt;=&gt; (1) AMP[c] + (1) Hexanoyl-CoA[c] + (1) PPi[c]</html:p>
</notes>
<listOfReactants>
	<speciesReference species="cpd00002_c0" stoichiometry="1.0" name="ATP_c0_C10H13N5O13P3"/>
	<speciesReference species="cpd00010_c0" stoichiometry="1.0" name="CoA_c0_C21H33N7O16P3S"/>
	<speciesReference species="cpd00067_c0" stoichiometry="1.0" name="H_c0_H"/>
	<speciesReference species="cpd01113_c0" stoichiometry="1.0" name="Hexanoate_C6H11O2"/>
</listOfReactants>
<listOfProducts>
	<speciesReference species="cpd03124_c0" stoichiometry="1.0" name="Hexanoyl-CoA_c0_C27H43N7O17P3S"/>
	<speciesReference species="cpd00012_c0" stoichiometry="1.0" name="PPi_c0_H2O7P2"/>
	<speciesReference species="cpd00018_c0" stoichiometry="1.0" name="AMP_c0_C10H13N5O7P"/>
</listOfProducts>
</reaction>
	<reaction id="rxn08455" name="Reaction Added from: gene association: original name:fatty-acid-CoA ligase (octadecenoate transport via vectoral Co-A coupling) added from:Arthrobacter_aurescens_TC1_SEED_model" reversible="true">
<notes>
	<html:p>FORMULA: (1.0) C10H13N5O13P3 (1.0) H (1.0) C21H33N7O16P3S (1.0) C18H33O2 &lt;==&gt;(1.0) C39H65N7O17P3S (1.0) C10H13N5O7P (1.0) H2O7P2 </html:p>
	<html:p>EQUATION: (1) ATP[c] + (1) CoA[c] + (1) H+[p] + (1) octadecenoate[p] &lt;=&gt; (1) AMP[c] + (1) Octadecenoyl-CoA[c] + (1) PPi[c]</html:p>
</notes>
<listOfReactants>
	<speciesReference species="cpd00002_c0" stoichiometry="1.0" name="ATP_c0_C10H13N5O13P3"/>
	<speciesReference species="cpd00010_c0" stoichiometry="1.0" name="CoA_c0_C21H33N7O16P3S"/>
	<speciesReference species="cpd15269_c0" stoichiometry="1.0" name="octadecenoate_c0_C18H33O2"/>
	<speciesReference species="cpd00067_c0" stoichiometry="1.0" name="H_c0_H"/>
</listOfReactants>
<listOfProducts>
	<speciesReference species="cpd15274_c0" stoichiometry="1.0" name="Octadecenoyl-CoA_c0_C39H65N7O17P3S"/>
	<speciesReference species="cpd00012_c0" stoichiometry="1.0" name="PPi_c0_H2O7P2"/>
	<speciesReference species="cpd00018_c0" stoichiometry="1.0" name="AMP_c0_C10H13N5O7P"/>
</listOfProducts>
</reaction>
	<reaction id="rxn08457" name="Reaction Added from: gene association: original name:fatty-acid-CoA ligase (octanoate transport via vectoral Co-A coupling) added from:Arthrobacter_aurescens_TC1_SEED_model" reversible="true">
<notes>
	<html:p>FORMULA: (1.0) C10H13N5O13P3 (1.0) H (1.0) C21H33N7O16P3S (1.0) C8H15O2 &lt;==&gt;(1.0) C10H13N5O7P (1.0) H2O7P2 (1.0) C29H47N7O17P3S </html:p>
	<html:p>EQUATION: (1) ATP[c] + (1) CoA[c] + (1) H+[p] + (1) octanoate[p] &lt;=&gt; (1) AMP[c] + (1) Octanoyl-CoA[c] + (1) PPi[c]</html:p>
</notes>
<listOfReactants>
[truncated: 2,589,853 more chars]
